# Supplementary material for: Transcriptional regulation of genes bearing intronic heterochromatin in the rice genome
Source: PLoS Genet. 2020 Mar 18;16(3):e1008637. doi: 10.1371/journal.pgen.1008637 (PMC7145194; doi:10.1371/journal.pgen.1008637)
Supplement: S1 Table — (XLSX) [file pgen.1008637.s017.xlsx]

## Sheet: Table S1
S1 Table: Genes containing heterochromatic introns (RAP ID)	MSU ID (ID converstion based on RAP-DB (http://rapdb.dna.affrc.go.jp/))
Os01g0102850	None
Os01g0103600	LOC_Os01g01369.1
Os01g0104600	LOC_Os01g01484.1,LOC_Os01g01484.2,LOC_Os01g01484.4,LOC_Os01g01484.5
Os01g0104800	LOC_Os01g01510.1,LOC_Os01g01510.2
Os01g0104900	LOC_Os01g01520.1
Os01g0105300	LOC_Os01g01560.1
Os01g0106700	LOC_Os01g01689.1,LOC_Os01g01689.3
Os01g0109201	None
Os01g0109300	LOC_Os01g01920.1,LOC_Os01g01920.2
Os01g0111600	LOC_Os01g02120.1
Os01g0113000	LOC_Os01g02270.1
Os01g0114402	None
Os01g0114800	LOC_Os01g02450.1
Os01g0115600	LOC_Os01g02560.1
Os01g0116900	LOC_Os01g02710.1,LOC_Os01g02750.1
Os01g0117000	LOC_Os01g02760.1
Os01g0117025	None
Os01g0117200	LOC_Os01g02780.1
Os01g0120300	LOC_Os01g03020.1,LOC_Os01g03020.2
Os01g0120500	LOC_Os01g03040.1
Os01g0124550	None
Os01g0124900	LOC_Os01g03400.1,LOC_Os01g03410.1
Os01g0126200	LOC_Os01g03549.1
Os01g0127200	LOC_Os01g03640.1
Os01g0132700	LOC_Os01g04110.1
Os01g0136400	LOC_Os01g04409.1
Os01g0137125	None
Os01g0137150	None
Os01g0137400	LOC_Os01g04470.1,LOC_Os01g04490.1
Os01g0138100	None
Os01g0138300	LOC_Os01g04570.1,LOC_Os01g04570.2
Os01g0147600	LOC_Os01g05450.1,LOC_Os01g05460.1
Os01g0150200	LOC_Os01g05694.1
Os01g0150500	LOC_Os01g05720.1
Os01g0150700	LOC_Os01g05730.1
Os01g0150800	LOC_Os01g05744.1
Os01g0150900	LOC_Os01g05760.1,LOC_Os01g05780.1
Os01g0150950	LOC_Os01g05770.1
Os01g0151500	LOC_Os01g05820.1
Os01g0152951	None
Os01g0153600	LOC_Os01g06040.1
Os01g0155400	LOC_Os01g06270.1,LOC_Os01g06270.2
Os01g0155800	LOC_Os01g06310.1
Os01g0158800	LOC_Os01g06540.1
Os01g0161000	LOC_Os01g06760.1
Os01g0164700	LOC_Os01g07100.1
Os01g0164800	LOC_Os01g07110.1
Os01g0168100	LOC_Os01g07370.1,LOC_Os01g07370.2
Os01g0169800	LOC_Os01g07500.1
Os01g0170051	None
Os01g0173600	LOC_Os01g07850.1
Os01g0174400	None
Os01g0175400	LOC_Os01g08000.2
Os01g0176000	LOC_Os01g08090.1
Os01g0176050	None
Os01g0178000	LOC_Os01g08270.1,LOC_Os01g08270.4
Os01g0179901	LOC_Os01g08464.1
Os01g0180900	LOC_Os01g08570.1
Os01g0182600	LOC_Os01g08700.1,LOC_Os01g08700.2,LOC_Os01g08700.3,LOC_Os01g08700.4,LOC_Os01g08700.5,LOC_Os01g08700.6,LOC_Os01g08700.8
Os01g0182700	LOC_Os01g08710.1,LOC_Os01g08710.2
Os01g0183300	LOC_Os01g08780.1
Os01g0184700	LOC_Os01g08950.1
Os01g0189100	LOC_Os01g09384.1
Os01g0191200	LOC_Os01g09540.1
Os01g0191800	LOC_Os01g09580.1,LOC_Os01g09580.2
Os01g0195100	None
Os01g0197100	LOC_Os01g10040.1,LOC_Os01g10040.2
Os01g0197150	None
Os01g0197700	LOC_Os01g10110.1
Os01g0199700	LOC_Os01g10260.1
Os01g0200400	LOC_Os01g10340.1
Os01g0201300	LOC_Os01g10460.1
Os01g0202800	LOC_Os01g10600.1
Os01g0203800	LOC_Os01g10680.1,LOC_Os01g10680.2
Os01g0208700	LOC_Os01g11054.1,LOC_Os01g11054.2,LOC_Os01g11054.3,LOC_Os01g11054.4
Os01g0209200	LOC_Os01g11110.2
Os01g0212100	LOC_Os01g11370.1
Os01g0214800	LOC_Os01g11650.1,LOC_Os01g11650.2
Os01g0214901	None
Os01g0215000	LOC_Os01g11660.1
Os01g0216000	LOC_Os01g11730.1
Os01g0216150	None
Os01g0216300	LOC_Os01g11740.1
Os01g0216350	None
Os01g0216900	LOC_Os01g11790.1
Os01g0216951	None
Os01g0217500	LOC_Os01g11860.1
Os01g0218500	LOC_Os01g11940.1
Os01g0225000	LOC_Os01g12520.1
Os01g0226500	LOC_Os01g12670.1,LOC_Os01g12670.2,LOC_Os01g12670.4,LOC_Os01g12670.5
Os01g0226600	LOC_Os01g12680.1,LOC_Os01g12680.2,LOC_Os01g12680.3,LOC_Os01g12680.4
Os01g0227800	LOC_Os01g12770.1
Os01g0229900	LOC_Os01g12950.1,LOC_Os01g12950.2,LOC_Os01g12950.3,LOC_Os01g12950.4
Os01g0230200	LOC_Os01g13000.1
Os01g0231800	LOC_Os01g13090.1,LOC_Os01g13090.2,LOC_Os01g13090.3,LOC_Os01g13090.4
Os01g0233100	LOC_Os01g13229.1
Os01g0233400	LOC_Os01g13250.1
Os01g0234850	LOC_Os01g13360.1,LOC_Os01g13360.2
Os01g0237000	LOC_Os01g13560.1
Os01g0237400	None
Os01g0237500	LOC_Os01g13610.1
Os01g0238200	LOC_Os01g13660.1,LOC_Os01g13660.2
Os01g0242800	None
Os01g0246200	LOC_Os01g14380.1
Os01g0248500	LOC_Os01g14590.1
Os01g0249200	LOC_Os01g14670.1
Os01g0254300	LOC_Os01g15039.1
Os01g0254350	None
Os01g0261700	LOC_Os01g15680.1,LOC_Os01g15680.2
Os01g0263500	LOC_Os01g15850.1
Os01g0263600	LOC_Os01g15860.1
Os01g0265400	LOC_Os01g16060.1
Os01g0268100	LOC_Os01g16260.1,LOC_Os01g16260.2,LOC_Os01g16260.3
Os01g0268600	LOC_Os01g16310.1
Os01g0268900	LOC_Os01g16340.1
Os01g0273800	LOC_Os01g16714.1
Os01g0273900	LOC_Os01g16730.1
Os01g0274100	LOC_Os01g16750.1
Os01g0275200	LOC_Os01g16850.1
Os01g0275500	LOC_Os01g16860.1
Os01g0276500	LOC_Os01g16940.1
Os01g0276700	LOC_Os01g16960.1,LOC_Os01g16960.2
Os01g0277500	LOC_Os01g17000.1
Os01g0279400	LOC_Os01g17214.1
Os01g0283700	LOC_Os01g18120.1
Os01g0287600	LOC_Os01g18400.1
Os01g0289600	LOC_Os01g18584.1
Os01g0293000	LOC_Os01g18860.1,LOC_Os01g18860.2
Os01g0293800	None
Os01g0298500	None
Os01g0300400	LOC_Os01g19460.1
Os01g0301500	LOC_Os01g19529.1
Os01g0303200	LOC_Os01g19760.1
Os01g0304200	None
Os01g0304500	LOC_Os01g19894.1
Os01g0305900	LOC_Os01g19970.1
Os01g0307500	LOC_Os01g20160.1
Os01g0312500	LOC_Os01g21034.1,LOC_Os01g21034.2,LOC_Os01g21034.3
Os01g0312600	None
Os01g0314600	None
Os01g0319000	LOC_Os01g21630.1
Os01g0319066	None
Os01g0321500	LOC_Os01g21830.1
Os01g0323300	LOC_Os01g21990.1
Os01g0323950	LOC_Os01g22030.1
Os01g0327100	LOC_Os01g22352.1
Os01g0327250	None
Os01g0329000	LOC_Os01g22560.1,LOC_Os01g22570.1
Os01g0329075	None
Os01g0329900	LOC_Os01g22640.1
Os01g0331100	LOC_Os01g22780.1,LOC_Os01g22780.2
Os01g0332200	LOC_Os01g22910.1,LOC_Os01g22920.1
Os01g0332500	LOC_Os01g22954.1
Os01g0333001	None
Os01g0337100	LOC_Os01g23530.1
Os01g0337500	LOC_Os01g23580.1
Os01g0341750	None
Os01g0343100	LOC_Os01g24050.1
Os01g0349800	LOC_Os01g24780.1
Os01g0352100	LOC_Os01g25010.1
Os01g0353600	LOC_Os01g25110.1
Os01g0354200	LOC_Os01g25189.1,LOC_Os01g25189.2,LOC_Os01g25189.4,LOC_Os01g25189.5,LOC_Os01g25189.6
Os01g0355700	LOC_Os01g25340.1
Os01g0356400	LOC_Os01g25386.1
Os01g0356450	None
Os01g0356500	LOC_Os01g25440.1
Os01g0356800	LOC_Os01g25450.1
Os01g0358300	LOC_Os01g25600.1,LOC_Os01g25600.2
Os01g0360100	LOC_Os01g25810.1
Os01g0361500	LOC_Os01g25990.2,LOC_Os01g25990.3
Os01g0362100	LOC_Os01g26039.1
Os01g0363300	LOC_Os01g26120.1
Os01g0364400	LOC_Os01g26210.1,LOC_Os01g26240.1
Os01g0364800	LOC_Os01g26270.1,LOC_Os01g26280.1
Os01g0365000	LOC_Os01g26300.1,LOC_Os01g26310.1
Os01g0367500	LOC_Os01g26980.1
Os01g0368500	LOC_Os01g27070.1,LOC_Os01g27100.1
Os01g0369200	LOC_Os01g27160.1
Os01g0369300	LOC_Os01g27170.1
Os01g0369950	None
Os01g0370000	LOC_Os01g27240.1
Os01g0371400	LOC_Os01g27380.1
Os01g0372100	LOC_Os01g27449.1
Os01g0373200	LOC_Os01g27570.1
Os01g0375200	LOC_Os01g27750.1
Os01g0375500	LOC_Os01g27770.1
Os01g0379800	LOC_Os01g28200.1
Os01g0382200	LOC_Os01g28474.1
Os01g0384450	LOC_Os01g28744.1
Os01g0385000	LOC_Os01g28810.1
Os01g0387566	None
Os01g0390400	LOC_Os01g29409.1
Os01g0390600	LOC_Os01g29430.1,LOC_Os01g29430.2
Os01g0391600	None
Os01g0392600	LOC_Os01g29804.1,LOC_Os01g29804.2,LOC_Os01g29804.3
Os01g0498802	None
Os01g0500750	None
Os01g0501000	LOC_Os01g31629.1,LOC_Os01g31629.2,LOC_Os01g31629.3
Os01g0502300	LOC_Os01g31760.1
Os01g0502800	LOC_Os01g31810.2
Os01g0502900	None
Os01g0503400	LOC_Os01g31870.1,LOC_Os01g31870.2,LOC_Os01g31870.3,LOC_Os01g31870.4,LOC_Os01g31870.5,LOC_Os01g31870.6,LOC_Os01g31870.7,LOC_Os01g31870.8
Os01g0504500	LOC_Os01g31980.1,LOC_Os01g31980.2
Os01g0506200	LOC_Os01g32184.1,LOC_Os01g32184.2
Os01g0507300	LOC_Os01g32280.1
Os01g0508000	LOC_Os01g32364.1
Os01g0508050	None
Os01g0508300	LOC_Os01g32439.1
Os01g0509700	LOC_Os01g32610.1
Os01g0511400	LOC_Os01g32810.1
Os01g0511600	LOC_Os01g32830.1,LOC_Os01g32830.2
Os01g0512100	LOC_Os01g32870.1,LOC_Os01g32870.2
Os01g0514000	LOC_Os01g33050.1,LOC_Os01g33050.2
Os01g0516200	LOC_Os01g33160.1
Os01g0516625	LOC_Os01g33220.1
Os01g0516900	LOC_Os01g33240.1,LOC_Os01g33260.1
Os01g0517800	LOC_Os01g33350.1
Os01g0518500	LOC_Os01g33420.1
Os01g0518550	None
Os01g0520600	LOC_Os01g33684.1,LOC_Os01g33684.2,LOC_Os01g33684.3
Os01g0522800	LOC_Os01g33930.1
Os01g0525500	None
Os01g0527400	LOC_Os01g34330.1,LOC_Os01g34330.2
Os01g0527900	LOC_Os01g34400.1,LOC_Os01g34410.1
Os01g0531000	LOC_Os01g34660.1
Os01g0531200	LOC_Os01g34670.1
Os01g0531300	LOC_Os01g34680.1
Os01g0533000	LOC_Os01g34880.1,LOC_Os01g34890.1
Os01g0533100	LOC_Os01g34890.1,LOC_Os01g34900.1
Os01g0533800	None
Os01g0536000	LOC_Os01g35184.1,LOC_Os01g35184.2
Os01g0536400	LOC_Os01g35230.1
Os01g0540000	LOC_Os01g35840.1
Os01g0540400	LOC_Os01g35860.1
Os01g0543100	LOC_Os01g36240.1
Os01g0545500	LOC_Os01g36500.1
Os01g0545550	None
Os01g0545800	LOC_Os01g36530.1
Os01g0547000	LOC_Os01g36640.1
Os01g0547133	LOC_Os01g36660.1
Os01g0548000	LOC_Os01g36740.1,LOC_Os01g36760.1
Os01g0549300	LOC_Os01g36850.1
Os01g0550800	LOC_Os01g37000.1
Os01g0550850	None
Os01g0550900	LOC_Os01g37020.1
Os01g0550950	None
Os01g0551100	LOC_Os01g37050.1
Os01g0553400	LOC_Os01g37260.1,LOC_Os01g37260.2
Os01g0554400	None
Os01g0562400	LOC_Os01g38180.1
Os01g0563000	LOC_Os01g38229.1,LOC_Os01g38229.2,LOC_Os01g38229.3,LOC_Os01g38229.4
Os01g0564300	LOC_Os01g38359.1,LOC_Os01g38359.2
Os01g0568800	LOC_Os01g38840.1,LOC_Os01g38850.1
Os01g0568950	None
Os01g0569200	LOC_Os01g38880.1
Os01g0571700	LOC_Os01g39060.1
Os01g0572966	None
Os01g0579000	LOC_Os01g39710.1
Os01g0580800	LOC_Os01g39890.1
Os01g0581900	LOC_Os01g40000.1
Os01g0583300	LOC_Os01g40120.1
Os01g0583700	LOC_Os01g40150.1
Os01g0585100	LOC_Os01g40280.1,LOC_Os01g40280.2,LOC_Os01g40280.3
Os01g0586800	LOC_Os01g40430.1
Os01g0587400	LOC_Os01g40499.1,LOC_Os01g40499.2
Os01g0588100	LOC_Os01g40560.1
Os01g0590100	LOC_Os01g40740.1
Os01g0590700	LOC_Os01g40820.1
Os01g0590800	LOC_Os01g40830.1
Os01g0591000	LOC_Os01g40860.1
Os01g0591300	LOC_Os01g40870.1
Os01g0591500	None
Os01g0593100	LOC_Os01g41000.1
Os01g0594650	None
Os01g0594800	LOC_Os01g41160.1
Os01g0595600	LOC_Os01g41240.1
Os01g0597400	LOC_Os01g41400.1
Os01g0597701	None
Os01g0601000	LOC_Os01g41720.1
Os01g0602200	LOC_Os01g41800.1
Os01g0602466	None
Os01g0602500	LOC_Os01g41820.1
Os01g0603100	LOC_Os01g41890.1
Os01g0605700	LOC_Os01g42090.1
Os01g0606000	LOC_Os01g42110.1
Os01g0607200	LOC_Os01g42234.1,LOC_Os01g42234.2
Os01g0607600	LOC_Os01g42270.1
Os01g0607900	LOC_Os01g42294.1
Os01g0609200	LOC_Os01g42370.1
Os01g0613900	LOC_Os01g42800.1
Os01g0614300	LOC_Os01g42810.1
Os01g0617600	LOC_Os01g43040.1
Os01g0621200	LOC_Os01g43320.1
Os01g0623600	LOC_Os01g43490.1
Os01g0624000	LOC_Os01g43520.1,LOC_Os01g43520.2
Os01g0624133	None
Os01g0627800	LOC_Os01g43740.1
Os01g0630900	LOC_Os01g44020.1
Os01g0631400	LOC_Os01g44069.1
Os01g0631900	LOC_Os01g44130.1
Os01g0632700	None
Os01g0635600	LOC_Os01g44430.1
Os01g0636600	LOC_Os01g44980.1
Os01g0637300	LOC_Os01g45040.1
Os01g0637600	LOC_Os01g45070.1,LOC_Os01g45070.2
Os01g0639200	LOC_Os01g45200.1
Os01g0639900	LOC_Os01g45274.1,LOC_Os01g45274.2,LOC_Os01g45274.3,LOC_Os01g45274.4
Os01g0640200	LOC_Os01g45320.1
Os01g0643300	LOC_Os01g45550.1,LOC_Os01g45550.2,LOC_Os01g45550.3
Os01g0643450	None
Os01g0643666	None
Os01g0643800	LOC_Os01g45620.1
Os01g0643825	None
Os01g0648700	LOC_Os01g46040.1
Os01g0649732	None
Os01g0649950	None
Os01g0650100	LOC_Os01g46140.1
Os01g0650200	LOC_Os01g46169.1,LOC_Os01g46169.2,LOC_Os01g46169.3
Os01g0650700	LOC_Os01g46200.1,LOC_Os01g46200.2,LOC_Os01g46200.3
Os01g0651150	None
Os01g0651350	None
Os01g0651400	None
Os01g0651800	LOC_Os01g46290.1
Os01g0651866	None
Os01g0652100	LOC_Os01g46350.1
Os01g0652200	None
Os01g0652300	LOC_Os01g46370.2
Os01g0652375	None
Os01g0653100	LOC_Os01g46410.1
Os01g0654900	LOC_Os01g46660.1
Os01g0660400	None
Os01g0662600	LOC_Os01g47340.1,LOC_Os01g47340.2
Os01g0663300	LOC_Os01g47400.1,LOC_Os01g47400.2
Os01g0663800	LOC_Os01g47430.1,LOC_Os01g47430.2
Os01g0666000	LOC_Os01g47580.1,LOC_Os01g47580.2
Os01g0667400	LOC_Os01g47710.1
Os01g0672100	LOC_Os01g48130.1,LOC_Os01g48130.2
Os01g0672201	LOC_Os01g48170.1
Os01g0675933	LOC_Os01g48470.1
Os01g0678500	LOC_Os01g48680.1,LOC_Os01g48680.2
Os01g0681000	LOC_Os01g48874.1
Os01g0683100	LOC_Os01g49000.1
Os01g0684601	None
Os01g0689900	LOC_Os01g49529.1,LOC_Os01g49529.2,LOC_Os01g49529.3,LOC_Os01g49529.4
Os01g0689975	LOC_Os01g49510.1
Os01g0690333	LOC_Os01g49570.1
Os01g0690800	LOC_Os01g49614.1,LOC_Os01g49614.2,LOC_Os01g49614.3
Os01g0693100	LOC_Os01g49810.1
Os01g0695100	LOC_Os01g50030.1,LOC_Os01g50032.1
Os01g0695625	None
Os01g0695700	LOC_Os01g50070.1,LOC_Os01g50080.1
Os01g0698500	None
Os01g0700900	LOC_Os01g50520.1,LOC_Os01g50530.1
Os01g0701100	None
Os01g0701350	None
Os01g0701500	LOC_Os01g50590.1
Os01g0701600	None
Os01g0702300	LOC_Os01g50680.1
Os01g0702400	LOC_Os01g50690.1
Os01g0706500	LOC_Os01g51020.1
Os01g0706900	LOC_Os01g51060.1
Os01g0708300	LOC_Os01g51190.1
Os01g0711600	LOC_Os01g51430.1
Os01g0711700	None
Os01g0711800	LOC_Os01g51450.1
Os01g0713600	LOC_Os01g51610.1
Os01g0714800	LOC_Os01g51690.1
Os01g0715800	LOC_Os01g51800.1
Os01g0718700	LOC_Os01g52070.1
Os01g0719300	LOC_Os01g52130.1
Os01g0719350	None
Os01g0722550	LOC_Os01g52430.1
Os01g0723500	LOC_Os01g52514.1
Os01g0723700	LOC_Os01g52540.1
Os01g0725400	LOC_Os01g52610.1
Os01g0728300	LOC_Os01g52790.1
Os01g0728325	None
Os01g0728350	LOC_Os01g52800.1
Os01g0728375	None
Os01g0729100	LOC_Os01g52864.1,LOC_Os01g52864.2,LOC_Os01g52864.3,LOC_Os01g52864.4
Os01g0733100	LOC_Os01g53230.1
Os01g0740300	LOC_Os01g53779.2
Os01g0743600	LOC_Os01g54040.1,LOC_Os01g54040.2,LOC_Os01g54040.3
Os01g0744400	LOC_Os01g54119.1
Os01g0744550	None
Os01g0748800	LOC_Os01g54490.1
Os01g0749000	LOC_Os01g54520.1,LOC_Os01g54520.2
Os01g0750000	LOC_Os01g54590.1
Os01g0750050	None
Os01g0750500	LOC_Os01g54670.1,LOC_Os01g54670.2
Os01g0753400	LOC_Os01g54980.1,LOC_Os01g54980.2
Os01g0755100	LOC_Os01g55094.1,LOC_Os01g55094.2,LOC_Os01g55094.3
Os01g0763600	LOC_Os01g55780.1
Os01g0765900	LOC_Os01g56040.1
Os01g0770100	LOC_Os01g56370.1
Os01g0772700	LOC_Os01g56590.1
Os01g0774500	LOC_Os01g56764.1
Os01g0775300	LOC_Os01g56800.1,LOC_Os01g56800.2,LOC_Os01g56800.3
Os01g0775350	None
Os01g0775750	None
Os01g0776600	LOC_Os01g56880.1,LOC_Os01g56880.2
Os01g0780500	LOC_Os01g57220.1,LOC_Os01g57220.2
Os01g0782200	LOC_Os01g57350.1,LOC_Os01g57350.2
Os01g0782800	LOC_Os01g57370.1
Os01g0784101	None
Os01g0784200	LOC_Os01g57510.1
Os01g0784700	LOC_Os01g57560.1
Os01g0784725	None
Os01g0786800	LOC_Os01g57710.1,LOC_Os01g57710.2,LOC_Os01g57710.3
Os01g0787600	LOC_Os01g57770.1
Os01g0788400	LOC_Os01g57854.1
Os01g0788451	None
Os01g0793701	None
Os01g0794400	LOC_Os01g58194.1
Os01g0794500	LOC_Os01g58220.1,LOC_Os01g58220.2
Os01g0794900	None
Os01g0795100	LOC_Os01g58270.1
Os01g0797700	None
Os01g0799100	LOC_Os01g58530.1
Os01g0804150	LOC_Os01g59009.1,LOC_Os01g59030.1
Os01g0805400	LOC_Os01g59100.1
Os01g0807000	LOC_Os01g59250.1
Os01g0807800	LOC_Os01g59320.1
Os01g0807900	LOC_Os01g59340.1,LOC_Os01g59340.2,LOC_Os01g59340.3
Os01g0810401	None
Os01g0810500	LOC_Os01g59550.1
Os01g0810600	LOC_Os01g59560.1
Os01g0810800	LOC_Os01g59570.1
Os01g0811100	LOC_Os01g59600.1,LOC_Os01g59600.2
Os01g0811400	LOC_Os01g59630.1
Os01g0813700	LOC_Os01g59819.1
Os01g0814100	LOC_Os01g59870.1
Os01g0816500	LOC_Os01g60050.1
Os01g0818600	LOC_Os01g60280.1
Os01g0818900	LOC_Os01g60290.1
Os01g0819200	LOC_Os01g60340.1
Os01g0819400	LOC_Os01g60360.1
Os01g0819433	None
Os01g0820400	LOC_Os01g60490.1
Os01g0823200	LOC_Os01g60780.1,LOC_Os01g60780.2
Os01g0825800	LOC_Os01g61044.1,LOC_Os01g61044.2
Os01g0828200	LOC_Os01g61240.1
Os01g0830700	LOC_Os01g61460.1
Os01g0834150	None
Os01g0839700	LOC_Os01g62244.1,LOC_Os01g62244.2,LOC_Os01g62244.3
Os01g0839801	None
Os01g0844300	LOC_Os01g62610.1
Os01g0845950	LOC_Os01g62740.1
Os01g0848200	LOC_Os01g62900.1
Os01g0849100	LOC_Os01g62990.1
Os01g0850550	LOC_Os01g63180.1
Os01g0852200	LOC_Os01g63290.1,LOC_Os01g63290.2
Os01g0852800	None
Os01g0857400	LOC_Os01g63854.1
Os01g0859600	LOC_Os01g64030.1,LOC_Os01g64030.2,LOC_Os01g64030.3,LOC_Os01g64030.4
Os01g0863400	LOC_Os01g64370.1
Os01g0868200	LOC_Os01g64810.1,LOC_Os01g64810.2
Os01g0868301	None
Os01g0868550	None
Os01g0869750	LOC_Os01g64949.1
Os01g0871100	LOC_Os01g65070.1,LOC_Os01g65070.2
Os01g0872100	LOC_Os01g65169.1
Os01g0872201	None
Os01g0872566	None
Os01g0872900	LOC_Os01g65240.1
Os01g0875300	LOC_Os01g65440.1
Os01g0876100	LOC_Os01g65500.1
Os01g0878800	LOC_Os01g65680.1
Os01g0880300	LOC_Os01g65790.1
Os01g0880350	None
Os01g0880400	LOC_Os01g65800.1
Os01g0881300	LOC_Os01g65880.1,LOC_Os01g65880.2,LOC_Os01g65880.3
Os01g0882800	LOC_Os01g66010.1
Os01g0883000	LOC_Os01g66020.1,LOC_Os01g66040.1
Os01g0884300	LOC_Os01g66120.1,LOC_Os01g66120.3
Os01g0887400	LOC_Os01g66379.1
Os01g0893700	LOC_Os01g66900.1,LOC_Os01g66910.1
Os01g0894050	None
Os01g0894075	None
Os01g0896200	LOC_Os01g67090.1
Os01g0898600	LOC_Os01g67314.1
Os01g0901500	LOC_Os01g67530.1
Os01g0901550	None
Os01g0901900	LOC_Os01g67570.1
Os01g0902800	LOC_Os01g67640.1
Os01g0903100	LOC_Os01g67670.1
Os01g0908200	LOC_Os01g68020.1
Os01g0909500	LOC_Os01g68160.1,LOC_Os01g68160.2,LOC_Os01g68160.3,LOC_Os01g68160.4,LOC_Os01g68160.5
Os01g0911200	LOC_Os01g68324.3
Os01g0913300	LOC_Os01g68510.1
Os01g0914200	None
Os01g0919800	LOC_Os01g69070.1
Os01g0920700	LOC_Os01g69140.1,LOC_Os01g69160.1
Os01g0922800	LOC_Os01g69850.1
Os01g0924933	None
Os01g0925000	LOC_Os01g70060.1,LOC_Os01g70060.2
Os01g0926800	LOC_Os01g70210.1
Os01g0928400	LOC_Os01g70340.1
Os01g0928700	LOC_Os01g70370.1
Os01g0929967	LOC_Os01g70450.1
Os01g0930800	LOC_Os01g70520.1,LOC_Os01g70520.2
Os01g0932000	LOC_Os01g70630.1
Os01g0932500	LOC_Os01g70660.1
Os01g0936000	LOC_Os01g70990.1
Os01g0939100	LOC_Os01g71240.1
Os01g0939200	LOC_Os01g71250.1
Os01g0939700	LOC_Os01g71300.1,LOC_Os01g71300.2,LOC_Os01g71300.3
Os01g0940100	LOC_Os01g71320.1
Os01g0944100	LOC_Os01g71624.1,LOC_Os01g71624.2,LOC_Os01g71624.3,LOC_Os01g71624.4,LOC_Os01g71624.5
Os01g0944200	LOC_Os01g71630.1,LOC_Os01g71630.2,LOC_Os01g71630.4
Os01g0945300	LOC_Os01g71720.1
Os01g0945400	None
Os01g0946500	LOC_Os01g71810.1
Os01g0946800	LOC_Os01g71840.1
Os01g0946850	None
Os01g0949800	LOC_Os01g72140.1
Os01g0951800	LOC_Os01g72280.1
Os01g0952800	LOC_Os01g72370.1,LOC_Os01g72370.2,LOC_Os01g72370.3
Os01g0955700	LOC_Os01g72570.1,LOC_Os01g72570.2,LOC_Os01g72570.3
Os01g0957500	None
Os01g0957600	LOC_Os01g72740.1
Os01g0960400	LOC_Os01g72990.1,LOC_Os01g72990.2
Os01g0962300	LOC_Os01g73130.1
Os01g0962700	LOC_Os01g73170.1
Os01g0964400	LOC_Os01g73370.1,LOC_Os01g73390.1
Os01g0965300	None
Os01g0965900	LOC_Os01g73500.1,LOC_Os01g73500.2
Os01g0967000	LOC_Os01g73604.1
Os01g0967900	LOC_Os01g73680.1
Os01g0971600	LOC_Os01g74000.1
Os01g0973100	LOC_Os01g74160.1
Os01g0973150	None
Os01g0973500	LOC_Os01g74200.1
Os01g0973550	None
Os01g0976450	LOC_Os01g74500.1
Os02g0100700	LOC_Os02g01070.1
Os02g0101600	LOC_Os02g01160.1
Os02g0102000	LOC_Os02g01200.1
Os02g0102300	LOC_Os02g01220.1
Os02g0102800	LOC_Os02g01270.1
Os02g0103100	None
Os02g0105300	None
Os02g0105400	LOC_Os02g01510.1
Os02g0106800	LOC_Os02g01720.1
Os02g0110300	LOC_Os02g02010.1
Os02g0110600	LOC_Os02g02040.1,LOC_Os02g02040.2,LOC_Os02g02040.3,LOC_Os02g02040.4,LOC_Os02g02040.5,LOC_Os02g02040.6
Os02g0110900	LOC_Os02g02070.1
Os02g0112900	LOC_Os02g02210.1
Os02g0116400	LOC_Os02g02460.1
Os02g0116500	LOC_Os02g02470.1
Os02g0117200	LOC_Os02g02524.1
Os02g0118400	LOC_Os02g02620.1
Os02g0120100	LOC_Os02g02780.1
Os02g0120200	LOC_Os02g02790.1
Os02g0121000	LOC_Os02g02860.1
Os02g0121700	LOC_Os02g02930.1
Os02g0121750	None
Os02g0123700	LOC_Os02g03120.1
Os02g0123801	None
Os02g0126200	LOC_Os02g03390.1
Os02g0127800	LOC_Os02g03550.1
Os02g0128400	LOC_Os02g03600.1
Os02g0128500	None
Os02g0130200	LOC_Os02g03750.1
Os02g0130250	None
Os02g0131300	LOC_Os02g03860.1
Os02g0131400	LOC_Os02g03870.1
Os02g0131500	None
Os02g0133400	LOC_Os02g04060.1,LOC_Os02g04080.1
Os02g0138500	LOC_Os02g04590.1
Os02g0139500	LOC_Os02g04690.1,LOC_Os02g04690.2
Os02g0147100	LOC_Os02g05365.1,LOC_Os02g05370.1,LOC_Os02g05370.2
Os02g0152600	LOC_Os02g05870.1
Os02g0154100	None
Os02g0155900	LOC_Os02g06140.1,LOC_Os02g06150.1
Os02g0157000	LOC_Os02g06220.1,LOC_Os02g06240.1
Os02g0158500	LOC_Os02g06380.1
Os02g0158550	None
Os02g0159000	None
Os02g0159700	LOC_Os02g06480.1,LOC_Os02g06480.2
Os02g0159900	LOC_Os02g06490.1
Os02g0159950	None
Os02g0161800	LOC_Os02g06630.1
Os02g0162200	LOC_Os02g06670.1,LOC_Os02g06690.1
Os02g0166200	None
Os02g0168200	LOC_Os02g07170.1
Os02g0169800	LOC_Os02g07340.1
Os02g0174400	LOC_Os02g07810.1
Os02g0177300	LOC_Os02g08070.1
Os02g0177700	LOC_Os02g08110.1
Os02g0178800	LOC_Os02g08230.1,LOC_Os02g08230.2
Os02g0179000	LOC_Os02g08240.1,LOC_Os02g08250.1
Os02g0179200	LOC_Os02g08270.1
Os02g0179225	None
Os02g0180800	None
Os02g0183500	LOC_Os02g09080.1
Os02g0183550	None
Os02g0183900	LOC_Os02g09100.1,LOC_Os02g09120.1
Os02g0186500	LOC_Os02g09359.1
Os02g0187100	LOC_Os02g09420.1
Os02g0187400	LOC_Os02g09450.1,LOC_Os02g09450.3
Os02g0187800	LOC_Os02g09490.1
Os02g0190500	LOC_Os02g09740.1,LOC_Os02g09740.2
Os02g0193425	None
Os02g0194700	LOC_Os02g10120.1
Os02g0194900	LOC_Os02g10140.1,LOC_Os02g10150.1
Os02g0196451	LOC_Os02g10280.1
Os02g0196700	LOC_Os02g10300.1
Os02g0196750	None
Os02g0197600	LOC_Os02g10390.1,LOC_Os02g10390.2,LOC_Os02g10390.3
Os02g0198400	LOC_Os02g10490.1
Os02g0198700	LOC_Os02g10520.1
Os02g0202200	LOC_Os02g10780.1
Os02g0202225	None
Os02g0211000	LOC_Os02g11960.1
Os02g0213700	None
Os02g0214500	LOC_Os02g12310.1
Os02g0215200	LOC_Os02g12380.1,LOC_Os02g12380.2,LOC_Os02g12380.3
Os02g0215300	None
Os02g0216300	LOC_Os02g12480.1,LOC_Os02g12480.10,LOC_Os02g12480.2,LOC_Os02g12480.3,LOC_Os02g12480.4,LOC_Os02g12480.5,LOC_Os02g12480.6,LOC_Os02g12480.7,LOC_Os02g12480.8,LOC_Os02g12480.9
Os02g0216400	None
Os02g0217250	None
Os02g0217400	LOC_Os02g12550.1
Os02g0217425	None
Os02g0218550	None
Os02g0220450	None
Os02g0226801	LOC_Os02g13330.1
Os02g0227200	LOC_Os02g13380.1
Os02g0227900	LOC_Os02g13450.1,LOC_Os02g13460.1
Os02g0232300	LOC_Os02g13830.1
Os02g0232500	LOC_Os02g13850.1
Os02g0234800	LOC_Os02g13990.1,LOC_Os02g13990.2,LOC_Os02g13990.3
Os02g0235600	LOC_Os02g14059.1,LOC_Os02g14059.2
Os02g0235701	None
Os02g0237100	LOC_Os02g14190.1
Os02g0238500	LOC_Os02g14290.1,LOC_Os02g14290.2
Os02g0241600	LOC_Os02g14530.1
Os02g0244700	LOC_Os02g14770.1,LOC_Os02g14770.2,LOC_Os02g14770.3,LOC_Os02g14770.4
Os02g0245200	LOC_Os02g14800.1,LOC_Os02g14800.2,LOC_Os02g14800.3,LOC_Os02g14800.4,LOC_Os02g14800.5
Os02g0247200	LOC_Os02g14929.1
Os02g0248800	LOC_Os02g15070.1
Os02g0249500	LOC_Os02g15140.1
Os02g0252100	LOC_Os02g15310.1,LOC_Os02g15310.2,LOC_Os02g15310.3,LOC_Os02g15310.4
Os02g0255300	LOC_Os02g15620.1
Os02g0255500	LOC_Os02g15640.1
Os02g0257001	LOC_Os02g15720.1
Os02g0257500	LOC_Os02g15760.1
Os02g0258300	LOC_Os02g15820.1,LOC_Os02g15820.2
Os02g0258800	LOC_Os02g15860.1
Os02g0261800	LOC_Os02g16090.1,LOC_Os02g16100.1,LOC_Os02g16110.1
Os02g0266800	LOC_Os02g16680.1,LOC_Os02g16680.2
Os02g0267000	LOC_Os02g16709.1
Os02g0267200	LOC_Os02g16730.1
Os02g0267350	None
Os02g0267832	None
Os02g0268100	LOC_Os02g16820.1
Os02g0269400	None
Os02g0269600	LOC_Os02g16940.1
Os02g0270900	LOC_Os02g17080.1
Os02g0272200	LOC_Os02g17230.1
Os02g0272900	LOC_Os02g17304.1
Os02g0274000	LOC_Os02g17380.1
Os02g0275200	LOC_Os02g17534.1
Os02g0276200	LOC_Os02g17620.1
Os02g0276500	LOC_Os02g17650.1,LOC_Os02g17650.2
Os02g0278400	LOC_Os02g17760.1
Os02g0278450	None
Os02g0281000	LOC_Os02g17970.1,LOC_Os02g17970.2
Os02g0286350	None
Os02g0286700	LOC_Os02g18500.1,LOC_Os02g18510.1
Os02g0286891	LOC_Os02g18515.1
Os02g0286933	LOC_Os02g18540.1
Os02g0288400	LOC_Os02g18670.1
Os02g0288700	LOC_Os02g18700.1
Os02g0290300	LOC_Os02g18820.1,LOC_Os02g18820.2
Os02g0291600	LOC_Os02g18954.1
Os02g0293500	LOC_Os02g19150.1
Os02g0293575	None
Os02g0296350	None
Os02g0296400	LOC_Os02g19420.1
Os02g0298900	LOC_Os02g19629.1,LOC_Os02g19629.2
Os02g0299200	LOC_Os02g19640.1
Os02g0299600	None
Os02g0301650	None
Os02g0301700	LOC_Os02g19880.1
Os02g0302200	LOC_Os02g19924.1
Os02g0302900	LOC_Os02g19990.1,LOC_Os02g19990.2
Os02g0304500	LOC_Os02g20140.1
Os02g0307075	LOC_Os02g20420.1
Os02g0307400	LOC_Os02g20460.1
Os02g0311600	LOC_Os02g20760.1
Os02g0311800	LOC_Os02g20780.1
Os02g0313450	LOC_Os02g20934.1,LOC_Os02g20934.2,LOC_Os02g20934.3,LOC_Os02g20934.4
Os02g0313500	LOC_Os02g20940.1,LOC_Os02g20940.2,LOC_Os02g20950.1
Os02g0314300	LOC_Os02g21009.1,LOC_Os02g21009.2
Os02g0315200	LOC_Os02g21070.1
Os02g0316900	LOC_Os02g21190.1,LOC_Os02g21190.2,LOC_Os02g21190.3
Os02g0318450	LOC_Os02g21340.1
Os02g0318500	LOC_Os02g21340.1
Os02g0320000	LOC_Os02g21500.1
Os02g0321000	LOC_Os02g21570.1,LOC_Os02g21580.1
Os02g0321500	LOC_Os02g21630.1
Os02g0324500	LOC_Os02g21900.1
Os02g0325300	LOC_Os02g21980.1,LOC_Os02g21990.1
Os02g0325401	LOC_Os02g22000.1
Os02g0326700	LOC_Os02g22100.1,LOC_Os02g22100.2,LOC_Os02g22100.3,LOC_Os02g22100.4,LOC_Os02g22100.5,LOC_Os02g22100.6,LOC_Os02g22100.7
Os02g0327700	LOC_Os02g22190.1
Os02g0328300	LOC_Os02g22260.1,LOC_Os02g22260.2
Os02g0328500	None
Os02g0328525	None
Os02g0435000	LOC_Os02g23890.1,LOC_Os02g23890.2
Os02g0437800	LOC_Os02g24134.1,LOC_Os02g24134.2,LOC_Os02g24134.3,LOC_Os02g24134.4
Os02g0438200	LOC_Os02g24190.1,LOC_Os02g24190.2,LOC_Os02g24190.3
Os02g0438900	LOC_Os02g24240.1
Os02g0440900	LOC_Os02g24430.1,LOC_Os02g24430.2
Os02g0443001	None
Os02g0445200	LOC_Os02g24720.1
Os02g0446100	LOC_Os02g24800.1
Os02g0451501	None
Os02g0456500	LOC_Os02g25870.1
Os02g0458100	LOC_Os02g26014.1
Os02g0458900	LOC_Os02g26080.1
Os02g0461600	LOC_Os02g26349.1,LOC_Os02g26349.2
Os02g0462000	None
Os02g0463500	LOC_Os02g26480.1,LOC_Os02g26480.2
Os02g0464550	None
Os02g0468200	LOC_Os02g26850.1
Os02g0468400	LOC_Os02g26860.1
Os02g0472500	LOC_Os02g27300.1
Os02g0472566	LOC_Os02g27310.1
Os02g0475500	LOC_Os02g27500.1
Os02g0476901	LOC_Os02g27570.1
Os02g0479700	LOC_Os02g27830.1
Os02g0480200	LOC_Os02g27870.1,LOC_Os02g27870.2
Os02g0480466	LOC_Os02g27880.1
Os02g0480800	LOC_Os02g27920.1,LOC_Os02g27940.1
Os02g0480950	None
Os02g0481900	LOC_Os02g28074.1,LOC_Os02g28074.2,LOC_Os02g28074.3
Os02g0487300	LOC_Os02g28580.1
Os02g0489525	None
Os02g0491700	LOC_Os02g29010.1
Os02g0492600	LOC_Os02g29110.1
Os02g0492900	LOC_Os02g29130.1,LOC_Os02g29130.2
Os02g0493300	LOC_Os02g29160.1
Os02g0493650	None
Os02g0494000	LOC_Os02g29190.1
Os02g0494700	LOC_Os02g29230.1
Os02g0498300	LOC_Os02g29510.2,LOC_Os02g29510.3
Os02g0498633	None
Os02g0501350	LOC_Os02g29774.1,LOC_Os02g29774.2
Os02g0503100	LOC_Os02g29960.1
Os02g0503700	LOC_Os02g30080.1
Os02g0504000	LOC_Os02g30110.1
Os02g0504800	LOC_Os02g30200.1
Os02g0504850	None
Os02g0506500	LOC_Os02g30310.1,LOC_Os02g30310.2,LOC_Os02g30310.3
Os02g0511100	LOC_Os02g30670.1,LOC_Os02g30690.1
Os02g0511400	LOC_Os02g30714.1
Os02g0513700	LOC_Os02g30960.1
Os02g0514700	LOC_Os02g31040.1
Os02g0514750	None
Os02g0516800	LOC_Os02g31160.1
Os02g0517333	LOC_Os02g31230.1,LOC_Os02g31230.2
Os02g0517564	LOC_Os02g31300.1
Os02g0517900	LOC_Os02g31860.1
Os02g0518600	LOC_Os02g31910.1,LOC_Os02g31910.2
Os02g0519100	LOC_Os02g31940.1
Os02g0522300	LOC_Os02g32250.1,LOC_Os02g32250.2
Os02g0526000	LOC_Os02g32504.1,LOC_Os02g32504.2
Os02g0528000	None
Os02g0528900	LOC_Os02g32690.1,LOC_Os02g32690.2
Os02g0530100	LOC_Os02g32814.1
Os02g0531300	None
Os02g0534400	LOC_Os02g33110.1,LOC_Os02g33110.2,LOC_Os02g33110.3
Os02g0534550	None
Os02g0538400	LOC_Os02g33540.1
Os02g0539900	LOC_Os02g33630.1
Os02g0542200	LOC_Os02g33750.1,LOC_Os02g33750.2
Os02g0543900	LOC_Os02g33944.1
Os02g0548100	LOC_Os02g34370.1
Os02g0548900	None
Os02g0549700	LOC_Os02g34470.1,LOC_Os02g34470.2,LOC_Os02g34470.3
Os02g0550500	LOC_Os02g34550.1
Os02g0551100	LOC_Os02g34600.1,LOC_Os02g34600.2
Os02g0551900	LOC_Os02g34680.1
Os02g0554300	LOC_Os02g34884.1
Os02g0555600	LOC_Os02g34990.1,LOC_Os02g34990.2
Os02g0556100	LOC_Os02g35039.1,LOC_Os02g35039.2
Os02g0557200	LOC_Os02g35140.1
Os02g0558100	LOC_Os02g35190.1,LOC_Os02g35190.2
Os02g0558600	LOC_Os02g35230.1
Os02g0561900	LOC_Os02g35440.1
Os02g0565500	LOC_Os02g35760.1,LOC_Os02g35760.2
Os02g0567100	LOC_Os02g35900.1,LOC_Os02g35900.2
Os02g0568200	LOC_Os02g35970.1
Os02g0568700	LOC_Os02g36020.1
Os02g0570400	LOC_Os02g36140.2,LOC_Os02g36140.3,LOC_Os02g36140.4,LOC_Os02g36140.5
Os02g0570500	LOC_Os02g36150.1
Os02g0570600	None
Os02g0571000	None
Os02g0571300	LOC_Os02g36220.1,LOC_Os02g36220.2
Os02g0571800	LOC_Os02g36264.1
Os02g0572050	LOC_Os02g36285.1
Os02g0572300	LOC_Os02g36320.1
Os02g0573500	LOC_Os02g36414.1
Os02g0573601	None
Os02g0574100	LOC_Os02g36450.1,LOC_Os02g36450.2
Os02g0575900	LOC_Os02g36619.1
Os02g0578366	LOC_Os02g36845.1
Os02g0578500	None
Os02g0579600	LOC_Os02g36924.1
Os02g0580000	LOC_Os02g36950.1,LOC_Os02g36950.2
Os02g0580400	LOC_Os02g36990.1
Os02g0580900	None
Os02g0580966	None
Os02g0582300	LOC_Os02g37140.1,LOC_Os02g37140.2
Os02g0582900	LOC_Os02g37190.1
Os02g0583500	LOC_Os02g37230.1
Os02g0584200	LOC_Os02g37260.1
Os02g0586000	LOC_Os02g37380.1
Os02g0586700	LOC_Os02g37450.1
Os02g0589000	LOC_Os02g37654.1
Os02g0589900	LOC_Os02g37710.1,LOC_Os02g37750.1
Os02g0592000	LOC_Os02g37890.1
Os02g0592200	LOC_Os02g37910.1
Os02g0593100	LOC_Os02g37990.1,LOC_Os02g38010.1
Os02g0597300	LOC_Os02g38392.1
Os02g0598200	LOC_Os02g38470.1
Os02g0599700	LOC_Os02g38780.1,LOC_Os02g38780.2,LOC_Os02g38780.3
Os02g0600100	LOC_Os02g38810.1
Os02g0603600	LOC_Os02g39140.1,LOC_Os02g39140.2
Os02g0604000	LOC_Os02g39170.1
Os02g0607400	LOC_Os02g39470.1
Os02g0607700	LOC_Os02g39490.1
Os02g0611000	LOC_Os02g39764.1
Os02g0611800	LOC_Os02g39850.1
Os02g0614966	LOC_Os02g40130.1
Os02g0616300	LOC_Os02g40280.1,LOC_Os02g40320.1
Os02g0616600	LOC_Os02g40330.1,LOC_Os02g40330.2,LOC_Os02g40330.3
Os02g0617600	LOC_Os02g40454.1,LOC_Os02g40454.2
Os02g0621100	LOC_Os02g40770.1,LOC_Os02g40770.2
Os02g0621800	LOC_Os02g40840.1
Os02g0625900	LOC_Os02g41610.1
Os02g0627800	LOC_Os02g41720.1
Os02g0628200	LOC_Os02g41780.1
Os02g0630100	LOC_Os02g41920.1
Os02g0630300	LOC_Os02g41954.1,LOC_Os02g41954.2
Os02g0630475	None
Os02g0631200	LOC_Os02g42020.1,LOC_Os02g42020.2,LOC_Os02g42020.3
Os02g0632500	LOC_Os02g42134.2
Os02g0632700	None
Os02g0632950	None
Os02g0633000	LOC_Os02g42170.1
Os02g0633100	LOC_Os02g42200.1,LOC_Os02g42200.3
Os02g0634700	LOC_Os02g42310.1,LOC_Os02g42310.2,LOC_Os02g42310.3,LOC_Os02g42310.4
Os02g0639500	LOC_Os02g42650.1
Os02g0639550	None
Os02g0641000	LOC_Os02g42820.1
Os02g0641100	None
Os02g0641300	LOC_Os02g42850.1,LOC_Os02g42850.2
Os02g0642700	LOC_Os02g42920.1
Os02g0643600	LOC_Os02g42970.1
Os02g0643900	LOC_Os02g43000.1
Os02g0644700	LOC_Os02g43090.1,LOC_Os02g43090.2,LOC_Os02g43090.3,LOC_Os02g43090.4,LOC_Os02g43090.5
Os02g0645100	LOC_Os02g43130.1
Os02g0646500	LOC_Os02g43194.1
Os02g0646700	None
Os02g0647900	LOC_Os02g43280.1,LOC_Os02g43280.2
Os02g0647950	None
Os02g0652550	LOC_Os02g43594.1,LOC_Os02g43594.2,LOC_Os02g43594.3
Os02g0653400	LOC_Os02g43670.1
Os02g0657550	None
Os02g0659700	LOC_Os02g44134.1
Os02g0660800	LOC_Os02g44200.1
Os02g0666300	LOC_Os02g44642.1
Os02g0669000	LOC_Os02g44860.1
Os02g0672100	LOC_Os02g45054.1,LOC_Os02g45054.2,LOC_Os02g45054.3,LOC_Os02g45054.4
Os02g0672200	LOC_Os02g45070.1,LOC_Os02g45070.2
Os02g0672600	LOC_Os02g45110.1
Os02g0674233	LOC_Os02g45225.1
Os02g0675400	LOC_Os02g45280.1
Os02g0675550	None
Os02g0676450	None
Os02g0678200	LOC_Os02g45520.1,LOC_Os02g45520.2
Os02g0682200	LOC_Os02g45770.1
Os02g0684150	LOC_Os02g45900.1,LOC_Os02g45910.1
Os02g0688200	LOC_Os02g46290.1
Os02g0688500	LOC_Os02g46320.1
Os02g0689066	None
Os02g0690300	None
Os02g0693700	LOC_Os02g46680.1
Os02g0694700	LOC_Os02g46740.1
Os02g0694900	LOC_Os02g46760.1
Os02g0695050	LOC_Os02g46770.1
Os02g0697400	LOC_Os02g46970.1
Os02g0697800	LOC_Os02g47010.1
Os02g0699000	LOC_Os02g47090.1
Os02g0700700	LOC_Os02g47230.1,LOC_Os02g47230.2
Os02g0701600	LOC_Os02g47310.1
Os02g0702800	LOC_Os02g47440.1,LOC_Os02g47440.2,LOC_Os02g47440.3
Os02g0708500	LOC_Os02g47890.1
Os02g0709900	LOC_Os02g48010.1
Os02g0712500	LOC_Os02g48190.1
Os02g0712512	None
Os02g0716500	LOC_Os02g48560.1,LOC_Os02g48560.2,LOC_Os02g48560.3,LOC_Os02g48560.4,LOC_Os02g48560.5,LOC_Os02g48560.6
Os02g0716800	LOC_Os02g48570.1,LOC_Os02g48570.2
Os02g0720400	LOC_Os02g48850.1
Os02g0720900	LOC_Os02g48900.1,LOC_Os02g48900.2
Os02g0721600	LOC_Os02g48964.1
Os02g0722001	LOC_Os02g49030.1
Os02g0722400	LOC_Os02g49060.1
Os02g0722450	LOC_Os02g49070.1
Os02g0722800	LOC_Os02g49090.1,LOC_Os02g49090.2
Os02g0724500	LOC_Os02g49260.1
Os02g0725300	LOC_Os02g49332.1,LOC_Os02g49332.2,LOC_Os02g49332.3,LOC_Os02g49332.4
Os02g0727100	LOC_Os02g49510.1
Os02g0730751	None
Os02g0731200	LOC_Os02g49840.1,LOC_Os02g49840.2,LOC_Os02g49840.3,LOC_Os02g49840.4
Os02g0733001	LOC_Os02g50020.1
Os02g0733300	LOC_Os02g50040.1
Os02g0734600	LOC_Os02g50174.1
Os02g0736200	LOC_Os02g50330.1
Os02g0736300	LOC_Os02g50340.1
Os02g0737950	LOC_Os02g50410.1
Os02g0742500	LOC_Os02g50880.1
Os02g0744650	LOC_Os02g51060.1
Os02g0745600	LOC_Os02g51140.1,LOC_Os02g51140.2
Os02g0747600	LOC_Os02g51300.1
Os02g0754800	LOC_Os02g51840.1,LOC_Os02g51840.2,LOC_Os02g51840.3
Os02g0757900	LOC_Os02g52140.1,LOC_Os02g52140.2
Os02g0760500	LOC_Os02g52314.1
Os02g0761600	LOC_Os02g52410.1
Os02g0763900	LOC_Os02g52610.1,LOC_Os02g52610.2
Os02g0764200	LOC_Os02g52630.1
Os02g0766000	LOC_Os02g52744.1,LOC_Os02g52744.2
Os02g0767200	LOC_Os02g52830.1
Os02g0772150	LOC_Os02g53240.1
Os02g0773400	LOC_Os02g53340.1,LOC_Os02g53340.2
Os02g0773450	None
Os02g0780500	LOC_Os02g53990.1
Os02g0780600	LOC_Os02g54000.1
Os02g0780800	LOC_Os02g54020.1
Os02g0783650	None
Os02g0785200	LOC_Os02g54390.1,LOC_Os02g54400.1
Os02g0785600	LOC_Os02g54430.1,LOC_Os02g54440.1
Os02g0785900	LOC_Os02g54490.1
Os02g0786400	LOC_Os02g54520.1,LOC_Os02g54530.1
Os02g0787200	LOC_Os02g54590.1
Os02g0787800	LOC_Os02g54650.1
Os02g0787966	None
Os02g0789700	LOC_Os02g54790.1
Os02g0792500	LOC_Os02g54960.1
Os02g0795300	LOC_Os02g55200.1,LOC_Os02g55200.2
Os02g0795666	LOC_Os02g55220.1
Os02g0795732	LOC_Os02g55230.1
Os02g0797300	LOC_Os02g55400.1
Os02g0798200	LOC_Os02g55480.1,LOC_Os02g55480.2
Os02g0801210	None
Os02g0801700	LOC_Os02g55830.1
Os02g0802400	LOC_Os02g55880.1
Os02g0803250	LOC_Os02g55950.1,LOC_Os02g55950.2
Os02g0804600	LOC_Os02g56050.1,LOC_Os02g56080.1
Os02g0805600	LOC_Os02g56180.1
Os02g0806000	LOC_Os02g56219.1
Os02g0808000	None
Os02g0808300	LOC_Os02g56420.1
Os02g0808350	None
Os02g0810900	LOC_Os02g56600.1
Os02g0811800	LOC_Os02g56700.1
Os02g0811902	LOC_Os02g56710.1
Os02g0812700	LOC_Os02g56770.1,LOC_Os02g56800.1
Os02g0813000	LOC_Os02g56810.1,LOC_Os02g56820.1
Os02g0813800	LOC_Os02g56880.1
Os02g0814200	LOC_Os02g56920.1
Os02g0814400	LOC_Os02g56940.1,LOC_Os02g56940.2,LOC_Os02g56940.3
Os02g0817500	LOC_Os02g57240.1
Os02g0822900	LOC_Os02g57700.1
Os02g0823100	LOC_Os02g57720.1
Os02g0823400	LOC_Os02g57760.1
Os02g0823700	LOC_Os02g57770.1
Os02g0825166	None
Os02g0825301	LOC_Os02g57890.1
Os02g0825650	LOC_Os02g57924.1
Os02g0826000	LOC_Os02g57960.1
Os02g0826016	None
Os02g0826032	None
Os02g0831500	LOC_Os02g58480.1
Os02g0831550	None
Os02g0834700	LOC_Os02g58790.1,LOC_Os02g58790.2,LOC_Os02g58790.3,LOC_Os02g58790.4,LOC_Os02g58790.5
Os03g0105401	None
Os03g0106700	LOC_Os03g01630.1
Os03g0107100	LOC_Os03g01670.1
Os03g0109300	LOC_Os03g01880.1,LOC_Os03g01880.2
Os03g0110600	LOC_Os03g01990.1
Os03g0114200	LOC_Os03g02310.1
Os03g0114800	LOC_Os03g02380.1,LOC_Os03g02380.2
Os03g0116300	LOC_Os03g02514.1,LOC_Os03g02514.2
Os03g0122300	LOC_Os03g03034.1,LOC_Os03g03034.2,LOC_Os03g03034.3,LOC_Os03g03034.4,LOC_Os03g03034.5
Os03g0122600	LOC_Os03g03070.1,LOC_Os03g03100.1
Os03g0123800	LOC_Os03g03200.1,LOC_Os03g03200.2
Os03g0124000	LOC_Os03g03260.1
Os03g0124033	None
Os03g0124900	LOC_Os03g03350.1
Os03g0125100	LOC_Os03g03370.1,LOC_Os03g03370.2
Os03g0125700	LOC_Os03g03420.1,LOC_Os03g03420.2
Os03g0125800	LOC_Os03g03430.1
Os03g0126450	LOC_Os03g03480.1
Os03g0127100	None
Os03g0129800	LOC_Os03g03730.1,LOC_Os03g03750.1,LOC_Os03g03760.1
Os03g0130200	LOC_Os03g03800.1
Os03g0130500	LOC_Os03g03830.1
Os03g0130800	LOC_Os03g03870.1
Os03g0130950	None
Os03g0131500	LOC_Os03g03949.2
Os03g0133400	LOC_Os03g04110.1,LOC_Os03g04110.2
Os03g0133800	LOC_Os03g04130.1
Os03g0134300	LOC_Os03g04169.1
Os03g0138700	LOC_Os03g04570.1
Os03g0141100	LOC_Os03g04760.1
Os03g0142500	LOC_Os03g04890.1
Os03g0144951	LOC_Os03g05120.1
Os03g0145102	LOC_Os03g05140.1
Os03g0145700	LOC_Os03g05220.1,LOC_Os03g05220.2,LOC_Os03g05220.3,LOC_Os03g05225.1
Os03g0147400	LOC_Os03g05390.1,LOC_Os03g05390.10,LOC_Os03g05390.11,LOC_Os03g05390.12,LOC_Os03g05390.13,LOC_Os03g05390.2,LOC_Os03g05390.3,LOC_Os03g05390.4,LOC_Os03g05390.5,LOC_Os03g05390.6,LOC_Os03g05390.7,LOC_Os03g05390.8,LOC_Os03g05390.9
Os03g0148000	LOC_Os03g05440.1
Os03g0149300	LOC_Os03g05530.1
Os03g0150700	LOC_Os03g05630.1
Os03g0151300	LOC_Os03g05680.1
Os03g0152400	LOC_Os03g05780.1
Os03g0153000	LOC_Os03g05830.1
Os03g0153100	LOC_Os03g05840.1,LOC_Os03g05860.1
Os03g0154300	None
Os03g0157000	LOC_Os03g06100.1
Os03g0157400	LOC_Os03g06139.1
Os03g0157450	None
Os03g0158300	LOC_Os03g06230.1
Os03g0158700	LOC_Os03g06290.1
Os03g0161200	LOC_Os03g06520.1,LOC_Os03g06520.2
Os03g0161302	None
Os03g0161500	LOC_Os03g06580.1,LOC_Os03g06580.2,LOC_Os03g06580.3,LOC_Os03g06580.4
Os03g0162725	None
Os03g0162900	LOC_Os03g06710.1
Os03g0165266	LOC_Os03g06920.1
Os03g0170900	LOC_Os03g07480.1,LOC_Os03g07480.2,LOC_Os03g07480.3,LOC_Os03g07480.4
Os03g0171300	LOC_Os03g07510.1,LOC_Os03g07510.2
Os03g0172200	LOC_Os03g07600.1
Os03g0173500	LOC_Os03g07739.2
Os03g0174600	LOC_Os03g07850.1
Os03g0176300	LOC_Os03g07940.1
Os03g0178400	LOC_Os03g08100.1,LOC_Os03g08100.2
Os03g0178500	LOC_Os03g08110.1
Os03g0179400	LOC_Os03g08170.1
Os03g0181500	LOC_Os03g08360.1,LOC_Os03g08360.3,LOC_Os03g08360.4
Os03g0181550	None
Os03g0183600	LOC_Os03g08530.1
Os03g0187350	LOC_Os03g08834.1
Os03g0188100	LOC_Os03g08900.1
Os03g0189400	LOC_Os03g08999.1
Os03g0189600	LOC_Os03g09020.1
Os03g0192100	LOC_Os03g09190.1,LOC_Os03g09190.2
Os03g0192300	LOC_Os03g09200.1
Os03g0193400	LOC_Os03g09810.1
Os03g0193450	None
Os03g0195100	LOC_Os03g09910.1
Os03g0196400	LOC_Os03g10030.1
Os03g0198300	LOC_Os03g10180.1
Os03g0201400	LOC_Os03g10420.1,LOC_Os03g10430.1
Os03g0203700	LOC_Os03g10640.1
Os03g0207475	None
Os03g0208750	None
Os03g0212600	LOC_Os03g11400.1,LOC_Os03g11400.2
Os03g0212800	LOC_Os03g11420.1
Os03g0212950	None
Os03g0214000	LOC_Os03g11530.1
Os03g0214050	None
Os03g0215200	LOC_Os03g11600.1,LOC_Os03g11600.2
Os03g0216700	LOC_Os03g11734.1,LOC_Os03g11734.2,LOC_Os03g11734.3
Os03g0216733	None
Os03g0216800	LOC_Os03g11760.1
Os03g0218200	LOC_Os03g11874.1
Os03g0220300	LOC_Os03g12050.1
Os03g0220700	LOC_Os03g12064.1,LOC_Os03g12064.2,LOC_Os03g12064.3,LOC_Os03g12064.4,LOC_Os03g12064.5,LOC_Os03g12064.6
Os03g0221100	None
Os03g0223000	LOC_Os03g12238.1,LOC_Os03g12250.1
Os03g0224200	LOC_Os03g12350.1,LOC_Os03g12350.2,LOC_Os03g12350.4
Os03g0226800	LOC_Os03g12570.1
Os03g0227000	LOC_Os03g12590.1
Os03g0227700	LOC_Os03g12660.1
Os03g0227900	LOC_Os03g12680.1,LOC_Os03g12680.2
Os03g0229100	LOC_Os03g12760.1
Os03g0230300	LOC_Os03g12820.1,LOC_Os03g12820.2
Os03g0231600	LOC_Os03g12890.1,LOC_Os03g12890.2,LOC_Os03g12890.3,LOC_Os03g12890.4,LOC_Os03g12890.5
Os03g0231650	LOC_Os03g12900.1,LOC_Os03g12900.2,LOC_Os03g12900.3,LOC_Os03g12900.5
Os03g0231700	LOC_Os03g12900.1,LOC_Os03g12900.2,LOC_Os03g12900.3,LOC_Os03g12900.4,LOC_Os03g12900.5
Os03g0232900	LOC_Os03g13040.1
Os03g0233700	LOC_Os03g13120.1
Os03g0235900	LOC_Os03g13274.1,LOC_Os03g13274.2,LOC_Os03g13274.3,LOC_Os03g13274.4
Os03g0236300	LOC_Os03g13310.1,LOC_Os03g13320.1
Os03g0237100	LOC_Os03g13390.2
Os03g0237201	None
Os03g0237250	LOC_Os03g13400.1
Os03g0239400	LOC_Os03g13614.1,LOC_Os03g13614.2,LOC_Os03g13614.3
Os03g0243800	LOC_Os03g14020.1,LOC_Os03g14020.2
Os03g0244000	LOC_Os03g14040.1,LOC_Os03g14040.2,LOC_Os03g14040.3
Os03g0246150	LOC_Os03g14220.1
Os03g0246800	LOC_Os03g14260.1,LOC_Os03g14260.2
Os03g0248250	None
Os03g0251425	None
Os03g0255100	LOC_Os03g15020.1,LOC_Os03g15020.2,LOC_Os03g15020.3
Os03g0255200	LOC_Os03g15033.1
Os03g0257000	LOC_Os03g15190.1
Os03g0262400	LOC_Os03g15590.1
Os03g0266000	LOC_Os03g15930.1,LOC_Os03g15930.2,LOC_Os03g15930.3
Os03g0267800	LOC_Os03g16090.1,LOC_Os03g16090.2
Os03g0268400	LOC_Os03g16150.1,LOC_Os03g16150.2,LOC_Os03g16150.3
Os03g0268450	None
Os03g0268900	LOC_Os03g16210.1,LOC_Os03g16210.2
Os03g0269900	LOC_Os03g16334.1
Os03g0272400	LOC_Os03g16580.1
Os03g0276800	LOC_Os03g16880.1
Os03g0276850	None
Os03g0277300	LOC_Os03g16920.1
Os03g0278500	LOC_Os03g17030.1
Os03g0278533	None
Os03g0281300	LOC_Os03g17270.1,LOC_Os03g17270.2
Os03g0282300	LOC_Os03g17410.1
Os03g0283100	LOC_Os03g17470.1
Os03g0284900	LOC_Os03g17634.1
Os03g0286100	LOC_Os03g17720.1
Os03g0287500	None
Os03g0289400	LOC_Os03g18020.1
Os03g0289800	LOC_Os03g18030.1,LOC_Os03g18030.2
Os03g0291200	LOC_Os03g18120.1
Os03g0295500	LOC_Os03g18420.1
Os03g0295800	LOC_Os03g18454.1,LOC_Os03g18454.2
Os03g0296000	LOC_Os03g18480.1
Os03g0305000	LOC_Os03g19240.1
Os03g0312300	LOC_Os03g19840.1
Os03g0312350	None
Os03g0312600	LOC_Os03g19870.1,LOC_Os03g19870.2,LOC_Os03g19870.3
Os03g0320000	LOC_Os03g20410.1
Os03g0320875	None
Os03g0323800	LOC_Os03g20750.1
Os03g0325133	None
Os03g0325900	LOC_Os03g20940.1
Os03g0326600	LOC_Os03g21020.1
Os03g0327700	LOC_Os03g21050.1
Os03g0329500	LOC_Os03g21210.1
Os03g0330200	LOC_Os03g21260.1
Os03g0332100	LOC_Os03g21400.1,LOC_Os03g21419.1
Os03g0335300	LOC_Os03g21720.1
Os03g0337500	LOC_Os03g21890.1
Os03g0337700	LOC_Os03g21914.1
Os03g0339300	LOC_Os03g22010.1,LOC_Os03g22010.2,LOC_Os03g22010.3,LOC_Os03g22010.4
Os03g0340500	LOC_Os03g22120.1,LOC_Os03g22120.2,LOC_Os03g22120.3
Os03g0343225	None
Os03g0344232	None
Os03g0344900	LOC_Os03g22430.1,LOC_Os03g22430.2
Os03g0347500	LOC_Os03g22590.1
Os03g0347900	LOC_Os03g22620.1
Os03g0349000	LOC_Os03g22690.1
Os03g0355600	LOC_Os03g23950.1
Os03g0356900	LOC_Os03g24240.1
Os03g0358000	LOC_Os03g24339.1
Os03g0358200	LOC_Os03g24390.1
Os03g0359700	LOC_Os03g24520.1,LOC_Os03g24520.2
Os03g0360200	None
Os03g0362032	LOC_Os03g24710.1,LOC_Os03g24720.1
Os03g0363950	LOC_Os03g24910.1
Os03g0365000	LOC_Os03g24960.1,LOC_Os03g25000.1
Os03g0365200	LOC_Os03g24990.1
Os03g0365900	LOC_Os03g25040.1,LOC_Os03g25040.2
Os03g0368650	None
Os03g0369600	LOC_Os03g25370.1
Os03g0371300	LOC_Os03g25500.1
Os03g0373500	None
Os03g0374400	LOC_Os03g25750.1
Os03g0374600	LOC_Os03g25790.1,LOC_Os03g25790.2
Os03g0374901	None
Os03g0375300	LOC_Os03g25869.1
Os03g0377100	LOC_Os03g25990.1
Os03g0377201	None
Os03g0379100	LOC_Os03g26200.1
Os03g0379801	LOC_Os03g26260.1
Os03g0383100	LOC_Os03g26590.1
Os03g0386600	None
Os03g0387500	LOC_Os03g27003.1,LOC_Os03g27003.2
Os03g0388366	LOC_Os03g27060.1
Os03g0389100	LOC_Os03g27190.1
Os03g0389601	None
Os03g0389700	LOC_Os03g27230.1
Os03g0391100	LOC_Os03g27360.1
Os03g0393300	LOC_Os03g27530.1
Os03g0399532	LOC_Os03g28140.1
Os03g0400000	LOC_Os03g28175.1
Os03g0400700	LOC_Os03g28260.1
Os03g0401100	LOC_Os03g28300.1,LOC_Os03g28300.2
Os03g0402000	LOC_Os03g28400.1
Os03g0404800	LOC_Os03g29150.1,LOC_Os03g29150.2,LOC_Os03g29150.3
Os03g0405500	LOC_Os03g29190.1,LOC_Os03g29190.2
Os03g0406900	LOC_Os03g29340.1,LOC_Os03g29340.2
Os03g0407400	None
Os03g0407900	LOC_Os03g29410.1
Os03g0408101	None
Os03g0409400	LOC_Os03g29570.1
Os03g0409500	None
Os03g0411800	LOC_Os03g29850.1
Os03g0412800	LOC_Os03g29950.1,LOC_Os03g29950.2
Os03g0412850	None
Os03g0414400	LOC_Os03g30092.1
Os03g0415500	LOC_Os03g30200.1,LOC_Os03g30200.2
Os03g0419200	LOC_Os03g30580.1
Os03g0424300	None
Os03g0425300	LOC_Os03g31180.1,LOC_Os03g31180.2,LOC_Os03g31180.3
Os03g0425450	None
Os03g0425600	LOC_Os03g31210.1
Os03g0428200	LOC_Os03g31430.1
Os03g0429900	LOC_Os03g31560.1
Os03g0430500	LOC_Os03g31630.1
Os03g0431200	LOC_Os03g31690.1
Os03g0433733	LOC_Os03g31944.1
Os03g0434800	LOC_Os03g32050.1
Os03g0435300	LOC_Os03g32100.1
Os03g0438400	LOC_Os03g32330.1
Os03g0439800	LOC_Os03g32499.1
Os03g0446200	None
Os03g0557900	None
Os03g0560050	None
Os03g0561283	None
Os03g0563600	LOC_Os03g36560.1
Os03g0564200	LOC_Os03g36630.1
Os03g0565100	LOC_Os03g36730.1
Os03g0565825	None
Os03g0566500	LOC_Os03g36900.1
Os03g0568400	LOC_Os03g37070.1,LOC_Os03g37080.1
Os03g0570100	LOC_Os03g37290.1
Os03g0570800	LOC_Os03g37411.1
Os03g0571700	LOC_Os03g37470.1
Os03g0571900	LOC_Os03g37490.1
Os03g0572050	None
Os03g0574900	LOC_Os03g37830.1
Os03g0575200	LOC_Os03g37840.1
Os03g0576200	LOC_Os03g37930.1
Os03g0579200	LOC_Os03g38240.1,LOC_Os03g38250.1
Os03g0581400	LOC_Os03g38470.1
Os03g0583700	LOC_Os03g38720.1
Os03g0588800	LOC_Os03g39170.1
Os03g0591600	LOC_Os03g39520.1
Os03g0591801	None
Os03g0594100	LOC_Os03g39690.1
Os03g0594250	None
Os03g0594900	LOC_Os03g39760.1
Os03g0595050	None
Os03g0595800	LOC_Os03g39860.1,LOC_Os03g39860.2
Os03g0596600	LOC_Os03g39960.1,LOC_Os03g39960.2
Os03g0597600	LOC_Os03g40070.1
Os03g0598900	None
Os03g0601500	LOC_Os03g40440.1
Os03g0603200	None
Os03g0604200	LOC_Os03g40720.1
Os03g0604432	None
Os03g0606600	None
Os03g0607400	LOC_Os03g41064.1,LOC_Os03g41070.1
Os03g0608600	LOC_Os03g41170.1
Os03g0608700	LOC_Os03g41200.1,LOC_Os03g41200.2,LOC_Os03g41200.4,LOC_Os03g41200.5,LOC_Os03g41200.6
Os03g0608800	LOC_Os03g41229.1,LOC_Os03g41229.2
Os03g0609200	LOC_Os03g41300.1
Os03g0609500	LOC_Os03g41330.1
Os03g0610800	LOC_Os03g41438.1
Os03g0612400	LOC_Os03g41600.1
Os03g0616500	LOC_Os03g42040.1
Os03g0620500	LOC_Os03g42290.1
Os03g0621700	LOC_Os03g42380.1
Os03g0621900	LOC_Os03g42400.1,LOC_Os03g42410.1
Os03g0622600	LOC_Os03g42480.1,LOC_Os03g42480.2
Os03g0622700	None
Os03g0623100	LOC_Os03g42520.1
Os03g0624800	LOC_Os03g42650.1,LOC_Os03g42650.2
Os03g0625800	LOC_Os03g42760.1
Os03g0626700	LOC_Os03g42830.1
Os03g0628800	LOC_Os03g43010.1
Os03g0638400	LOC_Os03g43750.1
Os03g0640100	LOC_Os03g43890.1
Os03g0641250	None
Os03g0641500	LOC_Os03g44000.1
Os03g0642900	LOC_Os03g44100.1
Os03g0643050	None
Os03g0643800	LOC_Os03g44180.1
Os03g0646300	LOC_Os03g44440.1
Os03g0646350	None
Os03g0648250	LOC_Os03g44600.1
Os03g0650000	LOC_Os03g44710.1,LOC_Os03g44710.2,LOC_Os03g44710.3
Os03g0651800	LOC_Os03g44880.1
Os03g0654400	LOC_Os03g45170.1
Os03g0654700	LOC_Os03g45210.1
Os03g0658000	LOC_Os03g45519.1,LOC_Os03g45528.1
Os03g0658800	LOC_Os03g45619.1,LOC_Os03g45619.2
Os03g0661800	LOC_Os03g45970.1,LOC_Os03g45970.2,LOC_Os03g45970.3
Os03g0666500	LOC_Os03g46390.1
Os03g0666550	None
Os03g0667100	LOC_Os03g46440.1,LOC_Os03g46440.2,LOC_Os03g46440.3
Os03g0667500	LOC_Os03g46470.1
Os03g0669900	LOC_Os03g46690.1,LOC_Os03g46720.1
Os03g0671800	LOC_Os03g46860.1
Os03g0673500	LOC_Os03g47036.1,LOC_Os03g47042.1
Os03g0677101	LOC_Os03g47360.1
Os03g0679300	LOC_Os03g47570.1,LOC_Os03g47574.1,LOC_Os03g47580.1
Os03g0680300	LOC_Os03g47670.1
Os03g0680400	LOC_Os03g47686.1
Os03g0680566	None
Os03g0680600	LOC_Os03g47720.1
Os03g0682600	LOC_Os03g47830.1
Os03g0682666	None
Os03g0685000	LOC_Os03g48040.1,LOC_Os03g48040.2
Os03g0685300	LOC_Os03g48060.1
Os03g0686100	None
Os03g0687000	LOC_Os03g48180.1,LOC_Os03g48180.2
Os03g0687100	None
Os03g0690700	LOC_Os03g48471.1
Os03g0691400	LOC_Os03g48480.1
Os03g0692700	LOC_Os03g48626.1,LOC_Os03g48626.2
Os03g0699300	LOC_Os03g49220.1,LOC_Os03g49220.2
Os03g0700500	LOC_Os03g49360.1
Os03g0701400	LOC_Os03g49464.1,LOC_Os03g49464.2
Os03g0703000	LOC_Os03g49600.1,LOC_Os03g49600.2,LOC_Os03g49600.3,LOC_Os03g49600.4,LOC_Os03g49600.5
Os03g0703300	LOC_Os03g49630.1,LOC_Os03g49630.2
Os03g0710100	LOC_Os03g50220.1,LOC_Os03g50230.1
Os03g0711100	LOC_Os03g50310.1
Os03g0711150	None
Os03g0712600	LOC_Os03g50470.1,LOC_Os03g50470.2
Os03g0717200	LOC_Os03g50820.1
Os03g0717600	LOC_Os03g50850.1,LOC_Os03g50850.2
Os03g0719700	None
Os03g0719850	LOC_Os03g51040.1
Os03g0719900	LOC_Os03g51050.1
Os03g0720300	LOC_Os03g51080.1
Os03g0722500	LOC_Os03g51240.1,LOC_Os03g51240.2,LOC_Os03g51240.3
Os03g0722800	LOC_Os03g51270.1
Os03g0723400	LOC_Os03g51350.1
Os03g0726300	LOC_Os03g51620.1
Os03g0726350	None
Os03g0727200	LOC_Os03g51710.1,LOC_Os03g51710.2
Os03g0727900	LOC_Os03g51790.1
Os03g0730100	None
Os03g0730400	LOC_Os03g52040.1,LOC_Os03g52040.2,LOC_Os03g52040.3
Os03g0730433	None
Os03g0730500	LOC_Os03g52070.1,LOC_Os03g52070.2,LOC_Os03g52070.3
Os03g0730700	LOC_Os03g52080.1
Os03g0730750	None
Os03g0732000	LOC_Os03g52180.1,LOC_Os03g52210.1
Os03g0732100	LOC_Os03g52239.1,LOC_Os03g52239.2,LOC_Os03g52239.3
Os03g0735900	LOC_Os03g52570.1
Os03g0736000	LOC_Os03g52594.4,LOC_Os03g52594.5
Os03g0745700	LOC_Os03g53410.1
Os03g0747100	LOC_Os03g53580.1
Os03g0747900	LOC_Os03g53660.1
Os03g0750100	LOC_Os03g53910.1
Os03g0750800	LOC_Os03g53960.1,LOC_Os03g53960.2
Os03g0753100	LOC_Os03g54170.1
Os03g0758000	LOC_Os03g55080.1
Os03g0758950	LOC_Os03g55164.1,LOC_Os03g55164.2
Os03g0759125	None
Os03g0759250	None
Os03g0759700	LOC_Os03g55220.1,LOC_Os03g55220.2
Os03g0764450	LOC_Os03g55570.1
Os03g0765500	LOC_Os03g55680.1
Os03g0766900	LOC_Os03g55784.1
Os03g0769050	LOC_Os03g55920.1
Os03g0770100	LOC_Os03g56020.1
Os03g0771500	LOC_Os03g56110.1,LOC_Os03g56110.2
Os03g0784850	None
Os03g0786500	LOC_Os03g57260.1,LOC_Os03g57260.2
Os03g0789000	LOC_Os03g57510.1
Os03g0789466	LOC_Os03g57540.1,LOC_Os03g57560.1
Os03g0790600	LOC_Os03g57660.1,LOC_Os03g57660.2,LOC_Os03g57660.3,LOC_Os03g57660.4,LOC_Os03g57670.1
Os03g0790700	LOC_Os03g57680.1
Os03g0791300	LOC_Os03g57730.1
Os03g0791800	LOC_Os03g57790.1,LOC_Os03g57790.2
Os03g0792050	LOC_Os03g57780.1
Os03g0792500	LOC_Os03g57854.1,LOC_Os03g57854.2
Os03g0793700	LOC_Os03g57960.1
Os03g0794000	LOC_Os03g57990.1
Os03g0795100	LOC_Os03g58090.1
Os03g0796000	LOC_Os03g58170.1,LOC_Os03g58170.2
Os03g0797400	LOC_Os03g58300.1
Os03g0799600	LOC_Os03g58530.1,LOC_Os03g58530.2
Os03g0805766	None
Os03g0806100	None
Os03g0806300	LOC_Os03g59146.1,LOC_Os03g59152.1
Os03g0808900	LOC_Os03g59430.2
Os03g0808950	None
Os03g0812800	LOC_Os03g59790.1
Os03g0817500	LOC_Os03g60300.1
Os03g0818700	None
Os03g0823900	LOC_Os03g60890.1
Os03g0830200	LOC_Os03g61470.1
Os03g0832800	LOC_Os03g61720.1
Os03g0832850	None
Os03g0836800	LOC_Os03g62060.1
Os03g0838400	LOC_Os03g62200.1
Os03g0838450	None
Os03g0839200	LOC_Os03g62270.1
Os03g0839250	None
Os03g0843000	None
Os03g0843800	LOC_Os03g62670.1,LOC_Os03g62670.2,LOC_Os03g62670.3
Os03g0849300	None
Os03g0849800	LOC_Os03g63270.1
Os03g0850600	LOC_Os03g63360.1
Os03g0850700	LOC_Os03g63370.1
Os03g0851500	LOC_Os03g63450.1,LOC_Os03g63450.2
Os03g0851900	LOC_Os03g63500.1,LOC_Os03g63500.2
Os03g0855600	LOC_Os03g63860.1
Os03g0855700	LOC_Os03g63870.1,LOC_Os03g63870.2,LOC_Os03g63870.3
Os03g0856200	LOC_Os03g63910.1,LOC_Os03g63920.1
Os03g0859500	LOC_Os03g64200.1,LOC_Os03g64200.2
Os03g0860700	LOC_Os03g64290.1
Os03g0860801	LOC_Os03g64290.1
Os03g0862100	LOC_Os03g64400.1,LOC_Os03g64400.2,LOC_Os03g64400.3,LOC_Os03g64400.4
Os03g0862300	None
Os04g0101800	LOC_Os04g01160.1
Os04g0102700	LOC_Os04g01250.1,LOC_Os04g01250.2,LOC_Os04g01250.3
Os04g0107500	LOC_Os04g01674.1
Os04g0107600	LOC_Os04g01690.1,LOC_Os04g01690.2,LOC_Os04g01690.3
Os04g0108300	LOC_Os04g01780.1,LOC_Os04g01780.2
Os04g0109100	LOC_Os04g01874.1
Os04g0113000	LOC_Os04g02280.1
Os04g0115400	LOC_Os04g02500.1,LOC_Os04g02500.2,LOC_Os04g02500.3,LOC_Os04g02500.4,LOC_Os04g02500.5
Os04g0115500	LOC_Os04g02510.1
Os04g0115600	None
Os04g0115700	LOC_Os04g02530.1,LOC_Os04g02530.2,LOC_Os04g02530.3,LOC_Os04g02530.4
Os04g0117150	None
Os04g0117500	LOC_Os04g02720.1
Os04g0117900	LOC_Os04g02754.1
Os04g0119800	LOC_Os04g02920.1
Os04g0120300	LOC_Os04g02980.1,LOC_Os04g02990.1
Os04g0121100	LOC_Os04g03050.1
Os04g0122000	LOC_Os04g03180.1
Os04g0125700	LOC_Os04g03579.1
Os04g0126900	None
Os04g0131800	LOC_Os04g04230.1
Os04g0131850	LOC_Os04g04240.1
Os04g0135400	LOC_Os04g04800.1
Os04g0136016	LOC_Os04g04780.1
Os04g0136200	LOC_Os04g04950.1
Os04g0136700	LOC_Os04g05010.1
Os04g0146300	LOC_Os04g06244.1
Os04g0147200	LOC_Os04g06300.1
Os04g0150300	LOC_Os04g06590.1
Os04g0151700	LOC_Os04g06734.1
Os04g0154599	None
Os04g0154700	LOC_Os04g07010.1,LOC_Os04g07040.1
Os04g0158750	None
Os04g0161736	None
Os04g0161850	None
Os04g0165700	LOC_Os04g08350.1,LOC_Os04g08350.2,LOC_Os04g08350.3,LOC_Os04g08350.4
Os04g0165900	LOC_Os04g08370.1
Os04g0166000	LOC_Os04g08390.1
Os04g0166400	LOC_Os04g08410.1
Os04g0167701	None
Os04g0168000	LOC_Os04g08570.1
Os04g0173300	LOC_Os04g09350.1,LOC_Os04g09350.2,LOC_Os04g09350.3,LOC_Os04g09350.4
Os04g0175600	LOC_Os04g09604.1
Os04g0175900	LOC_Os04g09654.1,LOC_Os04g09654.2
Os04g0176200	LOC_Os04g09670.1,LOC_Os04g09680.1
Os04g0176300	None
Os04g0176400	LOC_Os04g09720.1,LOC_Os04g09720.2
Os04g0178300	LOC_Os04g09900.1,LOC_Os04g09900.2,LOC_Os04g09900.3
Os04g0181901	None
Os04g0182600	LOC_Os04g10380.1
Os04g0182850	None
Os04g0182900	LOC_Os04g10410.1
Os04g0183100	LOC_Os04g10420.1
Os04g0183201	None
Os04g0183300	LOC_Os04g10434.1
Os04g0184900	None
Os04g0190000	None
Os04g0192350	LOC_Os04g11524.1
Os04g0192775	None
Os04g0193200	LOC_Os04g11640.1
Os04g0193300	LOC_Os04g11660.1,LOC_Os04g11660.2
Os04g0193950	LOC_Os04g11760.1,LOC_Os04g11780.1
Os04g0194400	LOC_Os04g11800.1
Os04g0195400	LOC_Os04g11910.1
Os04g0196200	LOC_Os04g11970.1
Os04g0200000	None
Os04g0200400	LOC_Os04g12390.1
Os04g0200700	LOC_Os04g12430.1
Os04g0201800	LOC_Os04g12499.1,LOC_Os04g12530.1
Os04g0202700	None
Os04g0203400	LOC_Os04g12639.1
Os04g0204000	LOC_Os04g12690.1,LOC_Os04g12710.1
Os04g0206000	LOC_Os04g12890.1,LOC_Os04g12900.1
Os04g0206100	None
Os04g0206300	None
Os04g0206350	None
Os04g0210250	LOC_Os04g13364.1
Os04g0218900	LOC_Os04g14190.1
Os04g0219600	LOC_Os04g14220.1,LOC_Os04g14220.2
Os04g0219800	LOC_Os04g14250.1
Os04g0220300	LOC_Os04g14304.1
Os04g0220400	None
Os04g0221300	LOC_Os04g14450.1,LOC_Os04g14450.2,LOC_Os04g14450.3
Os04g0223500	LOC_Os04g14690.1
Os04g0223901	LOC_Os04g14710.1,LOC_Os04g14710.2
Os04g0226340	LOC_Os04g15530.1,LOC_Os04g15550.1,LOC_Os04g15550.3,LOC_Os04g15550.4,LOC_Os04g15560.1
Os04g0228300	LOC_Os04g15820.1
Os04g0231800	None
Os04g0234500	LOC_Os04g16670.1
Os04g0245000	LOC_Os04g17130.1
Os04g0248050	None
Os04g0249500	LOC_Os04g17650.1
Os04g0249550	None
Os04g0250700	LOC_Os04g17700.1
Os04g0251825	None
Os04g0252200	LOC_Os04g18010.1,LOC_Os04g18010.2,LOC_Os04g18010.3
Os04g0252400	LOC_Os04g18030.1,LOC_Os04g18030.2,LOC_Os04g18030.3,LOC_Os04g18030.4
Os04g0252550	None
Os04g0255525	None
Os04g0255600	LOC_Os04g18380.1
Os04g0266700	LOC_Os04g19700.1
Os04g0267950	None
Os04g0268300	LOC_Os04g19870.1
Os04g0269600	LOC_Os04g20164.1,LOC_Os04g20164.2
Os04g0270100	LOC_Os04g20220.1
Os04g0275100	LOC_Os04g20680.1
Os04g0275950	LOC_Os04g20749.1,LOC_Os04g20749.2
Os04g0276200	LOC_Os04g20774.1
Os04g0278100	LOC_Os04g20940.1
Os04g0278200	LOC_Os04g20960.1
Os04g0278550	None
Os04g0278900	LOC_Os04g20990.1
Os04g0280200	LOC_Os04g21110.1
Os04g0280251	None
Os04g0280700	None
Os04g0282000	None
Os04g0284100	LOC_Os04g21610.1
Os04g0286300	LOC_Os04g21820.1
Os04g0286333	None
Os04g0288500	LOC_Os04g22120.1
Os04g0288550	None
Os04g0290000	LOC_Os04g22270.1
Os04g0291900	LOC_Os04g22470.1
Os04g0304000	LOC_Os04g23849.1
Os04g0304200	LOC_Os04g23890.1,LOC_Os04g23890.2,LOC_Os04g23890.3,LOC_Os04g23890.4
Os04g0306800	LOC_Os04g24170.1,LOC_Os04g24170.2,LOC_Os04g24170.4
Os04g0307800	None
Os04g0308000	LOC_Os04g24294.1,LOC_Os04g24294.2
Os04g0308400	LOC_Os04g24310.1,LOC_Os04g24319.1
Os04g0315350	None
Os04g0320100	LOC_Os04g25400.2
Os04g0321500	LOC_Os04g25540.1
Os04g0326000	LOC_Os04g25960.1
Os04g0330400	LOC_Os04g26340.1
Os04g0330900	LOC_Os04g26360.1,LOC_Os04g26380.1,LOC_Os04g26400.1
Os04g0334700	LOC_Os04g26790.1
Os04g0336600	None
Os04g0337500	LOC_Os04g26870.1
Os04g0337800	LOC_Os04g26890.1
Os04g0338100	LOC_Os04g26920.1,LOC_Os04g26920.2,LOC_Os04g26920.3
Os04g0338950	None
Os04g0341900	LOC_Os04g27410.1
Os04g0345400	LOC_Os04g27790.1
Os04g0345800	LOC_Os04g27830.1
Os04g0348600	LOC_Os04g28120.1
Os04g0350000	LOC_Os04g28234.1,LOC_Os04g28234.2,LOC_Os04g28234.3
Os04g0351100	None
Os04g0351333	LOC_Os04g28300.1
Os04g0352400	LOC_Os04g28420.1,LOC_Os04g28420.2
Os04g0353600	LOC_Os04g28520.1,LOC_Os04g28520.2
Os04g0354400	LOC_Os04g28570.1,LOC_Os04g28600.1
Os04g0355500	LOC_Os04g28680.1,LOC_Os04g28690.1
Os04g0357200	None
Os04g0359100	LOC_Os04g28990.1
Os04g0360500	LOC_Os04g29090.1
Os04g0360650	None
Os04g0362375	None
Os04g0362501	LOC_Os04g29300.1
Os04g0365100	LOC_Os04g29580.1
Os04g0369033	None
Os04g0369100	LOC_Os04g30040.2
Os04g0370100	LOC_Os04g30160.1
Os04g0370900	LOC_Os04g30240.1
Os04g0372100	LOC_Os04g30370.1
Os04g0375300	LOC_Os04g30660.1
Os04g0379400	LOC_Os04g31010.1,LOC_Os04g31010.2
Os04g0380300	LOC_Os04g31120.1,LOC_Os04g31120.2,LOC_Os04g31120.3,LOC_Os04g31120.4,LOC_Os04g31120.5,LOC_Os04g31120.6
Os04g0380800	LOC_Os04g31170.1,LOC_Os04g31170.2
Os04g0381000	LOC_Os04g31190.1
Os04g0381400	LOC_Os04g31240.1
Os04g0381700	LOC_Os04g31290.1
Os04g0387300	LOC_Os04g31790.1
Os04g0390800	LOC_Os04g32080.1
Os04g0393200	LOC_Os04g32260.1
Os04g0394100	LOC_Os04g32320.1
Os04g0395800	LOC_Os04g32480.1
Os04g0397700	LOC_Os04g32600.1
Os04g0399300	LOC_Os04g32740.1
Os04g0399600	LOC_Os04g32770.1
Os04g0400000	LOC_Os04g32800.1
Os04g0401400	LOC_Os04g32890.1
Os04g0401700	LOC_Os04g32920.1,LOC_Os04g32920.2,LOC_Os04g32920.3,LOC_Os04g32920.4,LOC_Os04g32920.5
Os04g0401751	None
Os04g0402200	LOC_Os04g32960.1
Os04g0404900	LOC_Os04g33200.1,LOC_Os04g33200.2
Os04g0410700	LOC_Os04g33540.1
Os04g0411100	None
Os04g0411300	None
Os04g0412000	LOC_Os04g33600.1
Os04g0412300	LOC_Os04g33640.1,LOC_Os04g33640.2
Os04g0413500	LOC_Os04g33740.1
Os04g0414000	LOC_Os04g33770.1
Os04g0418300	LOC_Os04g34130.1
Os04g0419800	None
Os04g0420801	None
Os04g0422900	LOC_Os04g34550.1,LOC_Os04g34560.1
Os04g0424200	LOC_Os04g34670.1
Os04g0425100	LOC_Os04g34720.1,LOC_Os04g34720.2
Os04g0429300	LOC_Os04g35000.1
Os04g0429400	LOC_Os04g35010.1
Os04g0429500	LOC_Os04g35020.1
Os04g0429600	LOC_Os04g35030.1
Os04g0430200	LOC_Os04g35100.1
Os04g0430900	LOC_Os04g35160.1
Os04g0432400	LOC_Os04g35280.1
Os04g0433800	LOC_Os04g35420.1
Os04g0436900	None
Os04g0438900	LOC_Os04g35810.1
Os04g0441600	LOC_Os04g36030.1
Os04g0441650	None
Os04g0441800	LOC_Os04g36040.1
Os04g0443300	LOC_Os04g36610.1
Os04g0443400	None
Os04g0443500	LOC_Os04g36620.1,LOC_Os04g36620.2,LOC_Os04g36620.3
Os04g0444400	LOC_Os04g36680.1
Os04g0447600	LOC_Os04g37480.1,LOC_Os04g37480.2
Os04g0447700	LOC_Os04g37490.1
Os04g0448900	LOC_Os04g37619.1,LOC_Os04g37619.2
Os04g0450600	LOC_Os04g37760.1
Os04g0452000	LOC_Os04g37904.1,LOC_Os04g37904.2
Os04g0452400	LOC_Os04g37950.1
Os04g0453200	LOC_Os04g37990.1
Os04g0453233	LOC_Os04g38026.1
Os04g0454200	LOC_Os04g38220.1
Os04g0455200	LOC_Os04g38280.1
Os04g0457500	LOC_Os04g38450.1
Os04g0458300	LOC_Os04g38530.1
Os04g0461400	None
Os04g0469700	None
Os04g0470700	LOC_Os04g39489.1,LOC_Os04g39489.2
Os04g0471700	LOC_Os04g39570.1,LOC_Os04g39570.2
Os04g0472100	LOC_Os04g39590.1
Os04g0473025	None
Os04g0474300	LOC_Os04g39814.1,LOC_Os04g39814.2,LOC_Os04g39814.3
Os04g0474700	LOC_Os04g39864.1,LOC_Os04g39864.2,LOC_Os04g39864.3,LOC_Os04g39864.4
Os04g0477300	LOC_Os04g40140.1,LOC_Os04g40140.2,LOC_Os04g40140.3
Os04g0477900	LOC_Os04g40180.1
Os04g0482100	LOC_Os04g40620.1
Os04g0482900	LOC_Os04g40670.1
Os04g0483500	LOC_Os04g40730.1
Os04g0483550	None
Os04g0484300	None
Os04g0485500	LOC_Os04g40890.1
Os04g0485601	None
Os04g0489600	LOC_Os04g41229.1,LOC_Os04g41229.2
Os04g0489800	LOC_Os04g41250.1
Os04g0491350	LOC_Os04g41410.1
Os04g0492600	LOC_Os04g41510.1,LOC_Os04g41530.1
Os04g0494300	None
Os04g0500300	LOC_Os04g42210.1
Os04g0505000	LOC_Os04g42610.1
Os04g0505066	None
Os04g0507000	LOC_Os04g42784.1
Os04g0508975	None
Os04g0509000	LOC_Os04g43020.1
Os04g0512200	LOC_Os04g43270.1
Os04g0513100	LOC_Os04g43360.1,LOC_Os04g43360.2
Os04g0513200	None
Os04g0513400	LOC_Os04g43390.1,LOC_Os04g43390.2
Os04g0513700	LOC_Os04g43400.1
Os04g0513800	None
Os04g0513900	LOC_Os04g43410.1
Os04g0517600	LOC_Os04g43720.1
Os04g0518000	LOC_Os04g43750.1,LOC_Os04g43750.2
Os04g0519100	LOC_Os04g43860.1
Os04g0522800	LOC_Os04g44190.1,LOC_Os04g44190.2
Os04g0523100	LOC_Os04g44210.1,LOC_Os04g44210.3
Os04g0523500	LOC_Os04g44230.1
Os04g0526200	None
Os04g0528300	LOC_Os04g44610.1
Os04g0529600	LOC_Os04g44730.1
Os04g0530000	LOC_Os04g44770.1
Os04g0530801	None
Os04g0533000	LOC_Os04g45040.1,LOC_Os04g45040.2,LOC_Os04g45040.3
Os04g0534100	LOC_Os04g45160.1,LOC_Os04g45160.2
Os04g0534166	LOC_Os04g45170.1
Os04g0535000	LOC_Os04g45240.1
Os04g0537800	LOC_Os04g45460.1
Os04g0538000	LOC_Os04g45480.1
Os04g0540600	LOC_Os04g45720.1
Os04g0540750	None
Os04g0542000	LOC_Os04g45834.1,LOC_Os04g45834.2,LOC_Os04g45834.3
Os04g0542302	None
Os04g0542900	LOC_Os04g45910.1
Os04g0545000	LOC_Os04g46060.1
Os04g0545100	LOC_Os04g46079.1
Os04g0547800	LOC_Os04g46270.1
Os04g0548450	None
Os04g0551200	LOC_Os04g46560.1
Os04g0551500	LOC_Os04g46580.1
Os04g0551550	None
Os04g0552000	LOC_Os04g46630.1
Os04g0557200	LOC_Os04g47040.1
Os04g0557500	LOC_Os04g47059.1
Os04g0561200	LOC_Os04g47330.1
Os04g0566500	LOC_Os04g47870.1,LOC_Os04g47870.2
Os04g0566600	LOC_Os04g47890.1
Os04g0570500	LOC_Os04g48200.1
Os04g0570600	LOC_Os04g48210.1,LOC_Os04g48210.2
Os04g0570650	None
Os04g0570800	LOC_Os04g48230.1,LOC_Os04g48230.2
Os04g0572100	None
Os04g0576600	None
Os04g0578900	LOC_Os04g48970.1
Os04g0581000	LOC_Os04g49194.1
Os04g0583500	LOC_Os04g49410.1
Os04g0583550	LOC_Os04g49420.1
Os04g0584500	LOC_Os04g49500.1
Os04g0586400	LOC_Os04g49685.1
Os04g0587451	LOC_Os04g49757.1
Os04g0587500	LOC_Os04g49757.1,LOC_Os04g49757.2
Os04g0596500	LOC_Os04g50870.1
Os04g0597866	None
Os04g0598800	LOC_Os04g51030.1
Os04g0600200	LOC_Os04g51150.1
Os04g0602400	LOC_Os04g51330.1
Os04g0603400	LOC_Os04g51410.1
Os04g0603900	None
Os04g0604000	LOC_Os04g51440.1,LOC_Os04g51440.2
Os04g0604900	LOC_Os04g51520.1
Os04g0605000	None
Os04g0605300	LOC_Os04g51580.1,LOC_Os04g51580.2
Os04g0607100	LOC_Os04g51794.1,LOC_Os04g51794.2
Os04g0607400	LOC_Os04g51809.1,LOC_Os04g51809.2,LOC_Os04g51809.3
Os04g0607600	LOC_Os04g51830.1
Os04g0609300	LOC_Os04g51980.1
Os04g0609400	None
Os04g0609700	LOC_Os04g52020.1
Os04g0612000	LOC_Os04g52240.1
Os04g0612700	LOC_Os04g52280.1
Os04g0613200	LOC_Os04g52320.1
Os04g0614500	LOC_Os04g52440.1
Os04g0616400	LOC_Os04g52606.1
Os04g0616700	LOC_Os04g52640.1,LOC_Os04g52640.2,LOC_Os04g52640.3
Os04g0622800	LOC_Os04g53130.1
Os04g0624100	LOC_Os04g53250.1
Os04g0626600	LOC_Os04g53510.1
Os04g0626700	LOC_Os04g53520.1
Os04g0627132	None
Os04g0628600	LOC_Os04g53670.1
Os04g0628900	LOC_Os04g53680.1
Os04g0629600	LOC_Os04g53750.1,LOC_Os04g53750.3,LOC_Os04g53750.4
Os04g0630100	LOC_Os04g53780.1,LOC_Os04g53780.2
Os04g0630600	LOC_Os04g53830.1
Os04g0630800	LOC_Os04g53850.1
Os04g0631000	LOC_Os04g53920.1
Os04g0633900	LOC_Os04g54130.1
Os04g0634000	LOC_Os04g54140.1
Os04g0636500	LOC_Os04g54400.1
Os04g0636550	None
Os04g0637300	LOC_Os04g54490.1
Os04g0640300	LOC_Os04g54759.1
Os04g0642300	LOC_Os04g54960.1
Os04g0643401	None
Os04g0643500	LOC_Os04g55070.1
Os04g0644700	LOC_Os04g55200.1
Os04g0645100	LOC_Os04g55230.1
Os04g0648500	LOC_Os04g55480.1,LOC_Os04g55480.2
Os04g0652400	LOC_Os04g55800.1
Os04g0652450	None
Os04g0656800	LOC_Os04g56180.1
Os04g0657000	None
Os04g0658200	LOC_Os04g56309.1
Os04g0659100	LOC_Os04g56400.1,LOC_Os04g56400.3,LOC_Os04g56400.4
Os04g0659800	LOC_Os04g56460.1,LOC_Os04g56470.1,LOC_Os04g56470.2
Os04g0661600	LOC_Os04g56610.1,LOC_Os04g56620.1,LOC_Os04g56620.2
Os04g0662600	LOC_Os04g56700.1
Os04g0666800	LOC_Os04g57130.1
Os04g0667500	LOC_Os04g57190.1,LOC_Os04g57190.2,LOC_Os04g57190.3,LOC_Os04g57190.4
Os04g0670600	LOC_Os04g57510.1,LOC_Os04g57510.2
Os04g0674800	LOC_Os04g57860.1
Os04g0674900	None
Os04g0676600	LOC_Os04g58000.1,LOC_Os04g58010.1
Os04g0676650	LOC_Os04g58010.1
Os04g0678400	LOC_Os04g58190.1,LOC_Os04g58190.2,LOC_Os04g58190.3
Os04g0681500	LOC_Os04g58480.1
Os04g0681600	LOC_Os04g58504.1
Os04g0681625	None
Os04g0684500	LOC_Os04g58780.1,LOC_Os04g58780.2
Os04g0689800	LOC_Os04g59360.1
Os04g0690600	LOC_Os04g59430.1
Os04g0692100	LOC_Os04g59560.1
Os04g0693100	None
Os04g0693200	None
Os04g0693250	None
Os05g0100016	LOC_Os05g00994.1
Os05g0103800	LOC_Os05g01330.1
Os05g0105500	LOC_Os05g01510.1,LOC_Os05g01510.2
Os05g0106300	LOC_Os05g01580.1
Os05g0106800	LOC_Os05g01620.1
Os05g0108600	LOC_Os05g01810.1
Os05g0109100	LOC_Os05g01830.1
Os05g0115500	LOC_Os05g02460.1,LOC_Os05g02470.1
Os05g0115700	LOC_Os05g02490.1
Os05g0116000	LOC_Os05g02520.1,LOC_Os05g02520.2,LOC_Os05g02520.3
Os05g0119200	LOC_Os05g02770.1
Os05g0121700	LOC_Os05g03050.1
Os05g0122800	LOC_Os05g03140.1
Os05g0127200	LOC_Os05g03610.1
Os05g0127500	LOC_Os05g03640.1
Os05g0128900	LOC_Os05g03810.1
Os05g0130400	LOC_Os05g03972.1
Os05g0131401	LOC_Os05g04090.1,LOC_Os05g04110.1
Os05g0134400	LOC_Os05g04380.1,LOC_Os05g04380.2
Os05g0134700	LOC_Os05g04410.1
Os05g0135100	LOC_Os05g04460.1
Os05g0135500	LOC_Os05g04500.1
Os05g0136900	LOC_Os05g04584.1
Os05g0140000	None
Os05g0140334	None
Os05g0146100	LOC_Os05g05354.1,LOC_Os05g05354.2
Os05g0147901	None
Os05g0149300	LOC_Os05g05670.1
Os05g0149500	LOC_Os05g05690.1
Os05g0152600	LOC_Os05g06060.1,LOC_Os05g06070.1
Os05g0153300	LOC_Os05g06140.1
Os05g0153500	LOC_Os05g06160.1
Os05g0155000	LOC_Os05g06300.1
Os05g0156900	LOC_Os05g06480.1
Os05g0157600	LOC_Os05g06540.1,LOC_Os05g06540.2
Os05g0159300	LOC_Os05g06720.1,LOC_Os05g06720.2,LOC_Os05g06720.3
Os05g0160600	LOC_Os05g06814.1,LOC_Os05g06814.2
Os05g0161400	LOC_Os05g06910.1
Os05g0162200	LOC_Os05g06980.1
Os05g0162350	None
Os05g0163900	LOC_Os05g07120.1,LOC_Os05g07120.2
Os05g0166525	None
Os05g0169300	LOC_Os05g07720.1
Os05g0169700	LOC_Os05g07750.1
Os05g0169800	LOC_Os05g07764.1,LOC_Os05g07764.2
Os05g0169900	None
Os05g0170000	LOC_Os05g07790.1
Os05g0170200	LOC_Os05g07810.1
Os05g0171000	LOC_Os05g07880.1,LOC_Os05g07880.2
Os05g0171900	LOC_Os05g07940.1,LOC_Os05g07940.2,LOC_Os05g07940.3,LOC_Os05g07940.4,LOC_Os05g07940.5
Os05g0175800	LOC_Os05g08350.1
Os05g0176800	LOC_Os05g08430.1
Os05g0177800	LOC_Os05g08490.1,LOC_Os05g08510.1
Os05g0178300	LOC_Os05g08554.1
Os05g0182201	LOC_Os05g08950.1
Os05g0184250	None
Os05g0184500	LOC_Os05g09210.1,LOC_Os05g09240.1
Os05g0185700	LOC_Os05g09370.1,LOC_Os05g09370.2,LOC_Os05g09370.3,LOC_Os05g09370.4
Os05g0189425	None
Os05g0191500	LOC_Os05g10310.1,LOC_Os05g10310.2,LOC_Os05g10310.3
Os05g0194500	LOC_Os05g10620.1,LOC_Os05g10620.2,LOC_Os05g10620.3
Os05g0202550	None
Os05g0202800	LOC_Os05g11320.1
Os05g0203500	LOC_Os05g11370.1
Os05g0203800	LOC_Os05g11414.1
Os05g0203900	LOC_Os05g11428.1
Os05g0206200	LOC_Os05g11630.1
Os05g0207400	LOC_Os05g11720.1
Os05g0208600	LOC_Os05g11820.1
Os05g0210400	LOC_Os05g11970.1
Os05g0210525	None
Os05g0211100	LOC_Os05g12040.1
Os05g0214900	LOC_Os05g12380.1
Os05g0215600	LOC_Os05g12474.1,LOC_Os05g12474.2
Os05g0217900	None
Os05g0217950	None
Os05g0218001	None
Os05g0220300	LOC_Os05g13340.1
Os05g0221900	LOC_Os05g13490.1
Os05g0224700	LOC_Os05g13770.1
Os05g0228000	LOC_Os05g13970.1,LOC_Os05g13970.2
Os05g0228400	LOC_Os05g14010.1
Os05g0231100	LOC_Os05g14220.1
Os05g0232800	LOC_Os05g14320.1
Os05g0234366	None
Os05g0235600	LOC_Os05g14570.1
Os05g0239400	LOC_Os05g14960.1,LOC_Os05g14970.1
Os05g0241150	None
Os05g0241200	LOC_Os05g15160.1
Os05g0242400	LOC_Os05g15280.1
Os05g0242600	LOC_Os05g15300.1
Os05g0243200	LOC_Os05g15360.1,LOC_Os05g15360.2,LOC_Os05g15360.3,LOC_Os05g15360.4,LOC_Os05g15360.5,LOC_Os05g15360.6,LOC_Os05g15360.7
Os05g0243300	LOC_Os05g15370.1
Os05g0248301	None
Os05g0249500	None
Os05g0250500	LOC_Os05g16160.1,LOC_Os05g16170.1
Os05g0252000	LOC_Os05g16290.1
Os05g0252050	None
Os05g0253200	LOC_Os05g16420.1,LOC_Os05g16430.1
Os05g0256000	LOC_Os05g16660.1,LOC_Os05g16660.2,LOC_Os05g16660.3
Os05g0256100	LOC_Os05g16670.2
Os05g0256350	LOC_Os05g16710.1
Os05g0256500	LOC_Os05g16740.1
Os05g0258400	LOC_Os05g16930.1
Os05g0261700	LOC_Os05g17604.1,LOC_Os05g17604.2,LOC_Os05g17604.3,LOC_Os05g17604.4,LOC_Os05g17604.5,LOC_Os05g17604.6
Os05g0263100	LOC_Os05g17800.1,LOC_Os05g17810.1
Os05g0264200	LOC_Os05g17990.1
Os05g0267100	LOC_Os05g18294.1,LOC_Os05g18294.2,LOC_Os05g18294.3,LOC_Os05g18294.4,LOC_Os05g18294.5
Os05g0267850	None
Os05g0268500	LOC_Os05g18604.1,LOC_Os05g18604.2,LOC_Os05g18604.3,LOC_Os05g18604.4,LOC_Os05g18604.5,LOC_Os05g18604.6
Os05g0269500	LOC_Os05g18730.1
Os05g0275600	LOC_Os05g19470.1,LOC_Os05g19470.2,LOC_Os05g19470.3,LOC_Os05g19470.4,LOC_Os05g19470.5,LOC_Os05g19470.6,LOC_Os05g19470.7
Os05g0278950	None
Os05g0283000	LOC_Os05g20550.1
Os05g0293500	LOC_Os05g22800.1
Os05g0295700	LOC_Os05g22960.1
Os05g0297800	LOC_Os05g23250.1
Os05g0297900	LOC_Os05g23260.1
Os05g0298050	LOC_Os05g23270.1
Os05g0304600	LOC_Os05g23880.1
Os05g0304900	LOC_Os05g23924.1,LOC_Os05g23924.2
Os05g0311000	LOC_Os05g24601.1,LOC_Os05g24601.2,LOC_Os05g24601.3
Os05g0311037	None
Os05g0311600	LOC_Os05g24654.1
Os05g0312000	LOC_Os05g24684.1
Os05g0313100	LOC_Os05g24810.1
Os05g0315200	LOC_Os05g25070.1
Os05g0316100	LOC_Os05g25194.1,LOC_Os05g25194.2
Os05g0316133	None
Os05g0317900	LOC_Os05g25370.1
Os05g0318100	LOC_Os05g25390.1
Os05g0318166	None
Os05g0318901	None
Os05g0319200	LOC_Os05g25490.1
Os05g0320700	LOC_Os05g25640.1
Os05g0321900	None
Os05g0322900	LOC_Os05g25770.1
Os05g0325000	LOC_Os05g25930.1,LOC_Os05g25940.1
Os05g0327100	LOC_Os05g26110.1
Os05g0329400	LOC_Os05g26440.1
Os05g0330150	LOC_Os05g26490.1
Os05g0333150	None
Os05g0333500	LOC_Os05g26902.1
Os05g0334000	None
Os05g0334400	LOC_Os05g26926.1
Os05g0336000	None
Os05g0338900	LOC_Os05g27304.1
Os05g0341300	LOC_Os05g27520.1,LOC_Os05g27520.2
Os05g0345700	LOC_Os05g27890.1
Os05g0346100	LOC_Os05g27920.1
Os05g0352800	LOC_Os05g28480.1
Os05g0354075	LOC_Os05g28590.1
Os05g0357500	LOC_Os05g28930.1
Os05g0359000	LOC_Os05g29090.1
Os05g0361500	LOC_Os05g29790.1
Os05g0364650	None
Os05g0364700	LOC_Os05g30150.1
Os05g0366000	LOC_Os05g30300.1
Os05g0366800	LOC_Os05g30390.1
Os05g0370100	LOC_Os05g30720.1
Os05g0370300	LOC_Os05g30740.1
Os05g0370700	LOC_Os05g30760.1
Os05g0370900	LOC_Os05g30770.1,LOC_Os05g30780.1
Os05g0372300	LOC_Os05g30890.1
Os05g0372350	None
Os05g0374000	None
Os05g0376000	LOC_Os05g31200.1
Os05g0376200	LOC_Os05g31220.1
Os05g0376300	LOC_Os05g31230.1,LOC_Os05g31230.2,LOC_Os05g31230.3
Os05g0376400	None
Os05g0376600	LOC_Os05g31254.1
Os05g0380300	LOC_Os05g31570.1
Os05g0382200	LOC_Os05g31730.1
Os05g0382900	LOC_Os05g31760.1
Os05g0388151	None
Os05g0390000	LOC_Os05g32380.1
Os05g0390100	LOC_Os05g32390.1
Os05g0391600	LOC_Os05g32544.1,LOC_Os05g32544.2
Os05g0395116	LOC_Os05g32840.1
Os05g0395850	None
Os05g0396000	LOC_Os05g32900.1
Os05g0397300	LOC_Os05g32970.1
Os05g0398800	LOC_Os05g33080.1
Os05g0399200	LOC_Os05g33110.1,LOC_Os05g33110.2,LOC_Os05g33110.3
Os05g0400200	LOC_Os05g33200.1
Os05g0400400	LOC_Os05g33210.2
Os05g0402800	LOC_Os05g33390.1
Os05g0404400	LOC_Os05g33520.1
Os05g0405000	LOC_Os05g33570.1,LOC_Os05g33570.2
Os05g0406300	None
Os05g0408200	LOC_Os05g33810.1
Os05g0408300	LOC_Os05g33820.1
Os05g0408900	LOC_Os05g33840.1
Os05g0410900	LOC_Os05g34010.1
Os05g0415900	LOC_Os05g34330.1
[truncated: 2,228 more rows]
