# Supplementary material for: Transcriptional regulation of genes bearing intronic heterochromatin in the rice genome
Source: PLoS Genet. 2020 Mar 18;16(3):e1008637. doi: 10.1371/journal.pgen.1008637 (PMC7145194; doi:10.1371/journal.pgen.1008637)
Supplement: S2 Table — (XLSX) [file pgen.1008637.s018.xlsx]

## Sheet: Table S2
S2 Table: Chromosomal positions (0-based) of heterochromatic intron in IRGSP-1.0
chr	start	end	gene ID	transcript ID	strand
1	164905	168498	Os01t0102850-00	Os01g0102850	+
1	186771	189606	Os01t0103600-02	Os01g0103600	-
1	251790	255324	Os01t0104600-01	Os01g0104600	-
1	251790	255324	Os01t0104600-02	Os01g0104600	-
1	266246	267236	Os01t0104800-01	Os01g0104800	+
1	266246	267236	Os01t0104800-02	Os01g0104800	+
1	271333	274528	Os01t0104900-01	Os01g0104900	-
1	287047	291397	Os01t0105300-01	Os01g0105300	-
1	354967	355685	Os01t0106700-00	Os01g0106700	+
1	500598	502155	Os01t0109201-01	Os01g0109201	-
1	500598	502155	Os01t0109300-01	Os01g0109300	+
1	613463	615046	Os01t0111600-01	Os01g0111600	+
1	700827	701133	Os01t0113000-00	Os01g0113000	-
1	703548	703904	Os01t0113000-00	Os01g0113000	-
1	704414	704496	Os01t0113000-00	Os01g0113000	-
1	705841	706103	Os01t0113000-00	Os01g0113000	-
1	776169	778456	Os01t0114402-00	Os01g0114402	+
1	793750	793938	Os01t0114800-01	Os01g0114800	-
1	793984	795589	Os01t0114800-01	Os01g0114800	-
1	844311	845963	Os01t0115600-01	Os01g0115600	+
1	924840	939349	Os01t0116900-00	Os01g0116900	+
1	939434	955566	Os01t0116900-00	Os01g0116900	+
1	958210	958649	Os01t0117025-00	Os01g0117025	+
1	958219	958407	Os01t0117000-00	Os01g0117000	-
1	958676	958767	Os01t0117000-00	Os01g0117000	-
1	970664	972190	Os01t0117200-01	Os01g0117200	-
1	1149405	1151195	Os01t0120300-00	Os01g0120300	-
1	1160657	1163831	Os01t0120500-01	Os01g0120500	-
1	1357378	1357989	Os01t0124550-00	Os01g0124550	+
1	1358058	1358174	Os01t0124550-00	Os01g0124550	+
1	1369752	1373556	Os01t0124900-00	Os01g0124900	+
1	1437582	1443704	Os01t0126200-01	Os01g0126200	+
1	1499131	1499927	Os01t0127200-01	Os01g0127200	-
1	1788183	1789628	Os01t0132700-01	Os01g0132700	-
1	1959619	1966544	Os01t0136400-01	Os01g0136400	-
1	1989407	2001202	Os01t0137400-00	Os01g0137400	+
1	1989455	1995811	Os01t0137125-00	Os01g0137125	-
1	1992633	1997677	Os01t0137150-01	Os01g0137150	-
1	2046744	2052666	Os01t0138100-01	Os01g0138100	-
1	2049561	2050864	Os01t0138300-01	Os01g0138300	+
1	2049561	2050860	Os01t0138300-02	Os01g0138300	+
1	2574048	2576852	Os01t0147600-00	Os01g0147600	-
1	2718377	2719232	Os01t0150200-01	Os01g0150200	+
1	2718377	2719232	Os01t0150200-02	Os01g0150200	+
1	2730774	2736603	Os01t0150500-00	Os01g0150500	+
1	2731563	2735490	Os01t0150700-00	Os01g0150700	-
1	2743504	2745796	Os01t0150800-01	Os01g0150800	+
1	2752808	2761072	Os01t0150900-01	Os01g0150900	+
1	2754009	2754141	Os01t0150950-00	Os01g0150950	+
1	2783650	2788171	Os01t0151500-00	Os01g0151500	+
1	2849974	2851444	Os01t0152951-00	Os01g0152951	+
1	2887272	2887720	Os01t0153600-00	Os01g0153600	-
1	2971882	2973307	Os01t0155400-01	Os01g0155400	-
1	2999659	3000198	Os01t0155800-01	Os01g0155800	+
1	3079700	3083948	Os01t0158800-00	Os01g0158800	-
1	3201634	3202045	Os01t0161000-00	Os01g0161000	+
1	3202342	3202957	Os01t0161000-00	Os01g0161000	+
1	3336479	3337309	Os01t0164700-01	Os01g0164700	+
1	3343970	3344947	Os01t0164800-01	Os01g0164800	-
1	3481645	3484452	Os01t0168100-01	Os01g0168100	-
1	3579178	3580779	Os01t0169800-01	Os01g0169800	-
1	3599761	3600618	Os01t0170051-00	Os01g0170051	+
1	3780069	3780435	Os01t0173600-00	Os01g0173600	+
1	3826026	3826167	Os01t0174400-01	Os01g0174400	+
1	3871477	3872519	Os01t0175400-01	Os01g0175400	-
1	3918594	3919301	Os01t0176050-00	Os01g0176050	-
1	3918603	3919311	Os01t0176000-01	Os01g0176000	+
1	4055169	4056395	Os01t0178000-01	Os01g0178000	-
1	4175656	4176956	Os01t0179901-01	Os01g0179901	-
1	4266909	4269099	Os01t0180900-00	Os01g0180900	+
1	4336762	4338299	Os01t0182600-01	Os01g0182600	-
1	4336762	4338299	Os01t0182600-03	Os01g0182600	-
1	4347647	4355622	Os01t0182700-01	Os01g0182700	-
1	4403063	4403859	Os01t0183300-01	Os01g0183300	-
1	4493768	4494266	Os01t0184700-01	Os01g0184700	+
1	4776092	4782438	Os01t0189100-01	Os01g0189100	-
1	4872595	4872915	Os01t0191200-01	Os01g0191200	-
1	4872595	4872915	Os01t0191200-02	Os01g0191200	-
1	4911871	4912876	Os01t0191800-01	Os01g0191800	-
1	4911871	4912876	Os01t0191800-02	Os01g0191800	-
1	5104214	5108639	Os01t0195100-01	Os01g0195100	-
1	5240595	5243911	Os01t0197150-00	Os01g0197150	-
1	5240598	5243914	Os01t0197100-01	Os01g0197100	+
1	5240598	5243914	Os01t0197100-02	Os01g0197100	+
1	5271870	5274318	Os01t0197700-01	Os01g0197700	-
1	5398539	5401529	Os01t0199700-00	Os01g0199700	-
1	5440839	5442239	Os01t0200400-01	Os01g0200400	-
1	5533508	5533579	Os01t0201300-00	Os01g0201300	+
1	5533650	5533770	Os01t0201300-00	Os01g0201300	+
1	5663536	5663890	Os01t0202800-00	Os01g0202800	-
1	5701523	5707419	Os01t0203800-01	Os01g0203800	-
1	5901621	5906913	Os01t0208700-01	Os01g0208700	+
1	5921954	5932028	Os01t0209200-01	Os01g0209200	+
1	6118551	6119743	Os01t0212100-01	Os01g0212100	+
1	6118551	6119743	Os01t0212100-02	Os01g0212100	+
1	6125039	6132181	Os01t0212100-02	Os01g0212100	+
1	6279843	6283014	Os01t0214800-01	Os01g0214800	+
1	6279843	6283014	Os01t0214800-03	Os01g0214800	+
1	6279850	6283030	Os01t0214901-00	Os01g0214901	-
1	6289310	6291304	Os01t0215000-01	Os01g0215000	+
1	6341487	6342905	Os01t0216150-00	Os01g0216150	-
1	6341501	6342907	Os01t0216000-01	Os01g0216000	+
1	6354505	6356712	Os01t0216350-00	Os01g0216350	-
1	6354506	6356712	Os01t0216300-01	Os01g0216300	+
1	6374440	6377365	Os01t0216900-00	Os01g0216900	+
1	6378487	6381593	Os01t0216951-00	Os01g0216951	-
1	6378513	6381604	Os01t0216900-00	Os01g0216900	+
1	6413451	6414786	Os01t0217500-01	Os01g0217500	+
1	6414969	6418704	Os01t0217500-01	Os01g0217500	+
1	6495256	6499046	Os01t0218500-02	Os01g0218500	+
1	6880600	6881695	Os01t0225000-00	Os01g0225000	-
1	6981473	6982330	Os01t0226500-01	Os01g0226500	+
1	6981473	6982330	Os01t0226500-02	Os01g0226500	+
1	6988028	6991137	Os01t0226600-01	Os01g0226600	+
1	6989205	6991137	Os01t0226600-02	Os01g0226600	+
1	7072522	7072981	Os01t0227800-01	Os01g0227800	+
1	7201643	7203554	Os01t0229900-01	Os01g0229900	+
1	7201643	7203554	Os01t0229900-02	Os01g0229900	+
1	7205288	7208162	Os01t0229900-02	Os01g0229900	+
1	7217802	7221031	Os01t0230200-01	Os01g0230200	-
1	7283748	7284156	Os01t0231800-01	Os01g0231800	+
1	7371798	7379417	Os01t0233100-00	Os01g0233100	-
1	7386047	7386830	Os01t0233400-00	Os01g0233400	+
1	7386931	7387498	Os01t0233400-00	Os01g0233400	+
1	7387568	7387724	Os01t0233400-00	Os01g0233400	+
1	7387752	7387834	Os01t0233400-00	Os01g0233400	+
1	7387892	7388067	Os01t0233400-00	Os01g0233400	+
1	7446224	7447067	Os01t0234850-01	Os01g0234850	-
1	7588529	7588856	Os01t0237000-01	Os01g0237000	+
1	7616100	7616886	Os01t0237400-00	Os01g0237400	-
1	7619529	7619890	Os01t0237500-01	Os01g0237500	-
1	7653152	7656049	Os01t0238200-02	Os01g0238200	-
1	7872263	7876269	Os01t0242800-00	Os01g0242800	-
1	8058009	8062260	Os01t0246200-00	Os01g0246200	-
1	8176923	8177276	Os01t0248500-01	Os01g0248500	-
1	8204631	8206730	Os01t0249200-01	Os01g0249200	-
1	8448440	8450333	Os01t0254300-00	Os01g0254300	-
1	8448440	8450333	Os01t0254350-00	Os01g0254350	+
1	8821465	8821908	Os01t0261700-01	Os01g0261700	-
1	8925408	8927181	Os01t0263500-01	Os01g0263500	+
1	8936529	8948333	Os01t0263600-01	Os01g0263600	+
1	8936529	8948333	Os01t0263600-02	Os01g0263600	+
1	9041418	9041676	Os01t0265400-01	Os01g0265400	-
1	9042238	9043339	Os01t0265400-01	Os01g0265400	-
1	9042238	9043339	Os01t0265400-02	Os01g0265400	-
1	9043431	9043733	Os01t0265400-01	Os01g0265400	-
1	9043431	9043733	Os01t0265400-02	Os01g0265400	-
1	9043824	9045998	Os01t0265400-01	Os01g0265400	-
1	9210225	9211411	Os01t0268100-01	Os01g0268100	-
1	9249448	9250801	Os01t0268600-01	Os01g0268600	+
1	9267322	9268074	Os01t0268900-01	Os01g0268900	+
1	9492989	9493607	Os01t0273800-01	Os01g0273800	+
1	9495632	9496776	Os01t0273900-00	Os01g0273900	+
1	9497089	9497209	Os01t0273900-00	Os01g0273900	+
1	9497332	9498406	Os01t0273900-00	Os01g0273900	+
1	9498836	9499117	Os01t0273900-00	Os01g0273900	+
1	9499166	9499291	Os01t0273900-00	Os01g0273900	+
1	9499530	9500024	Os01t0273900-00	Os01g0273900	+
1	9500761	9502927	Os01t0273900-00	Os01g0273900	+
1	9514001	9514883	Os01t0274100-00	Os01g0274100	+
1	9616104	9617160	Os01t0275200-00	Os01g0275200	-
1	9627410	9627732	Os01t0275500-00	Os01g0275500	-
1	9627941	9628064	Os01t0275500-00	Os01g0275500	-
1	9685279	9687444	Os01t0276500-01	Os01g0276500	-
1	9685279	9687444	Os01t0276500-02	Os01g0276500	-
1	9696076	9699349	Os01t0276700-01	Os01g0276700	-
1	9696076	9699349	Os01t0276700-02	Os01g0276700	-
1	9734138	9736277	Os01t0277500-01	Os01g0277500	+
1	9893810	9902459	Os01t0279400-01	Os01g0279400	-
1	10148991	10149794	Os01t0283700-01	Os01g0283700	+
1	10150243	10151371	Os01t0283700-01	Os01g0283700	+
1	10342543	10343033	Os01t0287600-01	Os01g0287600	-
1	10473506	10478044	Os01t0289600-00	Os01g0289600	+
1	10658991	10660018	Os01t0293000-01	Os01g0293000	-
1	10696486	10701019	Os01t0293800-00	Os01g0293800	+
1	10942788	10945243	Os01t0298500-00	Os01g0298500	-
1	11015356	11015507	Os01t0300400-01	Os01g0300400	+
1	11079568	11083158	Os01t0301500-01	Os01g0301500	-
1	11213676	11214349	Os01t0303200-01	Os01g0303200	+
1	11269650	11272811	Os01t0304200-00	Os01g0304200	-
1	11300354	11307153	Os01t0304500-00	Os01g0304500	-
1	11307187	11307756	Os01t0304500-00	Os01g0304500	-
1	11350872	11355932	Os01t0305900-01	Os01g0305900	+
1	11460393	11462040	Os01t0307500-01	Os01g0307500	-
1	11742502	11749792	Os01t0312500-01	Os01g0312500	+
1	11742517	11749742	Os01t0312600-00	Os01g0312600	-
1	11849985	11851829	Os01t0314600-00	Os01g0314600	+
1	12117938	12120830	Os01t0319000-01	Os01g0319000	+
1	12117938	12120830	Os01t0319000-02	Os01g0319000	+
1	12117954	12120846	Os01t0319066-00	Os01g0319066	-
1	12248737	12248963	Os01t0321500-00	Os01g0321500	-
1	12347595	12349758	Os01t0323300-00	Os01g0323300	+
1	12372030	12376162	Os01t0323950-00	Os01g0323950	-
1	12564579	12568418	Os01t0327250-00	Os01g0327250	-
1	12564580	12568419	Os01t0327100-01	Os01g0327100	+
1	12678251	12682663	Os01t0329075-00	Os01g0329075	+
1	12678260	12682675	Os01t0329000-01	Os01g0329000	-
1	12735845	12736602	Os01t0329900-01	Os01g0329900	+
1	12805028	12808481	Os01t0331100-01	Os01g0331100	+
1	12808834	12809323	Os01t0331100-01	Os01g0331100	+
1	12875785	12876705	Os01t0332200-01	Os01g0332200	-
1	12877096	12885045	Os01t0332200-01	Os01g0332200	-
1	12898925	12914388	Os01t0332500-01	Os01g0332500	+
1	12925121	12925395	Os01t0333001-00	Os01g0333001	+
1	13212133	13213696	Os01t0337100-00	Os01g0337100	+
1	13215622	13217008	Os01t0337100-00	Os01g0337100	+
1	13237621	13242933	Os01t0337500-00	Os01g0337500	+
1	13490297	13506384	Os01t0341750-00	Os01g0341750	-
1	13550518	13554625	Os01t0343100-01	Os01g0343100	+
1	13942014	13942602	Os01t0349800-01	Os01g0349800	+
1	14102762	14103257	Os01t0352100-01	Os01g0352100	+
1	14103582	14107521	Os01t0352100-01	Os01g0352100	+
1	14172431	14174783	Os01t0353600-00	Os01g0353600	+
1	14228790	14232033	Os01t0354200-01	Os01g0354200	-
1	14232115	14233534	Os01t0354200-01	Os01g0354200	-
1	14318572	14318665	Os01t0355700-00	Os01g0355700	-
1	14344473	14350673	Os01t0356400-01	Os01g0356400	-
1	14351752	14355834	Os01t0356400-01	Os01g0356400	-
1	14377700	14377806	Os01t0356450-00	Os01g0356450	-
1	14392817	14394153	Os01t0356500-01	Os01g0356500	-
1	14430908	14435542	Os01t0356800-00	Os01g0356800	+
1	14511206	14512829	Os01t0358300-01	Os01g0358300	-
1	14609221	14609356	Os01t0360100-01	Os01g0360100	-
1	14609605	14610619	Os01t0360100-01	Os01g0360100	-
1	14732374	14733437	Os01t0361500-01	Os01g0361500	-
1	14758892	14763101	Os01t0362100-01	Os01g0362100	-
1	14793583	14796603	Os01t0363300-01	Os01g0363300	+
1	14793583	14796603	Os01t0363300-02	Os01g0363300	+
1	14858320	14877587	Os01t0364400-00	Os01g0364400	-
1	14893845	14897705	Os01t0364800-00	Os01g0364800	+
1	14905125	14908982	Os01t0365000-00	Os01g0365000	-
1	14909736	14914819	Os01t0365000-00	Os01g0365000	-
1	15028478	15028926	Os01t0367500-00	Os01g0367500	+
1	15100338	15111553	Os01t0368500-00	Os01g0368500	+
1	15146565	15147593	Os01t0369200-01	Os01g0369200	+
1	15148910	15149814	Os01t0369200-01	Os01g0369200	+
1	15155292	15157000	Os01t0369300-01	Os01g0369300	-
1	15186387	15187654	Os01t0369950-00	Os01g0369950	+
1	15194547	15195562	Os01t0370000-01	Os01g0370000	-
1	15289363	15290154	Os01t0371400-00	Os01g0371400	+
1	15329164	15330510	Os01t0372100-01	Os01g0372100	-
1	15383198	15384676	Os01t0373200-00	Os01g0373200	-
1	15384805	15384919	Os01t0373200-00	Os01g0373200	-
1	15488193	15489385	Os01t0375200-01	Os01g0375200	+
1	15488193	15489385	Os01t0375200-02	Os01g0375200	+
1	15488193	15489385	Os01t0375200-03	Os01g0375200	+
1	15504849	15509970	Os01t0375500-00	Os01g0375500	+
1	15799017	15799297	Os01t0379800-00	Os01g0379800	+
1	15801325	15801442	Os01t0379800-00	Os01g0379800	+
1	15949195	15951925	Os01t0382200-01	Os01g0382200	+
1	16102171	16103424	Os01t0384450-01	Os01g0384450	-
1	16139277	16141049	Os01t0385000-01	Os01g0385000	-
1	16316239	16318470	Os01t0387566-00	Os01g0387566	+
1	16483606	16490740	Os01t0390400-01	Os01g0390400	+
1	16483606	16490740	Os01t0390400-03	Os01g0390400	+
1	16498635	16502928	Os01t0390600-01	Os01g0390600	+
1	16610316	16611221	Os01t0391600-00	Os01g0391600	-
1	16694197	16699648	Os01t0392600-01	Os01g0392600	+
1	17178247	17179342	Os01t0498802-01	Os01g0498802	+
1	17179429	17179881	Os01t0498802-01	Os01g0498802	+
1	17294332	17298733	Os01t0500750-00	Os01g0500750	-
1	17309829	17319820	Os01t0501000-01	Os01g0501000	-
1	17384979	17386760	Os01t0502300-00	Os01g0502300	+
1	17425389	17427216	Os01t0502800-01	Os01g0502800	-
1	17425705	17425814	Os01t0502900-00	Os01g0502900	-
1	17458770	17461187	Os01t0503400-01	Os01g0503400	-
1	17458770	17461187	Os01t0503400-03	Os01g0503400	-
1	17458770	17461187	Os01t0503400-05	Os01g0503400	-
1	17508649	17511950	Os01t0504500-02	Os01g0504500	-
1	17613643	17615967	Os01t0506200-01	Os01g0506200	-
1	17625020	17626419	Os01t0506200-01	Os01g0506200	-
1	17699559	17705761	Os01t0507300-01	Os01g0507300	+
1	17756575	17760810	Os01t0508050-00	Os01g0508050	-
1	17757470	17760768	Os01t0508000-01	Os01g0508000	+
1	17761924	17763351	Os01t0508000-01	Os01g0508000	+
1	17761924	17763351	Os01t0508000-02	Os01g0508000	+
1	17792689	17794157	Os01t0508300-01	Os01g0508300	+
1	17882148	17883345	Os01t0509700-01	Os01g0509700	-
1	18005090	18007787	Os01t0511400-00	Os01g0511400	+
1	18015601	18016235	Os01t0511600-02	Os01g0511600	-
1	18044744	18047493	Os01t0512100-01	Os01g0512100	+
1	18159625	18163235	Os01t0514000-01	Os01g0514000	-
1	18259894	18264550	Os01t0516200-00	Os01g0516200	+
1	18295911	18299784	Os01t0516625-00	Os01g0516625	+
1	18307747	18324333	Os01t0516900-00	Os01g0516900	-
1	18329513	18332927	Os01t0516900-00	Os01g0516900	-
1	18334183	18334971	Os01t0516900-00	Os01g0516900	-
1	18365964	18366221	Os01t0517800-01	Os01g0517800	-
1	18398861	18400210	Os01t0518550-00	Os01g0518550	+
1	18398868	18400221	Os01t0518500-01	Os01g0518500	-
1	18398868	18400221	Os01t0518500-02	Os01g0518500	-
1	18532943	18537145	Os01t0520600-01	Os01g0520600	-
1	18659284	18661708	Os01t0522800-00	Os01g0522800	+
1	18824169	18825685	Os01t0525500-01	Os01g0525500	+
1	18825852	18833882	Os01t0525500-01	Os01g0525500	+
1	18928266	18938538	Os01t0527400-01	Os01g0527400	+
1	18972745	18972942	Os01t0527900-00	Os01g0527900	-
1	18972999	18974957	Os01t0527900-00	Os01g0527900	-
1	18976087	18976680	Os01t0527900-00	Os01g0527900	-
1	19111945	19114753	Os01t0531000-01	Os01g0531000	-
1	19118212	19120540	Os01t0531200-01	Os01g0531200	-
1	19124738	19126261	Os01t0531300-00	Os01g0531300	-
1	19261041	19265662	Os01t0533000-00	Os01g0533000	-
1	19278786	19281468	Os01t0533100-00	Os01g0533100	-
1	19322301	19325779	Os01t0533800-00	Os01g0533800	-
1	19473780	19475831	Os01t0536000-01	Os01g0536000	-
1	19505793	19507437	Os01t0536400-01	Os01g0536400	-
1	19849661	19850568	Os01t0540000-00	Os01g0540000	+
1	19855259	19855404	Os01t0540400-00	Os01g0540400	+
1	19856341	19856423	Os01t0540400-00	Os01g0540400	+
1	20064271	20065732	Os01t0543100-01	Os01g0543100	+
1	20258133	20259930	Os01t0545550-00	Os01g0545550	+
1	20258399	20259945	Os01t0545500-01	Os01g0545500	-
1	20277076	20277387	Os01t0545800-00	Os01g0545800	-
1	20277516	20277671	Os01t0545800-00	Os01g0545800	-
1	20328269	20329070	Os01t0547000-01	Os01g0547000	+
1	20340031	20340280	Os01t0547133-00	Os01g0547133	-
1	20408827	20408911	Os01t0548000-01	Os01g0548000	-
1	20409077	20413371	Os01t0548000-01	Os01g0548000	-
1	20520152	20520850	Os01t0549300-01	Os01g0549300	-
1	20521184	20521336	Os01t0549300-01	Os01g0549300	-
1	20641739	20641923	Os01t0550850-00	Os01g0550850	-
1	20642074	20642732	Os01t0550800-01	Os01g0550800	+
1	20642110	20642897	Os01t0550850-00	Os01g0550850	-
1	20643062	20643213	Os01t0550850-00	Os01g0550850	-
1	20643064	20643215	Os01t0550800-01	Os01g0550800	+
1	20652609	20653266	Os01t0550900-00	Os01g0550900	+
1	20652673	20653465	Os01t0550950-00	Os01g0550950	-
1	20653593	20654499	Os01t0550950-00	Os01g0550950	-
1	20653597	20654503	Os01t0550900-00	Os01g0550900	+
1	20667210	20670529	Os01t0551100-01	Os01g0551100	-
1	20808240	20809784	Os01t0553400-01	Os01g0553400	+
1	20873787	20874467	Os01t0554400-01	Os01g0554400	+
1	20875491	20875594	Os01t0554400-01	Os01g0554400	+
1	21386175	21389208	Os01t0562400-01	Os01g0562400	+
1	21415515	21424261	Os01t0563000-01	Os01g0563000	+
1	21415515	21424261	Os01t0563000-02	Os01g0563000	+
1	21415515	21424261	Os01t0563000-03	Os01g0563000	+
1	21415515	21424261	Os01t0563000-04	Os01g0563000	+
1	21426198	21431622	Os01t0563000-01	Os01g0563000	+
1	21426198	21431622	Os01t0563000-02	Os01g0563000	+
1	21426198	21431622	Os01t0563000-04	Os01g0563000	+
1	21431923	21441101	Os01t0563000-01	Os01g0563000	+
1	21433322	21438194	Os01t0563000-02	Os01g0563000	+
1	21433322	21438194	Os01t0563000-04	Os01g0563000	+
1	21433322	21438194	Os01t0563000-05	Os01g0563000	+
1	21433322	21438194	Os01t0563000-06	Os01g0563000	+
1	21438305	21440963	Os01t0563000-02	Os01g0563000	+
1	21438305	21440963	Os01t0563000-04	Os01g0563000	+
1	21438305	21440963	Os01t0563000-05	Os01g0563000	+
1	21438305	21440963	Os01t0563000-06	Os01g0563000	+
1	21525585	21525811	Os01t0564300-01	Os01g0564300	+
1	21526135	21541235	Os01t0564300-01	Os01g0564300	+
1	21541322	21545071	Os01t0564300-01	Os01g0564300	+
1	21545982	21546939	Os01t0564300-01	Os01g0564300	+
1	21790890	21795504	Os01t0568800-00	Os01g0568800	-
1	21805799	21809886	Os01t0568950-00	Os01g0568950	+
1	21815635	21815795	Os01t0569200-00	Os01g0569200	+
1	21958848	21961890	Os01t0571700-01	Os01g0571700	+
1	22039948	22042361	Os01t0572966-00	Os01g0572966	-
1	22397376	22397815	Os01t0579000-01	Os01g0579000	-
1	22495587	22498947	Os01t0580800-01	Os01g0580800	-
1	22559932	22560849	Os01t0581900-01	Os01g0581900	-
1	22633215	22634777	Os01t0583300-01	Os01g0583300	-
1	22636024	22636815	Os01t0583300-01	Os01g0583300	-
1	22646753	22646850	Os01t0583700-00	Os01g0583700	+
1	22647149	22647252	Os01t0583700-00	Os01g0583700	+
1	22647739	22648747	Os01t0583700-00	Os01g0583700	+
1	22649437	22649672	Os01t0583700-00	Os01g0583700	+
1	22649992	22650079	Os01t0583700-00	Os01g0583700	+
1	22742904	22743378	Os01t0585100-01	Os01g0585100	+
1	22825297	22826059	Os01t0586800-00	Os01g0586800	-
1	22882479	22894537	Os01t0587400-01	Os01g0587400	-
1	22894633	22895690	Os01t0587400-01	Os01g0587400	-
1	22906550	22906736	Os01t0588100-00	Os01g0588100	+
1	23014354	23015759	Os01t0590100-00	Os01g0590100	-
1	23073992	23076150	Os01t0590700-01	Os01g0590700	+
1	23083275	23083772	Os01t0590800-00	Os01g0590800	-
1	23097513	23103830	Os01t0591000-01	Os01g0591000	+
1	23097513	23103830	Os01t0591000-02	Os01g0591000	+
1	23112881	23120445	Os01t0591500-00	Os01g0591500	-
1	23113929	23117251	Os01t0591300-01	Os01g0591300	+
1	23117394	23117514	Os01t0591300-01	Os01g0591300	+
1	23215238	23215830	Os01t0593100-00	Os01g0593100	-
1	23295226	23301108	Os01t0594650-00	Os01g0594650	+
1	23302819	23305941	Os01t0594800-00	Os01g0594800	-
1	23343816	23344653	Os01t0595600-01	Os01g0595600	+
1	23440297	23440854	Os01t0597400-00	Os01g0597400	+
1	23450625	23451184	Os01t0597701-00	Os01g0597701	-
1	23612780	23614558	Os01t0601000-00	Os01g0601000	-
1	23663702	23663812	Os01t0602200-01	Os01g0602200	-
1	23683318	23684124	Os01t0602466-00	Os01g0602466	+
1	23683330	23684138	Os01t0602500-01	Os01g0602500	-
1	23747683	23749593	Os01t0603100-01	Os01g0603100	+
1	23865438	23866738	Os01t0605700-01	Os01g0605700	+
1	23878309	23879925	Os01t0606000-00	Os01g0606000	+
1	23925190	23931319	Os01t0607200-01	Os01g0607200	+
1	23947975	23952919	Os01t0607600-00	Os01g0607600	-
1	23953030	23953249	Os01t0607600-00	Os01g0607600	-
1	23953330	23953753	Os01t0607600-00	Os01g0607600	-
1	23953873	23954232	Os01t0607600-00	Os01g0607600	-
1	23954563	23955289	Os01t0607600-00	Os01g0607600	-
1	23955716	23956233	Os01t0607600-00	Os01g0607600	-
1	23956413	23957527	Os01t0607600-00	Os01g0607600	-
1	23957797	23958818	Os01t0607600-00	Os01g0607600	-
1	23958868	23959101	Os01t0607600-00	Os01g0607600	-
1	23959372	23959898	Os01t0607600-00	Os01g0607600	-
1	23960418	23961372	Os01t0607600-00	Os01g0607600	-
1	23961482	23961698	Os01t0607600-00	Os01g0607600	-
1	23961796	23962201	Os01t0607600-00	Os01g0607600	-
1	23977041	23980397	Os01t0607900-01	Os01g0607900	-
1	24068279	24068601	Os01t0609200-00	Os01g0609200	-
1	24354496	24355374	Os01t0613900-01	Os01g0613900	-
1	24354496	24355374	Os01t0613900-03	Os01g0613900	-
1	24364939	24366801	Os01t0614300-01	Os01g0614300	+
1	24549859	24552119	Os01t0617600-00	Os01g0617600	-
1	24754529	24755299	Os01t0621200-00	Os01g0621200	-
1	24756225	24757689	Os01t0621200-00	Os01g0621200	-
1	24900064	24900662	Os01t0623600-01	Os01g0623600	-
1	24914380	24918497	Os01t0624133-00	Os01g0624133	+
1	24914391	24918508	Os01t0624000-01	Os01g0624000	-
1	24914391	24918508	Os01t0624000-02	Os01g0624000	-
1	24914391	24918508	Os01t0624000-04	Os01g0624000	-
1	25061174	25061674	Os01t0627800-01	Os01g0627800	+
1	25220005	25220124	Os01t0630900-00	Os01g0630900	+
1	25258025	25262925	Os01t0631400-01	Os01g0631400	+
1	25294803	25296889	Os01t0631900-00	Os01g0631900	+
1	25333997	25337910	Os01t0632700-01	Os01g0632700	+
1	25481033	25482823	Os01t0635600-00	Os01g0635600	-
1	25521339	25522134	Os01t0636600-01	Os01g0636600	-
1	25553469	25565258	Os01t0637300-00	Os01g0637300	-
1	25565303	25565394	Os01t0637300-00	Os01g0637300	-
1	25566852	25573312	Os01t0637300-00	Os01g0637300	-
1	25587205	25587999	Os01t0637600-01	Os01g0637600	-
1	25641897	25644554	Os01t0639200-00	Os01g0639200	-
1	25701007	25703357	Os01t0639900-01	Os01g0639900	+
1	25719119	25720018	Os01t0640200-00	Os01g0640200	-
1	25720183	25722927	Os01t0640200-00	Os01g0640200	-
1	25866691	25867780	Os01t0643300-01	Os01g0643300	+
1	25866691	25867780	Os01t0643300-02	Os01g0643300	+
1	25866695	25867790	Os01t0643450-00	Os01g0643450	-
1	25883831	25884066	Os01t0643666-00	Os01g0643666	+
1	25920113	25921606	Os01t0643800-01	Os01g0643800	-
1	25920122	25921617	Os01t0643825-00	Os01g0643825	+
1	26173590	26176477	Os01t0648700-01	Os01g0648700	-
1	26218502	26222777	Os01t0649732-00	Os01g0649732	-
1	26226757	26230831	Os01t0649950-00	Os01g0649950	-
1	26235877	26237663	Os01t0650100-01	Os01g0650100	+
1	26250049	26262910	Os01t0650200-01	Os01g0650200	+
1	26250049	26262910	Os01t0650200-02	Os01g0650200	+
1	26262965	26272130	Os01t0650200-01	Os01g0650200	+
1	26262965	26272130	Os01t0650200-02	Os01g0650200	+
1	26272281	26272785	Os01t0650200-01	Os01g0650200	+
1	26278465	26278874	Os01t0650700-01	Os01g0650700	-
1	26280100	26280196	Os01t0650700-01	Os01g0650700	-
1	26300791	26302314	Os01t0651150-00	Os01g0651150	-
1	26306694	26308566	Os01t0651350-00	Os01g0651350	-
1	26309609	26311047	Os01t0651400-01	Os01g0651400	+
1	26322191	26323969	Os01t0651800-01	Os01g0651800	+
1	26322207	26323986	Os01t0651866-00	Os01g0651866	-
1	26370622	26373380	Os01t0652100-01	Os01g0652100	-
1	26370701	26373366	Os01t0652200-00	Os01g0652200	+
1	26383947	26386683	Os01t0652300-01	Os01g0652300	-
1	26384319	26386292	Os01t0652375-00	Os01g0652375	+
1	26416026	26418471	Os01t0653100-00	Os01g0653100	-
1	26572568	26573391	Os01t0654900-00	Os01g0654900	+
1	26905847	26906976	Os01t0660400-01	Os01g0660400	-
1	27048735	27050062	Os01t0662600-01	Os01g0662600	-
1	27048735	27050062	Os01t0662600-02	Os01g0662600	-
1	27082785	27084446	Os01t0663300-01	Os01g0663300	+
1	27105016	27107338	Os01t0663800-01	Os01g0663800	-
1	27226672	27228565	Os01t0666000-01	Os01g0666000	-
1	27289053	27290977	Os01t0667400-02	Os01g0667400	-
1	27556985	27560031	Os01t0672100-02	Os01g0672100	-
1	27582983	27584803	Os01t0672201-00	Os01g0672201	+
1	27781959	27785563	Os01t0675933-00	Os01g0675933	+
1	27919453	27920591	Os01t0678500-01	Os01g0678500	-
1	27919453	27920591	Os01t0678500-02	Os01g0678500	-
1	28035223	28051379	Os01t0681000-01	Os01g0681000	-
1	28137887	28140346	Os01t0683100-01	Os01g0683100	+
1	28137887	28140346	Os01t0683100-02	Os01g0683100	+
1	28206305	28210351	Os01t0684601-00	Os01g0684601	+
1	28484861	28495250	Os01t0689900-02	Os01g0689900	-
1	28484861	28487302	Os01t0689900-03	Os01g0689900	-
1	28485699	28487382	Os01t0689975-00	Os01g0689975	+
1	28505081	28509382	Os01t0690333-00	Os01g0690333	-
1	28525009	28531777	Os01t0690800-01	Os01g0690800	+
1	28531810	28532634	Os01t0690800-01	Os01g0690800	+
1	28599516	28599729	Os01t0693100-00	Os01g0693100	+
1	28740613	28741816	Os01t0695100-01	Os01g0695100	+
1	28769242	28773551	Os01t0695700-00	Os01g0695700	+
1	28769257	28774229	Os01t0695625-00	Os01g0695625	-
1	28774439	28775041	Os01t0695700-00	Os01g0695700	+
1	28777131	28777237	Os01t0695700-00	Os01g0695700	+
1	28778191	28778424	Os01t0695700-00	Os01g0695700	+
1	28779037	28779442	Os01t0695700-00	Os01g0695700	+
1	28900488	28903780	Os01t0698500-01	Os01g0698500	-
1	29021324	29024258	Os01t0701100-00	Os01g0701100	-
1	29021333	29023686	Os01t0700900-01	Os01g0700900	+
1	29036853	29039913	Os01t0701350-00	Os01g0701350	-
1	29047231	29047724	Os01t0701500-00	Os01g0701500	+
1	29047234	29047729	Os01t0701600-00	Os01g0701600	-
1	29105416	29106233	Os01t0702300-00	Os01g0702300	+
1	29114461	29116655	Os01t0702400-01	Os01g0702400	+
1	29314226	29315367	Os01t0706500-00	Os01g0706500	+
1	29328761	29332720	Os01t0706900-01	Os01g0706900	-
1	29425100	29425942	Os01t0708300-01	Os01g0708300	+
1	29425100	29425942	Os01t0708300-02	Os01g0708300	+
1	29572922	29574016	Os01t0711600-01	Os01g0711600	+
1	29580837	29581111	Os01t0711700-00	Os01g0711700	+
1	29580853	29581042	Os01t0711800-00	Os01g0711800	-
1	29581086	29581176	Os01t0711800-00	Os01g0711800	-
1	29581747	29582207	Os01t0711700-00	Os01g0711700	+
1	29581888	29581999	Os01t0711800-00	Os01g0711800	-
1	29640761	29641988	Os01t0713600-01	Os01g0713600	+
1	29721542	29722355	Os01t0714800-01	Os01g0714800	-
1	29784113	29785164	Os01t0715800-01	Os01g0715800	-
1	29947356	29947925	Os01t0718700-00	Os01g0718700	+
1	29989262	29991298	Os01t0719350-00	Os01g0719350	-
1	29989287	29991210	Os01t0719300-01	Os01g0719300	+
1	30128188	30128305	Os01t0722550-00	Os01g0722550	+
1	30174305	30178278	Os01t0723500-00	Os01g0723500	+
1	30185581	30186467	Os01t0723700-01	Os01g0723700	+
1	30242557	30250700	Os01t0725400-01	Os01g0725400	+
1	30373052	30373983	Os01t0728325-00	Os01g0728325	+
1	30373070	30374003	Os01t0728300-01	Os01g0728300	-
1	30378523	30379415	Os01t0728350-00	Os01g0728350	-
1	30378525	30379424	Os01t0728375-00	Os01g0728375	+
1	30401330	30405174	Os01t0729100-01	Os01g0729100	+
1	30401330	30405174	Os01t0729100-02	Os01g0729100	+
1	30580870	30585255	Os01t0733100-00	Os01g0733100	-
1	30909560	30910210	Os01t0740300-01	Os01g0740300	+
1	30910358	30914561	Os01t0740300-01	Os01g0740300	+
1	31079149	31083195	Os01t0743600-02	Os01g0743600	-
1	31122161	31127367	Os01t0744550-00	Os01g0744550	+
1	31122174	31127381	Os01t0744400-01	Os01g0744400	-
1	31343751	31344045	Os01t0748800-00	Os01g0748800	+
1	31344083	31345286	Os01t0748800-00	Os01g0748800	+
1	31360256	31361536	Os01t0749000-02	Os01g0749000	+
1	31404144	31406564	Os01t0750000-02	Os01g0750000	+
1	31404182	31406483	Os01t0750050-00	Os01g0750050	-
1	31454012	31455650	Os01t0750500-01	Os01g0750500	-
1	31613431	31613604	Os01t0753400-01	Os01g0753400	+
1	31613760	31614427	Os01t0753400-01	Os01g0753400	+
1	31678552	31681711	Os01t0755100-02	Os01g0755100	-
1	32130804	32132771	Os01t0763600-01	Os01g0763600	+
1	32130804	32132771	Os01t0763600-02	Os01g0763600	+
1	32267267	32268603	Os01t0765900-00	Os01g0765900	+
1	32486182	32488989	Os01t0770100-00	Os01g0770100	-
1	32637521	32638981	Os01t0772700-00	Os01g0772700	+
1	32750042	32757541	Os01t0774500-01	Os01g0774500	-
1	32781177	32782622	Os01t0775350-00	Os01g0775350	+
1	32781181	32782619	Os01t0775300-01	Os01g0775300	-
1	32831356	32835896	Os01t0775750-00	Os01g0775750	-
1	32850805	32852090	Os01t0776600-01	Os01g0776600	-
1	33061464	33061994	Os01t0780500-01	Os01g0780500	+
1	33150709	33151519	Os01t0782200-01	Os01g0782200	-
1	33150709	33151519	Os01t0782200-02	Os01g0782200	-
1	33170349	33172121	Os01t0782800-00	Os01g0782800	-
1	33228963	33230114	Os01t0784200-00	Os01g0784200	+
1	33229014	33230365	Os01t0784101-00	Os01g0784101	-
1	33250816	33255147	Os01t0784700-00	Os01g0784700	-
1	33250818	33255151	Os01t0784725-00	Os01g0784725	+
1	33365253	33366548	Os01t0786800-01	Os01g0786800	-
1	33410509	33415057	Os01t0787600-01	Os01g0787600	+
1	33454437	33459223	Os01t0788400-01	Os01g0788400	+
1	33454457	33459159	Os01t0788451-00	Os01g0788451	-
1	33613356	33615895	Os01t0793701-00	Os01g0793701	+
1	33643537	33650102	Os01t0794400-01	Os01g0794400	+
1	33652281	33655081	Os01t0794500-00	Os01g0794500	-
1	33663012	33664381	Os01t0794900-01	Os01g0794900	-
1	33677302	33678292	Os01t0795100-00	Os01g0795100	+
1	33771301	33773368	Os01t0797700-01	Os01g0797700	+
1	33821409	33825577	Os01t0799100-01	Os01g0799100	+
1	34113227	34113718	Os01t0804150-00	Os01g0804150	+
1	34113899	34117532	Os01t0804150-00	Os01g0804150	+
1	34142342	34144071	Os01t0805400-01	Os01g0805400	+
1	34246895	34248427	Os01t0807000-01	Os01g0807000	-
1	34294835	34295274	Os01t0807800-01	Os01g0807800	-
1	34295880	34301176	Os01t0807900-01	Os01g0807900	+
1	34428091	34431371	Os01t0810401-01	Os01g0810401	+
1	34429493	34429902	Os01t0810500-00	Os01g0810500	-
1	34433552	34436247	Os01t0810500-00	Os01g0810500	-
1	34442493	34444309	Os01t0810600-00	Os01g0810600	-
1	34446877	34449530	Os01t0810800-01	Os01g0810800	-
1	34473854	34475047	Os01t0811100-01	Os01g0811100	+
1	34473854	34475047	Os01t0811100-02	Os01g0811100	+
1	34486163	34487130	Os01t0811400-01	Os01g0811400	-
1	34589560	34596077	Os01t0813700-01	Os01g0813700	-
1	34597563	34598164	Os01t0813700-01	Os01g0813700	-
1	34599301	34600562	Os01t0813700-01	Os01g0813700	-
1	34600621	34602081	Os01t0813700-01	Os01g0813700	-
1	34626713	34627512	Os01t0814100-01	Os01g0814100	+
1	34731548	34732843	Os01t0816500-01	Os01g0816500	-
1	34870923	34872133	Os01t0818600-01	Os01g0818600	-
1	34885623	34888492	Os01t0818900-01	Os01g0818900	-
1	34904721	34905980	Os01t0819200-00	Os01g0819200	-
1	34917749	34918349	Os01t0819433-00	Os01g0819433	-
1	34917751	34918351	Os01t0819400-00	Os01g0819400	+
1	34918479	34918765	Os01t0819400-00	Os01g0819400	+
1	34918492	34918779	Os01t0819433-00	Os01g0819433	-
1	34918853	34919244	Os01t0819433-00	Os01g0819433	-
1	34918870	34919265	Os01t0819400-00	Os01g0819400	+
1	34981958	34984864	Os01t0820400-00	Os01g0820400	+
1	35148864	35150466	Os01t0823200-01	Os01g0823200	+
1	35322185	35326475	Os01t0825800-01	Os01g0825800	-
1	35434618	35435082	Os01t0828200-00	Os01g0828200	+
1	35540363	35543618	Os01t0830700-01	Os01g0830700	+
1	35540363	35543618	Os01t0830700-02	Os01g0830700	+
1	35730819	35732870	Os01t0834150-00	Os01g0834150	-
1	36019331	36022937	Os01t0839801-00	Os01g0839801	+
1	36019344	36022953	Os01t0839700-01	Os01g0839700	-
1	36019344	36022953	Os01t0839700-02	Os01g0839700	-
1	36019344	36022953	Os01t0839700-03	Os01g0839700	-
1	36254183	36255009	Os01t0844300-01	Os01g0844300	+
1	36323867	36324191	Os01t0845950-01	Os01g0845950	+
1	36433061	36436168	Os01t0848200-01	Os01g0848200	+
1	36433061	36436168	Os01t0848200-02	Os01g0848200	+
1	36487008	36489032	Os01t0849100-00	Os01g0849100	-
1	36617220	36618646	Os01t0850550-00	Os01g0850550	+
1	36690410	36695484	Os01t0852200-01	Os01g0852200	-
1	36728586	36730671	Os01t0852800-01	Os01g0852800	-
1	37044946	37046945	Os01t0857400-01	Os01g0857400	-
1	37047176	37049568	Os01t0857400-01	Os01g0857400	-
1	37190892	37195751	Os01t0859600-01	Os01g0859600	-
1	37361266	37363248	Os01t0863400-01	Os01g0863400	-
1	37617658	37619317	Os01t0868301-00	Os01g0868301	+
1	37617663	37619323	Os01t0868200-01	Os01g0868200	-
1	37617663	37619323	Os01t0868200-02	Os01g0868200	-
1	37637642	37641990	Os01t0868550-00	Os01g0868550	-
1	37695181	37696061	Os01t0869750-01	Os01g0869750	-
1	37768448	37768890	Os01t0871100-01	Os01g0871100	+
1	37821724	37825371	Os01t0872100-01	Os01g0872100	+
1	37821736	37825412	Os01t0872201-00	Os01g0872201	-
1	37837722	37838855	Os01t0872566-00	Os01g0872566	-
1	37860669	37860752	Os01t0872900-01	Os01g0872900	-
1	37983374	37984497	Os01t0875300-00	Os01g0875300	+
1	38013988	38018270	Os01t0876100-00	Os01g0876100	+
1	38140038	38142191	Os01t0878800-01	Os01g0878800	-
1	38140038	38142191	Os01t0878800-02	Os01g0878800	-
1	38207802	38210707	Os01t0880300-02	Os01g0880300	-
1	38207860	38210682	Os01t0880350-00	Os01g0880350	+
1	38213173	38214548	Os01t0880400-01	Os01g0880400	-
1	38256561	38257109	Os01t0881300-02	Os01g0881300	+
1	38312465	38313487	Os01t0882800-01	Os01g0882800	-
1	38320952	38324947	Os01t0883000-00	Os01g0883000	+
1	38399971	38400832	Os01t0884300-01	Os01g0884300	-
1	38547230	38557279	Os01t0887400-01	Os01g0887400	-
1	38854054	38859998	Os01t0893700-00	Os01g0893700	-
1	38870189	38870633	Os01t0894075-00	Os01g0894075	+
1	38870196	38870642	Os01t0894050-00	Os01g0894050	-
1	38949009	38949623	Os01t0896200-01	Os01g0896200	+
1	39070443	39072438	Os01t0898600-01	Os01g0898600	-
1	39254392	39255376	Os01t0901500-01	Os01g0901500	+
1	39254392	39255376	Os01t0901550-00	Os01g0901550	-
1	39273275	39274264	Os01t0901900-01	Os01g0901900	-
1	39313540	39314916	Os01t0902800-00	Os01g0902800	+
1	39324986	39331754	Os01t0903100-00	Os01g0903100	-
1	39544769	39546536	Os01t0908200-01	Os01g0908200	+
1	39546843	39547654	Os01t0908200-01	Os01g0908200	+
1	39621013	39622542	Os01t0909500-02	Os01g0909500	-
1	39621013	39622569	Os01t0909500-03	Os01g0909500	-
1	39622904	39623088	Os01t0909500-02	Os01g0909500	-
1	39622904	39623088	Os01t0909500-03	Os01g0909500	-
1	39700641	39702072	Os01t0911200-01	Os01g0911200	+
1	39810593	39812078	Os01t0913300-01	Os01g0913300	+
1	39840019	39844062	Os01t0914200-01	Os01g0914200	-
1	40136690	40139788	Os01t0919800-01	Os01g0919800	-
1	40139949	40141053	Os01t0919800-01	Os01g0919800	-
1	40141139	40141807	Os01t0919800-01	Os01g0919800	-
1	40193729	40203160	Os01t0920700-00	Os01g0920700	+
1	40344694	40362259	Os01t0922800-01	Os01g0922800	+
1	40509524	40509951	Os01t0924933-01	Os01g0924933	+
1	40544506	40552700	Os01t0925000-01	Os01g0925000	-
1	40544506	40552700	Os01t0925000-02	Os01g0925000	-
1	40646493	40647304	Os01t0926800-01	Os01g0926800	+
1	40744407	40748750	Os01t0928400-01	Os01g0928400	-
1	40767779	40768310	Os01t0928700-00	Os01g0928700	-
1	40804106	40804184	Os01t0929967-00	Os01g0929967	+
1	40843487	40845281	Os01t0930800-01	Os01g0930800	+
1	40885292	40885393	Os01t0932000-00	Os01g0932000	+
1	40885449	40888553	Os01t0932000-00	Os01g0932000	+
1	40888708	40888797	Os01t0932000-00	Os01g0932000	+
1	40889564	40889634	Os01t0932000-00	Os01g0932000	+
1	40905532	40906295	Os01t0932500-01	Os01g0932500	-
1	41088046	41090295	Os01t0936000-00	Os01g0936000	+
1	41220563	41222796	Os01t0939100-01	Os01g0939100	+
1	41225162	41225523	Os01t0939100-01	Os01g0939100	+
1	41227811	41228122	Os01t0939200-01	Os01g0939200	-
1	41253173	41270242	Os01t0939700-01	Os01g0939700	+
1	41253173	41267923	Os01t0939700-02	Os01g0939700	+
1	41308424	41310976	Os01t0940100-01	Os01g0940100	-
1	41496148	41496931	Os01t0944100-01	Os01g0944100	+
1	41496148	41498360	Os01t0944100-02	Os01g0944100	+
1	41496148	41497385	Os01t0944100-03	Os01g0944100	+
1	41497016	41500466	Os01t0944100-01	Os01g0944100	+
1	41511173	41512823	Os01t0944200-01	Os01g0944200	+
1	41513012	41517024	Os01t0944200-01	Os01g0944200	+
1	41556698	41558446	Os01t0945300-01	Os01g0945300	-
1	41556698	41558446	Os01t0945300-02	Os01g0945300	-
1	41556724	41558751	Os01t0945400-00	Os01g0945400	+
1	41593315	41594874	Os01t0946500-01	Os01g0946500	-
1	41605026	41610622	Os01t0946850-00	Os01g0946850	-
1	41610778	41610866	Os01t0946850-00	Os01g0946850	-
1	41614192	41614823	Os01t0946800-00	Os01g0946800	+
1	41615073	41616616	Os01t0946800-00	Os01g0946800	+
1	41618148	41618385	Os01t0946800-00	Os01g0946800	+
1	41620080	41628443	Os01t0946800-00	Os01g0946800	+
1	41844367	41844804	Os01t0949800-01	Os01g0949800	+
1	41906074	41907299	Os01t0951800-01	Os01g0951800	-
1	41972812	41975650	Os01t0952800-01	Os01g0952800	-
1	41975795	41977139	Os01t0952800-01	Os01g0952800	-
1	42087040	42089234	Os01t0955700-01	Os01g0955700	+
1	42091606	42094577	Os01t0955700-01	Os01g0955700	+
1	42207250	42207760	Os01t0957500-00	Os01g0957500	-
1	42207257	42207770	Os01t0957600-01	Os01g0957600	+
1	42336814	42337886	Os01t0960400-01	Os01g0960400	-
1	42336814	42337886	Os01t0960400-02	Os01g0960400	-
1	42336814	42337886	Os01t0960400-03	Os01g0960400	-
1	42417894	42418320	Os01t0962300-00	Os01g0962300	+
1	42430077	42431726	Os01t0962700-01	Os01g0962700	+
1	42527543	42532198	Os01t0964400-00	Os01g0964400	-
1	42563074	42567852	Os01t0965300-00	Os01g0965300	-
1	42588153	42589827	Os01t0965900-01	Os01g0965900	-
1	42638972	42639064	Os01t0967000-00	Os01g0967000	-
1	42639372	42639913	Os01t0967000-00	Os01g0967000	-
1	42693260	42695091	Os01t0967900-01	Os01g0967900	+
1	42693260	42695091	Os01t0967900-02	Os01g0967900	+
1	42865418	42866162	Os01t0971600-01	Os01g0971600	-
1	42960621	42960726	Os01t0973150-00	Os01g0973150	-
1	42961144	42964330	Os01t0973100-01	Os01g0973100	+
1	42961180	42962604	Os01t0973150-00	Os01g0973150	-
1	42962763	42964328	Os01t0973150-00	Os01g0973150	-
1	42981922	42982960	Os01t0973550-00	Os01g0973550	+
1	42981945	42982979	Os01t0973500-01	Os01g0973500	-
1	43146180	43152418	Os01t0976450-00	Os01g0976450	+
2	37059	38576	Os02t0100700-01	Os02g0100700	+
2	83632	85213	Os02t0101600-00	Os02g0101600	-
2	113306	114776	Os02t0102000-00	Os02g0102000	-
2	126091	126815	Os02t0102300-01	Os02g0102300	+
2	147002	147961	Os02t0102800-01	Os02g0102800	+
2	164311	172262	Os02t0103100-01	Os02g0103100	+
2	296222	298478	Os02t0105400-01	Os02g0105400	+
2	296222	298478	Os02t0105400-02	Os02g0105400	+
2	296446	298484	Os02t0105300-01	Os02g0105300	-
2	400927	403038	Os02t0106800-01	Os02g0106800	+
2	559209	559643	Os02t0110300-00	Os02g0110300	+
2	568492	572348	Os02t0110600-02	Os02g0110600	-
2	568542	572348	Os02t0110600-01	Os02g0110600	-
2	597076	608836	Os02t0110900-00	Os02g0110900	+
2	679890	682240	Os02t0112900-00	Os02g0112900	-
2	684589	685117	Os02t0112900-00	Os02g0112900	-
2	687300	695240	Os02t0112900-00	Os02g0112900	-
2	866890	867483	Os02t0116400-01	Os02g0116400	-
2	873954	875046	Os02t0116500-01	Os02g0116500	+
2	901792	903738	Os02t0117200-01	Os02g0117200	+
2	962325	963086	Os02t0118400-01	Os02g0118400	+
2	962325	963086	Os02t0118400-02	Os02g0118400	+
2	1054547	1055666	Os02t0120100-01	Os02g0120100	-
2	1064902	1065244	Os02t0120200-01	Os02g0120200	+
2	1094499	1095604	Os02t0121000-01	Os02g0121000	-
2	1147681	1149017	Os02t0121750-00	Os02g0121750	-
2	1147684	1149020	Os02t0121700-01	Os02g0121700	+
2	1237859	1238645	Os02t0123801-00	Os02g0123801	-
2	1238142	1238688	Os02t0123700-01	Os02g0123700	+
2	1239045	1239459	Os02t0123700-01	Os02g0123700	+
2	1239076	1239491	Os02t0123801-00	Os02g0123801	-
2	1375869	1376150	Os02t0126200-00	Os02g0126200	+
2	1444635	1445448	Os02t0127800-01	Os02g0127800	+
2	1469715	1472332	Os02t0128500-00	Os02g0128500	+
2	1469733	1472351	Os02t0128400-01	Os02g0128400	-
2	1571225	1572224	Os02t0130200-01	Os02g0130200	-
2	1571254	1572342	Os02t0130250-00	Os02g0130250	+
2	1637723	1639035	Os02t0131300-01	Os02g0131300	+
2	1645432	1646321	Os02t0131400-00	Os02g0131400	-
2	1645440	1646329	Os02t0131500-00	Os02g0131500	+
2	1767804	1772800	Os02t0133400-00	Os02g0133400	-
2	2051205	2054781	Os02t0138500-00	Os02g0138500	-
2	2114017	2115015	Os02t0139500-02	Os02g0139500	-
2	2578621	2583180	Os02t0147100-00	Os02g0147100	+
2	2901884	2902933	Os02t0152600-01	Os02g0152600	-
2	2984089	2984578	Os02t0154100-01	Os02g0154100	+
2	3066374	3071093	Os02t0155900-00	Os02g0155900	-
2	3114222	3119475	Os02t0157000-00	Os02g0157000	+
2	3188311	3189068	Os02t0158550-00	Os02g0158550	+
2	3188374	3189135	Os02t0158500-00	Os02g0158500	-
2	3207659	3207934	Os02t0159000-00	Os02g0159000	+
2	3229367	3230265	Os02t0159700-01	Os02g0159700	-
2	3234828	3235107	Os02t0159950-00	Os02g0159950	-
2	3234836	3235119	Os02t0159900-01	Os02g0159900	+
2	3235219	3235718	Os02t0159950-00	Os02g0159950	-
2	3235225	3235723	Os02t0159900-01	Os02g0159900	+
2	3336923	3338262	Os02t0161800-01	Os02g0161800	-
2	3354765	3357984	Os02t0162200-00	Os02g0162200	+
2	3557717	3558478	Os02t0166200-01	Os02g0166200	+
2	3683150	3683837	Os02t0168200-01	Os02g0168200	-
2	3784178	3785923	Os02t0169800-01	Os02g0169800	+
2	3785995	3788015	Os02t0169800-01	Os02g0169800	+
2	3788665	3789537	Os02t0169800-01	Os02g0169800	+
2	4088028	4088537	Os02t0174400-00	Os02g0174400	+
2	4248199	4249503	Os02t0177300-00	Os02g0177300	+
2	4287482	4288362	Os02t0177700-01	Os02g0177700	-
2	4357719	4358444	Os02t0178800-01	Os02g0178800	-
2	4357719	4358444	Os02t0178800-02	Os02g0178800	-
2	4361133	4361784	Os02t0178800-01	Os02g0178800	-
2	4377012	4378155	Os02t0179000-00	Os02g0179000	+
2	4380729	4381501	Os02t0179000-00	Os02g0179000	+
2	4392659	4393111	Os02t0179225-00	Os02g0179225	+
2	4392663	4393115	Os02t0179200-01	Os02g0179200	-
2	4500421	4511097	Os02t0180800-01	Os02g0180800	-
2	4651600	4652405	Os02t0183500-00	Os02g0183500	+
2	4651637	4652438	Os02t0183550-00	Os02g0183550	-
2	4652535	4653234	Os02t0183550-00	Os02g0183550	-
2	4652543	4653241	Os02t0183500-00	Os02g0183500	+
2	4666292	4676955	Os02t0183900-00	Os02g0183900	-
2	4809555	4815989	Os02t0186500-01	Os02g0186500	-
2	4809555	4815989	Os02t0186500-02	Os02g0186500	-
2	4831623	4833358	Os02t0187100-00	Os02g0187100	+
2	4848197	4849209	Os02t0187400-01	Os02g0187400	-
2	4870978	4872020	Os02t0187800-01	Os02g0187800	-
2	4870978	4872020	Os02t0187800-02	Os02g0187800	-
2	5021436	5024496	Os02t0190500-01	Os02g0190500	+
2	5202284	5204073	Os02t0193425-00	Os02g0193425	+
2	5280251	5280636	Os02t0194700-01	Os02g0194700	-
2	5280251	5280636	Os02t0194700-02	Os02g0194700	-
2	5318009	5321778	Os02t0194900-00	Os02g0194900	+
2	5396415	5398751	Os02t0196451-00	Os02g0196451	-
2	5412775	5413286	Os02t0196750-00	Os02g0196750	-
2	5412783	5413282	Os02t0196700-00	Os02g0196700	+
2	5469517	5470065	Os02t0197600-01	Os02g0197600	-
2	5469517	5470065	Os02t0197600-02	Os02g0197600	-
2	5469517	5470065	Os02t0197600-03	Os02g0197600	-
2	5511547	5511951	Os02t0198400-00	Os02g0198400	-
2	5532450	5534498	Os02t0198700-01	Os02g0198700	-
2	5534607	5536156	Os02t0198700-01	Os02g0198700	-
2	5707217	5708328	Os02t0202200-01	Os02g0202200	+
2	5707243	5708354	Os02t0202225-00	Os02g0202225	-
2	6201664	6202103	Os02t0211000-00	Os02g0211000	+
2	6377070	6377180	Os02t0213700-00	Os02g0213700	-
2	6404257	6404989	Os02t0214500-01	Os02g0214500	+
2	6447762	6448733	Os02t0215300-00	Os02g0215300	-
2	6447771	6448735	Os02t0215200-01	Os02g0215200	+
2	6447771	6448735	Os02t0215200-02	Os02g0215200	+
2	6447771	6448735	Os02t0215200-03	Os02g0215200	+
2	6450515	6452440	Os02t0215200-01	Os02g0215200	+
2	6450515	6452440	Os02t0215200-02	Os02g0215200	+
2	6450515	6452440	Os02t0215200-03	Os02g0215200	+
2	6512170	6523913	Os02t0216300-01	Os02g0216300	-
2	6512170	6513668	Os02t0216300-04	Os02g0216300	-
2	6512170	6513668	Os02t0216300-05	Os02g0216300	-
2	6512170	6513668	Os02t0216300-07	Os02g0216300	-
2	6516159	6518486	Os02t0216400-01	Os02g0216400	+
2	6554248	6556043	Os02t0217250-00	Os02g0217250	-
2	6556376	6557306	Os02t0217250-00	Os02g0217250	-
2	6560015	6560954	Os02t0217400-01	Os02g0217400	+
2	6560047	6560991	Os02t0217425-00	Os02g0217425	-
2	6618783	6621346	Os02t0218550-00	Os02g0218550	-
2	6713611	6716569	Os02t0220450-00	Os02g0220450	-
2	7111666	7115977	Os02t0226801-00	Os02g0226801	-
2	7135567	7136871	Os02t0227200-01	Os02g0227200	-
2	7179572	7183478	Os02t0227900-00	Os02g0227900	-
2	7486546	7486748	Os02t0232300-00	Os02g0232300	+
2	7501679	7503920	Os02t0232500-01	Os02g0232500	+
2	7501679	7503920	Os02t0232500-02	Os02g0232500	+
2	7633206	7634725	Os02t0234800-01	Os02g0234800	-
2	7677544	7686985	Os02t0235600-01	Os02g0235600	+
2	7677561	7687000	Os02t0235701-00	Os02g0235701	-
2	7774914	7775201	Os02t0237100-01	Os02g0237100	-
2	7849550	7851921	Os02t0238500-01	Os02g0238500	-
2	8008999	8010656	Os02t0241600-01	Os02g0241600	+
2	8172773	8173876	Os02t0244700-01	Os02g0244700	-
2	8173984	8177671	Os02t0244700-01	Os02g0244700	-
2	8211850	8213193	Os02t0245200-01	Os02g0245200	+
2	8211850	8213193	Os02t0245200-02	Os02g0245200	+
2	8213343	8215985	Os02t0245200-02	Os02g0245200	+
2	8217364	8222917	Os02t0245200-03	Os02g0245200	+
2	8328606	8341032	Os02t0247200-01	Os02g0247200	-
2	8401814	8401911	Os02t0248800-01	Os02g0248800	-
2	8433545	8435188	Os02t0249500-01	Os02g0249500	+
2	8435604	8435698	Os02t0249500-01	Os02g0249500	+
2	8435772	8435878	Os02t0249500-01	Os02g0249500	+
2	8554324	8554742	Os02t0252100-02	Os02g0252100	-
2	8775590	8779574	Os02t0255300-00	Os02g0255300	+
2	8779796	8781401	Os02t0255300-00	Os02g0255300	+
2	8803081	8804857	Os02t0255500-01	Os02g0255500	+
2	8856709	8857506	Os02t0257001-00	Os02g0257001	+
2	8857542	8860159	Os02t0257001-00	Os02g0257001	+
2	8879507	8880941	Os02t0257500-00	Os02g0257500	-
2	8941663	8943194	Os02t0258300-01	Os02g0258300	-
2	8974051	8977088	Os02t0258800-01	Os02g0258800	+
2	9156754	9159587	Os02t0261800-00	Os02g0261800	+
2	9161152	9164741	Os02t0261800-00	Os02g0261800	+
2	9537081	9538126	Os02t0266800-01	Os02g0266800	-
2	9544774	9548123	Os02t0267000-01	Os02g0267000	+
2	9552423	9552863	Os02t0267350-00	Os02g0267350	-
2	9552427	9552867	Os02t0267200-00	Os02g0267200	+
2	9572259	9574652	Os02t0267832-00	Os02g0267832	-
2	9581819	9581935	Os02t0268100-01	Os02g0268100	+
2	9652397	9653943	Os02t0269600-00	Os02g0269600	-
2	9652475	9653928	Os02t0269400-00	Os02g0269400	+
2	9654565	9656001	Os02t0269400-00	Os02g0269400	+
2	9654867	9656151	Os02t0269600-00	Os02g0269600	-
2	9767283	9769694	Os02t0270900-00	Os02g0270900	-
2	9878216	9878500	Os02t0272200-00	Os02g0272200	+
2	9878975	9879096	Os02t0272200-00	Os02g0272200	+
2	9924684	9927381	Os02t0272900-01	Os02g0272900	-
2	9995212	9996012	Os02t0274000-01	Os02g0274000	+
2	10089956	10094626	Os02t0275200-01	Os02g0275200	-
2	10135596	10139317	Os02t0276200-01	Os02g0276200	-
2	10139943	10143227	Os02t0276200-01	Os02g0276200	-
2	10156569	10157666	Os02t0276500-01	Os02g0276500	-
2	10262963	10265950	Os02t0278400-01	Os02g0278400	+
2	10262975	10265970	Os02t0278450-00	Os02g0278450	-
2	10424198	10424979	Os02t0281000-01	Os02g0281000	+
2	10765212	10766032	Os02t0286350-00	Os02g0286350	-
2	10775167	10776302	Os02t0286700-00	Os02g0286700	-
2	10787748	10788079	Os02t0286891-01	Os02g0286891	+
2	10807715	10810673	Os02t0286933-00	Os02g0286933	+
2	10884183	10884637	Os02t0288400-00	Os02g0288400	-
2	10909623	10910248	Os02t0288700-00	Os02g0288700	-
2	10912249	10912854	Os02t0288700-00	Os02g0288700	-
2	10983604	10986623	Os02t0290300-01	Os02g0290300	-
2	11074049	11077050	Os02t0291600-01	Os02g0291600	+
2	11163558	11165064	Os02t0293575-00	Os02g0293575	+
2	11163571	11165078	Os02t0293500-01	Os02g0293500	-
2	11343453	11344370	Os02t0296350-01	Os02g0296350	+
2	11343453	11344370	Os02t0296400-00	Os02g0296400	-
2	11344583	11344845	Os02t0296350-01	Os02g0296350	+
2	11344583	11344845	Os02t0296400-00	Os02g0296400	-
2	11344917	11346568	Os02t0296350-01	Os02g0296350	+
2	11470740	11474144	Os02t0298900-01	Os02g0298900	-
2	11478877	11482757	Os02t0299200-01	Os02g0299200	+
2	11502585	11505385	Os02t0299600-01	Os02g0299600	-
2	11505420	11506788	Os02t0299600-01	Os02g0299600	-
2	11685919	11686883	Os02t0301650-00	Os02g0301650	+
2	11695751	11697737	Os02t0301700-00	Os02g0301700	+
2	11717248	11733999	Os02t0302200-01	Os02g0302200	+
2	11734652	11735590	Os02t0302200-01	Os02g0302200	+
2	11760404	11762409	Os02t0302900-01	Os02g0302900	+
2	11866606	11868729	Os02t0304500-00	Os02g0304500	-
2	12040423	12042568	Os02t0307075-00	Os02g0307075	-
2	12042923	12046553	Os02t0307075-00	Os02g0307075	-
2	12065597	12065661	Os02t0307400-00	Os02g0307400	-
2	12066575	12067094	Os02t0307400-00	Os02g0307400	-
2	12265353	12265571	Os02t0311600-00	Os02g0311600	-
2	12265772	12265883	Os02t0311600-00	Os02g0311600	-
2	12269720	12270554	Os02t0311800-00	Os02g0311800	-
2	12270649	12270985	Os02t0311800-00	Os02g0311800	-
2	12378445	12381357	Os02t0313450-01	Os02g0313450	-
2	12384969	12385116	Os02t0313500-01	Os02g0313500	+
2	12385697	12385940	Os02t0313500-01	Os02g0313500	+
2	12432650	12441859	Os02t0314300-00	Os02g0314300	+
2	12442061	12442894	Os02t0314300-00	Os02g0314300	+
2	12443091	12443173	Os02t0314300-00	Os02g0314300	+
2	12443389	12446985	Os02t0314300-00	Os02g0314300	+
2	12490561	12492861	Os02t0315200-00	Os02g0315200	-
2	12580444	12584394	Os02t0316900-01	Os02g0316900	+
2	12664745	12665000	Os02t0318450-00	Os02g0318450	-
2	12665172	12665630	Os02t0318450-00	Os02g0318450	-
2	12665764	12665921	Os02t0318450-00	Os02g0318450	-
2	12669752	12669848	Os02t0318500-00	Os02g0318500	-
2	12753304	12754954	Os02t0320000-00	Os02g0320000	+
2	12809990	12811949	Os02t0321000-01	Os02g0321000	-
2	12848455	12850588	Os02t0321500-01	Os02g0321500	+
2	13025248	13025524	Os02t0324500-00	Os02g0324500	-
2	13025704	13026328	Os02t0324500-00	Os02g0324500	-
2	13026648	13026792	Os02t0324500-00	Os02g0324500	-
2	13026885	13026979	Os02t0324500-00	Os02g0324500	-
2	13071839	13077658	Os02t0325300-00	Os02g0325300	-
2	13084089	13084717	Os02t0325401-01	Os02g0325401	+
2	13084761	13084907	Os02t0325401-01	Os02g0325401	+
2	13085242	13086732	Os02t0325401-01	Os02g0325401	+
2	13086905	13088328	Os02t0325401-01	Os02g0325401	+
2	13088525	13088812	Os02t0325401-01	Os02g0325401	+
2	13161353	13163504	Os02t0326700-01	Os02g0326700	+
2	13224509	13226157	Os02t0327700-01	Os02g0327700	-
2	13281470	13285391	Os02t0328300-01	Os02g0328300	+
2	13281470	13285391	Os02t0328300-02	Os02g0328300	+
2	13285829	13292106	Os02t0328300-01	Os02g0328300	+
2	13285829	13292106	Os02t0328300-02	Os02g0328300	+
2	13293668	13293732	Os02t0328500-00	Os02g0328500	-
2	13293945	13294267	Os02t0328500-00	Os02g0328500	-
2	13294639	13294745	Os02t0328525-00	Os02g0328525	+
2	13295199	13295442	Os02t0328525-00	Os02g0328525	+
2	13841071	13842498	Os02t0435000-01	Os02g0435000	-
2	13841071	13842498	Os02t0435000-02	Os02g0435000	-
2	13985543	13986784	Os02t0437800-01	Os02g0437800	-
2	13985543	13986784	Os02t0437800-02	Os02g0437800	-
2	13985543	13986784	Os02t0437800-03	Os02g0437800	-
2	14007897	14014496	Os02t0438200-01	Os02g0438200	+
2	14055257	14056736	Os02t0438900-00	Os02g0438900	+
2	14163880	14164041	Os02t0443001-00	Os02g0443001	-
2	14164607	14165072	Os02t0440900-00	Os02g0440900	+
2	14335101	14338700	Os02t0445200-00	Os02g0445200	+
2	14390840	14390950	Os02t0446100-01	Os02g0446100	-
2	14391096	14394741	Os02t0446100-01	Os02g0446100	-
2	14832248	14833585	Os02t0451501-00	Os02g0451501	-
2	15160135	15167270	Os02t0456500-01	Os02g0456500	-
2	15264692	15275760	Os02t0458100-01	Os02g0458100	-
2	15275845	15281555	Os02t0458100-01	Os02g0458100	-
2	15310978	15323320	Os02t0458900-00	Os02g0458900	+
2	15468818	15476629	Os02t0461600-01	Os02g0461600	-
2	15468818	15476629	Os02t0461600-02	Os02g0461600	-
2	15489735	15494443	Os02t0462000-01	Os02g0462000	+
2	15489735	15494443	Os02t0462000-02	Os02g0462000	+
2	15550807	15552916	Os02t0463500-01	Os02g0463500	-
2	15555722	15558011	Os02t0463500-01	Os02g0463500	-
2	15603512	15605650	Os02t0464550-01	Os02g0464550	-
2	15763247	15765086	Os02t0468200-01	Os02g0468200	-
2	15771056	15772131	Os02t0468400-01	Os02g0468400	+
2	16083101	16086008	Os02t0472500-00	Os02g0472500	+
2	16084756	16090608	Os02t0472566-00	Os02g0472566	+
2	16271924	16272466	Os02t0475500-00	Os02g0475500	-
2	16272577	16277426	Os02t0475500-00	Os02g0475500	-
2	16323899	16328177	Os02t0476901-00	Os02g0476901	-
2	16328319	16328400	Os02t0476901-00	Os02g0476901	-
2	16481837	16482076	Os02t0479700-00	Os02g0479700	-
2	16498760	16498855	Os02t0480200-01	Os02g0480200	-
2	16504935	16506971	Os02t0480466-00	Os02g0480466	+
2	16522467	16532962	Os02t0480800-00	Os02g0480800	+
2	16545603	16547675	Os02t0480950-00	Os02g0480950	+
2	16622026	16622809	Os02t0481900-02	Os02g0481900	+
2	16623124	16630699	Os02t0481900-02	Os02g0481900	+
2	16630804	16632260	Os02t0481900-02	Os02g0481900	+
2	16915837	16918149	Os02t0487300-01	Os02g0487300	+
2	17054429	17056773	Os02t0489525-00	Os02g0489525	+
2	17167552	17167641	Os02t0491700-00	Os02g0491700	+
2	17231652	17234994	Os02t0492600-00	Os02g0492600	-
2	17250805	17252441	Os02t0492900-01	Os02g0492900	-
2	17277759	17278339	Os02t0493300-01	Os02g0493300	-
2	17279075	17283519	Os02t0493650-00	Os02g0493650	+
2	17280158	17283531	Os02t0493300-01	Os02g0493300	-
2	17309263	17310780	Os02t0494000-00	Os02g0494000	-
2	17360295	17360666	Os02t0494700-00	Os02g0494700	+
2	17360923	17361296	Os02t0494700-00	Os02g0494700	+
2	17363892	17368720	Os02t0494700-00	Os02g0494700	+
2	17527730	17534918	Os02t0498300-01	Os02g0498300	+
2	17548597	17558013	Os02t0498633-00	Os02g0498633	+
2	17718835	17719471	Os02t0501350-01	Os02g0501350	-
2	17806716	17808191	Os02t0503100-00	Os02g0503100	+
2	17863287	17866078	Os02t0503700-00	Os02g0503700	+
2	17882386	17882691	Os02t0504000-01	Os02g0504000	+
2	17883615	17885941	Os02t0504000-01	Os02g0504000	+
2	17952783	17954665	Os02t0504850-00	Os02g0504850	+
2	17952801	17954680	Os02t0504800-01	Os02g0504800	-
2	17955206	17957173	Os02t0504800-01	Os02g0504800	-
2	18039726	18045588	Os02t0506500-01	Os02g0506500	+
2	18039726	18045588	Os02t0506500-03	Os02g0506500	+
2	18039726	18045588	Os02t0506500-04	Os02g0506500	+
2	18277839	18285331	Os02t0511100-00	Os02g0511100	+
2	18296511	18306582	Os02t0511400-01	Os02g0511400	+
2	18306990	18307909	Os02t0511400-01	Os02g0511400	+
2	18498101	18498254	Os02t0513700-00	Os02g0513700	-
2	18545664	18549535	Os02t0514700-00	Os02g0514700	+
2	18549618	18549850	Os02t0514700-00	Os02g0514700	+
2	18550201	18550301	Os02t0514700-00	Os02g0514700	+
2	18550214	18550413	Os02t0514750-00	Os02g0514750	-
2	18550692	18550802	Os02t0514700-00	Os02g0514700	+
2	18550897	18551330	Os02t0514700-00	Os02g0514700	+
2	18550897	18551330	Os02t0514750-00	Os02g0514750	-
2	18551666	18551756	Os02t0514750-00	Os02g0514750	-
2	18551683	18551772	Os02t0514700-00	Os02g0514700	+
2	18658385	18661047	Os02t0516800-00	Os02g0516800	-
2	18715126	18716834	Os02t0517333-01	Os02g0517333	-
2	18779248	18781197	Os02t0517564-00	Os02g0517564	-
2	18819517	18819610	Os02t0517900-01	Os02g0517900	-
2	18820259	18820353	Os02t0517900-01	Os02g0517900	-
2	18820970	18821069	Os02t0517900-01	Os02g0517900	-
2	18848743	18851697	Os02t0518600-01	Os02g0518600	-
2	18874420	18877057	Os02t0519100-01	Os02g0519100	-
2	19045154	19047631	Os02t0522300-01	Os02g0522300	-
2	19228269	19235067	Os02t0526000-01	Os02g0526000	-
2	19228269	19228781	Os02t0526000-02	Os02g0526000	-
2	19347523	19350899	Os02t0528000-00	Os02g0528000	-
2	19407262	19408268	Os02t0528900-01	Os02g0528900	-
2	19408352	19408960	Os02t0528900-01	Os02g0528900	-
2	19410207	19410348	Os02t0528900-01	Os02g0528900	-
2	19410702	19410837	Os02t0528900-01	Os02g0528900	-
2	19410998	19411332	Os02t0528900-01	Os02g0528900	-
2	19411646	19412188	Os02t0528900-01	Os02g0528900	-
2	19414036	19419519	Os02t0528900-01	Os02g0528900	-
2	19473137	19485592	Os02t0530100-01	Os02g0530100	-
2	19558286	19558456	Os02t0531300-01	Os02g0531300	+
2	19682791	19683659	Os02t0534400-01	Os02g0534400	+
2	19682812	19684309	Os02t0534550-00	Os02g0534550	-
2	19949505	19950245	Os02t0538400-00	Os02g0538400	+
2	20027111	20027745	Os02t0539900-00	Os02g0539900	-
2	20139951	20140575	Os02t0542200-01	Os02g0542200	-
2	20227617	20229694	Os02t0543900-01	Os02g0543900	+
2	20229766	20232908	Os02t0543900-01	Os02g0543900	+
2	20563747	20565559	Os02t0548100-00	Os02g0548100	+
2	20608908	20613368	Os02t0548900-01	Os02g0548900	-
2	20654608	20659773	Os02t0549700-01	Os02g0549700	+
2	20707392	20707950	Os02t0550500-00	Os02g0550500	+
2	20708027	20708459	Os02t0550500-00	Os02g0550500	+
2	20747427	20749754	Os02t0551100-01	Os02g0551100	-
2	20801484	20802773	Os02t0551900-01	Os02g0551900	+
2	20927849	20930740	Os02t0554300-01	Os02g0554300	-
2	20986354	20990481	Os02t0555600-01	Os02g0555600	+
2	21032246	21038144	Os02t0556100-01	Os02g0556100	+
2	21098541	21099315	Os02t0557200-01	Os02g0557200	+
2	21156737	21161232	Os02t0558100-01	Os02g0558100	-
2	21156737	21161232	Os02t0558100-02	Os02g0558100	-
2	21175349	21175832	Os02t0558600-01	Os02g0558600	-
2	21304584	21308284	Os02t0561900-00	Os02g0561900	-
2	21476147	21476435	Os02t0565500-01	Os02g0565500	-
2	21563761	21565658	Os02t0567100-01	Os02g0567100	-
2	21609821	21611540	Os02t0568200-00	Os02g0568200	-
2	21627382	21639129	Os02t0568700-00	Os02g0568700	-
2	21765500	21768092	Os02t0570400-01	Os02g0570400	+
2	21771706	21771886	Os02t0570400-01	Os02g0570400	+
2	21788998	21790361	Os02t0570600-00	Os02g0570600	-
2	21789067	21790392	Os02t0570500-01	Os02g0570500	+
2	21843793	21844260	Os02t0571000-00	Os02g0571000	-
2	21856432	21859904	Os02t0571300-01	Os02g0571300	-
2	21860481	21861176	Os02t0571300-01	Os02g0571300	-
2	21887329	21887411	Os02t0571800-00	Os02g0571800	-
2	21888039	21888579	Os02t0571800-00	Os02g0571800	-
2	21889572	21895637	Os02t0571800-00	Os02g0571800	-
2	21912601	21914050	Os02t0572050-00	Os02g0572050	+
2	21923841	21925871	Os02t0572300-00	Os02g0572300	-
2	21995754	22000718	Os02t0573500-01	Os02g0573500	+
2	21995766	22000728	Os02t0573601-00	Os02g0573601	-
2	22013502	22015880	Os02t0574100-01	Os02g0574100	+
2	22110452	22112395	Os02t0575900-01	Os02g0575900	+
2	22113172	22116167	Os02t0575900-01	Os02g0575900	+
2	22233944	22234028	Os02t0578366-00	Os02g0578366	+
2	22235211	22237661	Os02t0578500-00	Os02g0578500	+
2	22296071	22300414	Os02t0579600-00	Os02g0579600	+
2	22320380	22320693	Os02t0580000-01	Os02g0580000	-
2	22340046	22342897	Os02t0580400-01	Os02g0580400	-
2	22371134	22372970	Os02t0580900-01	Os02g0580900	-
2	22371177	22372988	Os02t0580966-00	Os02g0580966	+
2	22452984	22453718	Os02t0582300-01	Os02g0582300	-
2	22478376	22478763	Os02t0582900-01	Os02g0582900	-
2	22494969	22495376	Os02t0583500-00	Os02g0583500	+
2	22496375	22496819	Os02t0583500-00	Os02g0583500	+
2	22529524	22531241	Os02t0584200-01	Os02g0584200	-
2	22579707	22580471	Os02t0586000-01	Os02g0586000	-
2	22611157	22616195	Os02t0586700-00	Os02g0586700	-
2	22723715	22732741	Os02t0589000-01	Os02g0589000	-
2	22762088	22765803	Os02t0589900-00	Os02g0589900	-
2	22766327	22774439	Os02t0589900-00	Os02g0589900	-
2	22774572	22777381	Os02t0589900-00	Os02g0589900	-
2	22900955	22901175	Os02t0592000-00	Os02g0592000	-
2	22901491	22910175	Os02t0592000-00	Os02g0592000	-
2	22911437	22911747	Os02t0592200-01	Os02g0592200	-
2	22956906	22963016	Os02t0593100-00	Os02g0593100	-
2	22963232	22963335	Os02t0593100-00	Os02g0593100	-
2	22964129	22965144	Os02t0593100-00	Os02g0593100	-
2	23214802	23219589	Os02t0597300-01	Os02g0597300	+
2	23255803	23257315	Os02t0598200-02	Os02g0598200	-
2	23255803	23257315	Os02t0598200-03	Os02g0598200	-
2	23261407	23262051	Os02t0598200-01	Os02g0598200	-
2	23261407	23262051	Os02t0598200-02	Os02g0598200	-
2	23435599	23436207	Os02t0599700-01	Os02g0599700	+
2	23461793	23464221	Os02t0600100-01	Os02g0600100	+
2	23643595	23648779	Os02t0603600-01	Os02g0603600	+
2	23663705	23663878	Os02t0604000-00	Os02g0604000	-
2	23810444	23810790	Os02t0607400-00	Os02g0607400	-
2	23810791	23811882	Os02t0607400-00	Os02g0607400	-
2	23829765	23831221	Os02t0607700-01	Os02g0607700	-
2	24026137	24030119	Os02t0611000-02	Os02g0611000	-
2	24030218	24031926	Os02t0611000-02	Os02g0611000	-
2	24030906	24031311	Os02t0611000-01	Os02g0611000	-
2	24081361	24083432	Os02t0611800-01	Os02g0611800	+
2	24295187	24296371	Os02t0614966-00	Os02g0614966	+
2	24391418	24394242	Os02t0616300-00	Os02g0616300	-
2	24396500	24403669	Os02t0616300-00	Os02g0616300	-
2	24411523	24412470	Os02t0616600-01	Os02g0616600	-
2	24412562	24413646	Os02t0616600-01	Os02g0616600	-
2	24528816	24529324	Os02t0617600-01	Os02g0617600	-
2	24528816	24529324	Os02t0617600-02	Os02g0617600	-
2	24528816	24529324	Os02t0617600-03	Os02g0617600	-
2	24708230	24710822	Os02t0621100-01	Os02g0621100	+
2	24751421	24753913	Os02t0621800-01	Os02g0621800	-
2	24953396	24956546	Os02t0625900-01	Os02g0625900	+
2	25072640	25074360	Os02t0627800-00	Os02g0627800	-
2	25121687	25122127	Os02t0628200-01	Os02g0628200	+
2	25121687	25122127	Os02t0628200-02	Os02g0628200	+
2	25194743	25196223	Os02t0630100-00	Os02g0630100	-
2	25201637	25203113	Os02t0630475-00	Os02g0630475	+
2	25201646	25203124	Os02t0630300-01	Os02g0630300	-
2	25243155	25250038	Os02t0631200-01	Os02g0631200	-
2	25329374	25330517	Os02t0632500-01	Os02g0632500	+
2	25344665	25345139	Os02t0632700-01	Os02g0632700	+
2	25361488	25364547	Os02t0632950-00	Os02g0632950	-
2	25361555	25364605	Os02t0633000-00	Os02g0633000	+
2	25380101	25380528	Os02t0633100-02	Os02g0633100	-
2	25443215	25447957	Os02t0634700-01	Os02g0634700	+
2	25655144	25658789	Os02t0639500-01	Os02g0639500	+
2	25655162	25658813	Os02t0639550-00	Os02g0639550	-
2	25739986	25740392	Os02t0641000-00	Os02g0641000	-
2	25742631	25742723	Os02t0641100-00	Os02g0641100	+
2	25760576	25761965	Os02t0641300-00	Os02g0641300	+
2	25815961	25818014	Os02t0642700-01	Os02g0642700	+
2	25860184	25860457	Os02t0643600-00	Os02g0643600	-
2	25885775	25887575	Os02t0643900-00	Os02g0643900	+
2	25887636	25889427	Os02t0643900-00	Os02g0643900	+
2	25951930	25953905	Os02t0644700-01	Os02g0644700	-
2	25976127	25976461	Os02t0645100-01	Os02g0645100	-
2	26034813	26036921	Os02t0646500-01	Os02g0646500	-
2	26034813	26036921	Os02t0646700-00	Os02g0646700	+
2	26038393	26040194	Os02t0646500-01	Os02g0646500	-
2	26038401	26040204	Os02t0646700-00	Os02g0646700	+
2	26040290	26040874	Os02t0646500-01	Os02g0646500	-
2	26040325	26041023	Os02t0646700-00	Os02g0646700	+
2	26080556	26083465	Os02t0647950-00	Os02g0647950	-
2	26080566	26083478	Os02t0647900-01	Os02g0647900	+
2	26080566	26083478	Os02t0647900-02	Os02g0647900	+
2	26309692	26311669	Os02t0652550-00	Os02g0652550	-
2	26312370	26315572	Os02t0652550-00	Os02g0652550	-
2	26350746	26352880	Os02t0653400-01	Os02g0653400	-
2	26567551	26571410	Os02t0657550-01	Os02g0657550	-
2	26703330	26705328	Os02t0659700-00	Os02g0659700	-
2	26755460	26756146	Os02t0660800-00	Os02g0660800	-
2	27054217	27058425	Os02t0666300-01	Os02g0666300	-
2	27159775	27162435	Os02t0669000-01	Os02g0669000	-
2	27318784	27323862	Os02t0672100-01	Os02g0672100	+
2	27336833	27341503	Os02t0672200-01	Os02g0672200	-
2	27361601	27363433	Os02t0672600-01	Os02g0672600	+
2	27474229	27475324	Os02t0674233-00	Os02g0674233	-
2	27508699	27509433	Os02t0675550-00	Os02g0675550	+
2	27508887	27509507	Os02t0675400-00	Os02g0675400	-
2	27594440	27598448	Os02t0676450-01	Os02g0676450	-
2	27696892	27698575	Os02t0678200-01	Os02g0678200	+
2	27879129	27881065	Os02t0682200-01	Os02g0682200	+
2	27972087	27977655	Os02t0684150-00	Os02g0684150	-
2	28225468	28225930	Os02t0688200-00	Os02g0688200	+
2	28235217	28236359	Os02t0688500-01	Os02g0688500	+
2	28258872	28262085	Os02t0689066-00	Os02g0689066	-
2	28339892	28342757	Os02t0690300-01	Os02g0690300	+
2	28489773	28498129	Os02t0693700-01	Os02g0693700	-
2	28491650	28497706	Os02t0693700-02	Os02g0693700	-
2	28545438	28546069	Os02t0694700-01	Os02g0694700	+
2	28553673	28557339	Os02t0694900-00	Os02g0694900	+
2	28556042	28556390	Os02t0695050-00	Os02g0695050	+
2	28678786	28679548	Os02t0697400-01	Os02g0697400	-
2	28699165	28700086	Os02t0697800-01	Os02g0697800	+
2	28749797	28750942	Os02t0699000-01	Os02g0699000	+
2	28828478	28830935	Os02t0700700-01	Os02g0700700	-
2	28894478	28895638	Os02t0701600-01	Os02g0701600	+
2	28969167	28970994	Os02t0702800-01	Os02g0702800	-
2	29296826	29298945	Os02t0708500-01	Os02g0708500	+
2	29383819	29387868	Os02t0709900-01	Os02g0709900	-
2	29503365	29505029	Os02t0712512-00	Os02g0712512	+
2	29503367	29505031	Os02t0712500-01	Os02g0712500	-
2	29727045	29730198	Os02t0716500-01	Os02g0716500	-
2	29739583	29740798	Os02t0716800-01	Os02g0716800	-
2	29887079	29888008	Os02t0720400-00	Os02g0720400	+
2	29911466	29914450	Os02t0720900-01	Os02g0720900	+
2	29936066	29938640	Os02t0721600-01	Os02g0721600	-
2	29936066	29938640	Os02t0721600-02	Os02g0721600	-
2	29936066	29938640	Os02t0721600-03	Os02g0721600	-
2	29936066	29938640	Os02t0721600-05	Os02g0721600	-
2	29962563	29977749	Os02t0722001-00	Os02g0722001	-
2	29993664	29995848	Os02t0722450-00	Os02g0722450	-
2	29994358	29995936	Os02t0722400-01	Os02g0722400	+
2	30018431	30020306	Os02t0722800-01	Os02g0722800	-
2	30108287	30109429	Os02t0724500-00	Os02g0724500	+
2	30149765	30151479	Os02t0725300-01	Os02g0725300	+
2	30260079	30261717	Os02t0727100-01	Os02g0727100	-
2	30442849	30444248	Os02t0730751-00	Os02g0730751	-
2	30458419	30461175	Os02t0731200-01	Os02g0731200	+
2	30561455	30563109	Os02t0733001-00	Os02g0733001	-
2	30574744	30576206	Os02t0733300-01	Os02g0733300	+
2	30643090	30652526	Os02t0734600-01	Os02g0734600	+
2	30729249	30730966	Os02t0736200-01	Os02g0736200	+
2	30737588	30738375	Os02t0736300-01	Os02g0736300	-
2	30739003	30740042	Os02t0736300-01	Os02g0736300	-
2	30741948	30743317	Os02t0736300-01	Os02g0736300	-
2	30787945	30788570	Os02t0737950-00	Os02g0737950	+
2	31096721	31097253	Os02t0742500-01	Os02g0742500	-
2	31230214	31231114	Os02t0744650-00	Os02g0744650	-
2	31291941	31295644	Os02t0745600-01	Os02g0745600	+
2	31296313	31298337	Os02t0745600-01	Os02g0745600	+
2	31411213	31412823	Os02t0747600-01	Os02g0747600	-
2	31755068	31757373	Os02t0754800-01	Os02g0754800	+
2	31919266	31920226	Os02t0757900-01	Os02g0757900	-
2	31919266	31920214	Os02t0757900-02	Os02g0757900	-
2	32023745	32026360	Os02t0760500-01	Os02g0760500	-
2	32073077	32079615	Os02t0761600-01	Os02g0761600	-
2	32179556	32185740	Os02t0763900-01	Os02g0763900	+
2	32191593	32192285	Os02t0764200-01	Os02g0764200	+
2	32262607	32266964	Os02t0766000-02	Os02g0766000	-
2	32262608	32266961	Os02t0766000-01	Os02g0766000	-
2	32301024	32301645	Os02t0767200-01	Os02g0767200	-
2	32301024	32301645	Os02t0767200-02	Os02g0767200	-
2	32592537	32592614	Os02t0772150-00	Os02g0772150	-
2	32654040	32656515	Os02t0773400-01	Os02g0773400	+
2	32654050	32656524	Os02t0773450-00	Os02g0773450	-
2	33056004	33058369	Os02t0780500-01	Os02g0780500	+
2	33074768	33075634	Os02t0780600-01	Os02g0780600	+
2	33074768	33075634	Os02t0780600-02	Os02g0780600	+
2	33085062	33088829	Os02t0780800-01	Os02g0780800	-
2	33257334	33260388	Os02t0783650-01	Os02g0783650	+
2	33331310	33335749	Os02t0785200-00	Os02g0785200	-
2	33349340	33349537	Os02t0785600-00	Os02g0785600	-
2	33349594	33351470	Os02t0785600-00	Os02g0785600	-
2	33352600	33353190	Os02t0785600-00	Os02g0785600	-
2	33362062	33364256	Os02t0785900-00	Os02g0785900	+
2	33402418	33405170	Os02t0786400-00	Os02g0786400	+
2	33435201	33436163	Os02t0787200-01	Os02g0787200	+
2	33436647	33437437	Os02t0787200-01	Os02g0787200	+
2	33478677	33479369	Os02t0787966-00	Os02g0787966	+
2	33478690	33479384	Os02t0787800-01	Os02g0787800	-
2	33552858	33553231	Os02t0789700-01	Os02g0789700	+
2	33664835	33665948	Os02t0792500-00	Os02g0792500	+
2	33811021	33815315	Os02t0795300-01	Os02g0795300	-
2	33822162	33822818	Os02t0795666-00	Os02g0795666	-
2	33825683	33825803	Os02t0795732-00	Os02g0795732	-
2	33826019	33826751	Os02t0795732-00	Os02g0795732	-
2	33827455	33828104	Os02t0795732-00	Os02g0795732	-
2	33934262	33934469	Os02t0797300-01	Os02g0797300	+
2	33934942	33935755	Os02t0797300-01	Os02g0797300	+
2	33977355	33977631	Os02t0798200-01	Os02g0798200	+
2	34142685	34142902	Os02t0801210-00	Os02g0801210	+
2	34170952	34173983	Os02t0801700-01	Os02g0801700	+
2	34175191	34178559	Os02t0801700-01	Os02g0801700	+
2	34178971	34180192	Os02t0801700-01	Os02g0801700	+
2	34207579	34208295	Os02t0802400-01	Os02g0802400	-
2	34250633	34252718	Os02t0803250-00	Os02g0803250	+
2	34311392	34322631	Os02t0804600-00	Os02g0804600	-
2	34367809	34368244	Os02t0805600-01	Os02g0805600	+
2	34367809	34368244	Os02t0805600-02	Os02g0805600	+
2	34383246	34387458	Os02t0806000-01	Os02g0806000	+
2	34517866	34518195	Os02t0808000-00	Os02g0808000	+
2	34546222	34553190	Os02t0808300-01	Os02g0808300	+
2	34546222	34548737	Os02t0808350-00	Os02g0808350	-
2	34673790	34674842	Os02t0810900-01	Os02g0810900	+
2	34673790	34674842	Os02t0810900-02	Os02g0810900	+
2	34765512	34766067	Os02t0811800-01	Os02g0811800	+
2	34767583	34767698	Os02t0811902-00	Os02g0811902	-
2	34802501	34813609	Os02t0812700-00	Os02g0812700	+
2	34813666	34814278	Os02t0812700-00	Os02g0812700	+
2	34818049	34821734	Os02t0813000-00	Os02g0813000	+
2	34865561	34868510	Os02t0813800-01	Os02g0813800	-
2	34890344	34890745	Os02t0814200-01	Os02g0814200	-
2	34890344	34890745	Os02t0814200-02	Os02g0814200	-
2	34902134	34902812	Os02t0814400-01	Os02g0814400	+
2	35070775	35071942	Os02t0817500-01	Os02g0817500	+
2	35070775	35071942	Os02t0817500-02	Os02g0817500	+
2	35338828	35339125	Os02t0822900-01	Os02g0822900	+
2	35350592	35350825	Os02t0823100-01	Os02g0823100	+
2	35371426	35372856	Os02t0823400-01	Os02g0823400	+
2	35377149	35378188	Os02t0823700-00	Os02g0823700	-
2	35439053	35439273	Os02t0825166-00	Os02g0825166	+
2	35441462	35441549	Os02t0825301-00	Os02g0825301	-
2	35462106	35477216	Os02t0825650-01	Os02g0825650	-
2	35498758	35498845	Os02t0826000-00	Os02g0826000	-
2	35498769	35498858	Os02t0826016-00	Os02g0826016	+
2	35499659	35499986	Os02t0826000-00	Os02g0826000	-
2	35500516	35500598	Os02t0826000-00	Os02g0826000	-
2	35500528	35500614	Os02t0826032-00	Os02g0826032	+
2	35756428	35758489	Os02t0831550-00	Os02g0831550	-
2	35756434	35758498	Os02t0831500-01	Os02g0831500	+
2	35924724	35926911	Os02t0834700-01	Os02g0834700	+
2	35924724	35926911	Os02t0834700-02	Os02g0834700	+
2	35927760	35928603	Os02t0834700-01	Os02g0834700	+
2	35927760	35928603	Os02t0834700-02	Os02g0834700	+
3	324831	335445	Os03t0105401-00	Os03g0105401	+
3	392012	392129	Os03t0106700-00	Os03g0106700	+
3	411941	413337	Os03t0107100-00	Os03g0107100	+
3	540805	541404	Os03t0109300-01	Os03g0109300	+
3	616917	621394	Os03t0110600-00	Os03g0110600	+
3	795799	797430	Os03t0114200-01	Os03g0114200	-
3	843405	844800	Os03t0114800-01	Os03g0114800	+
3	923087	926917	Os03t0116300-01	Os03g0116300	+
3	1237295	1244343	Os03t0122300-01	Os03g0122300	-
3	1242751	1244343	Os03t0122300-02	Os03g0122300	-
3	1272143	1299774	Os03t0122600-01	Os03g0122600	-
3	1272143	1299774	Os03t0122600-02	Os03g0122600	-
3	1356484	1357756	Os03t0123800-01	Os03g0123800	+
3	1396601	1398979	Os03t0124033-00	Os03g0124033	-
3	1398324	1399037	Os03t0124000-01	Os03g0124000	+
3	1431077	1432230	Os03t0124900-01	Os03g0124900	+
3	1437327	1438260	Os03t0125100-01	Os03g0125100	-
3	1464090	1466127	Os03t0125700-01	Os03g0125700	-
3	1479515	1481463	Os03t0125800-01	Os03g0125800	+
3	1506011	1508183	Os03t0126450-00	Os03g0126450	-
3	1527553	1530545	Os03t0127100-01	Os03g0127100	+
3	1669313	1671222	Os03t0129800-00	Os03g0129800	-
3	1707487	1711319	Os03t0130200-00	Os03g0130200	-
3	1723784	1725258	Os03t0130500-01	Os03g0130500	-
3	1754750	1756024	Os03t0130800-01	Os03g0130800	+
3	1774548	1775301	Os03t0130950-00	Os03g0130950	-
3	1805769	1811917	Os03t0131500-01	Os03g0131500	+
3	1879663	1880768	Os03t0133400-01	Os03g0133400	+
3	1887633	1890601	Os03t0133800-01	Os03g0133800	-
3	1909768	1910663	Os03t0134300-01	Os03g0134300	+
3	1910777	1916667	Os03t0134300-01	Os03g0134300	+
3	2133719	2136109	Os03t0138700-01	Os03g0138700	-
3	2269623	2271392	Os03t0141100-01	Os03g0141100	-
3	2337264	2339450	Os03t0142500-01	Os03g0142500	+
3	2492608	2494959	Os03t0144951-00	Os03g0144951	+
3	2495300	2496430	Os03t0145102-00	Os03g0145102	-
3	2535299	2537523	Os03t0145700-02	Os03g0145700	+
3	2654802	2661471	Os03t0147400-01	Os03g0147400	-
3	2686872	2688016	Os03t0148000-01	Os03g0148000	-
3	2749153	2752356	Os03t0149300-01	Os03g0149300	-
3	2812821	2813447	Os03t0150700-00	Os03g0150700	+
3	2835420	2837130	Os03t0151300-01	Os03g0151300	+
3	2885455	2886829	Os03t0152400-01	Os03g0152400	-
3	2923357	2924658	Os03t0153000-00	Os03g0153000	-
3	2936244	2937110	Os03t0153100-00	Os03g0153100	+
3	2937279	2942557	Os03t0153100-00	Os03g0153100	+
3	2971539	2981351	Os03t0154300-01	Os03g0154300	+
3	3055115	3064658	Os03t0157000-00	Os03g0157000	-
3	3076712	3081239	Os03t0157400-01	Os03g0157400	-
3	3079310	3079523	Os03t0157450-00	Os03g0157450	+
3	3120732	3121221	Os03t0158300-01	Os03g0158300	-
3	3152653	3153343	Os03t0158700-01	Os03g0158700	-
3	3156070	3159463	Os03t0158700-01	Os03g0158700	-
3	3274928	3275950	Os03t0161200-01	Os03g0161200	-
3	3274930	3275952	Os03t0161302-00	Os03g0161302	+
3	3315325	3316462	Os03t0161500-01	Os03g0161500	+
3	3403443	3406063	Os03t0162725-00	Os03g0162725	-
3	3410971	3413686	Os03t0162900-01	Os03g0162900	+
3	3506522	3506912	Os03t0165266-00	Os03g0165266	+
3	3801088	3803697	Os03t0170900-01	Os03g0170900	-
3	3815810	3817317	Os03t0171300-01	Os03g0171300	-
3	3869813	3870955	Os03t0172200-01	Os03g0172200	-
3	3929969	3931754	Os03t0173500-01	Os03g0173500	-
3	3992173	3996955	Os03t0174600-01	Os03g0174600	+
3	3992173	3996955	Os03t0174600-02	Os03g0174600	+
3	4057657	4058384	Os03t0176300-00	Os03g0176300	-
3	4134099	4135776	Os03t0178400-01	Os03g0178400	-
3	4138483	4141968	Os03t0178500-01	Os03g0178500	-
3	4176727	4177721	Os03t0179400-01	Os03g0179400	+
3	4267436	4270322	Os03t0181550-00	Os03g0181550	-
3	4267442	4270334	Os03t0181500-01	Os03g0181500	+
3	4386007	4387647	Os03t0183600-00	Os03g0183600	-
3	4570231	4570852	Os03t0187350-01	Os03g0187350	-
3	4607367	4614168	Os03t0188100-01	Os03g0188100	+
3	4668870	4678995	Os03t0189400-01	Os03g0189400	-
3	4679042	4679583	Os03t0189400-01	Os03g0189400	-
3	4683771	4684301	Os03t0189600-01	Os03g0189600	-
3	4683771	4684301	Os03t0189600-02	Os03g0189600	-
3	4790251	4790956	Os03t0192100-01	Os03g0192100	+
3	4790251	4790956	Os03t0192100-02	Os03g0192100	+
3	4793184	4796481	Os03t0192300-00	Os03g0192300	-
3	4797115	4797950	Os03t0192300-00	Os03g0192300	-
3	4868644	4877656	Os03t0193400-00	Os03g0193400	+
3	4878417	4879483	Os03t0193450-00	Os03g0193450	-
3	4878433	4879512	Os03t0193400-00	Os03g0193400	+
3	4937087	4939556	Os03t0195100-00	Os03g0195100	+
3	5034564	5037546	Os03t0196400-01	Os03g0196400	+
3	5164908	5165665	Os03t0198300-01	Os03g0198300	+
3	5164908	5165665	Os03t0198300-02	Os03g0198300	+
3	5309669	5310268	Os03t0201400-02	Os03g0201400	+
3	5434469	5436017	Os03t0203700-01	Os03g0203700	+
3	5434469	5436017	Os03t0203700-02	Os03g0203700	+
3	5630913	5632827	Os03t0207475-00	Os03g0207475	-
3	5673416	5677758	Os03t0208750-00	Os03g0208750	-
3	5866410	5867733	Os03t0212600-01	Os03g0212600	+
3	5877274	5877720	Os03t0212950-00	Os03g0212950	+
3	5877371	5877716	Os03t0212800-01	Os03g0212800	-
3	5977823	5978632	Os03t0214050-00	Os03g0214050	-
3	5977839	5978656	Os03t0214000-01	Os03g0214000	+
3	5977839	5978656	Os03t0214000-02	Os03g0214000	+
3	6043867	6047695	Os03t0215200-01	Os03g0215200	+
3	6134239	6134602	Os03t0216700-01	Os03g0216700	-
3	6134250	6134611	Os03t0216733-00	Os03g0216733	+
3	6153853	6154680	Os03t0216800-01	Os03g0216800	+
3	6218838	6223395	Os03t0218200-01	Os03g0218200	-
3	6223484	6224054	Os03t0218200-01	Os03g0218200	-
3	6320695	6322241	Os03t0220300-01	Os03g0220300	-
3	6329178	6334005	Os03t0220700-02	Os03g0220700	+
3	6345087	6345359	Os03t0221100-00	Os03g0221100	+
3	6430809	6437523	Os03t0223000-01	Os03g0223000	+
3	6513150	6514852	Os03t0224200-01	Os03g0224200	+
3	6513150	6514852	Os03t0224200-02	Os03g0224200	+
3	6662198	6662562	Os03t0226800-01	Os03g0226800	+
3	6676631	6677723	Os03t0227000-01	Os03g0227000	+
3	6738787	6741600	Os03t0227700-01	Os03g0227700	+
3	6763287	6763705	Os03t0227900-00	Os03g0227900	-
3	6827446	6831951	Os03t0229100-00	Os03g0229100	-
3	6896973	6897910	Os03t0230300-01	Os03g0230300	+
3	6949582	6949872	Os03t0231650-00	Os03g0231650	-
3	6949592	6949888	Os03t0231600-01	Os03g0231600	+
3	6951383	6952983	Os03t0231700-02	Os03g0231700	-
3	7048791	7050567	Os03t0232900-01	Os03g0232900	-
3	7083767	7084420	Os03t0233700-00	Os03g0233700	-
3	7164312	7165237	Os03t0235900-01	Os03g0235900	-
3	7184874	7188653	Os03t0236300-00	Os03g0236300	+
3	7229439	7230522	Os03t0237100-01	Os03g0237100	+
3	7229469	7230472	Os03t0237201-00	Os03g0237201	-
3	7237985	7240452	Os03t0237250-01	Os03g0237250	-
3	7363992	7369276	Os03t0239400-01	Os03g0239400	-
3	7603277	7604189	Os03t0243800-00	Os03g0243800	+
3	7617091	7618541	Os03t0244000-01	Os03g0244000	+
3	7617091	7618541	Os03t0244000-02	Os03g0244000	+
3	7713339	7714870	Os03t0246150-00	Os03g0246150	+
3	7753273	7754989	Os03t0246800-01	Os03g0246800	-
3	7834284	7839054	Os03t0248250-00	Os03g0248250	+
3	7981046	7982289	Os03t0251425-00	Os03g0251425	-
3	8200705	8201267	Os03t0255100-01	Os03g0255100	-
3	8208163	8210032	Os03t0255200-01	Os03g0255200	-
3	8208163	8210032	Os03t0255200-02	Os03g0255200	-
3	8309216	8311275	Os03t0257000-01	Os03g0257000	-
3	8597660	8599728	Os03t0262400-01	Os03g0262400	-
3	8792964	8794268	Os03t0266000-01	Os03g0266000	+
3	8873330	8875189	Os03t0267800-01	Os03g0267800	-
3	8910667	8911401	Os03t0268400-01	Os03g0268400	-
3	8910677	8911410	Os03t0268450-00	Os03g0268450	+
3	8938864	8939652	Os03t0268900-02	Os03g0268900	-
3	9012641	9015298	Os03t0269900-01	Os03g0269900	+
3	9138787	9142519	Os03t0272400-01	Os03g0272400	+
3	9379479	9382326	Os03t0276800-01	Os03g0276800	-
3	9379479	9382326	Os03t0276850-00	Os03g0276850	+
3	9413627	9415731	Os03t0277300-01	Os03g0277300	-
3	9461582	9462578	Os03t0278500-01	Os03g0278500	+
3	9461606	9462599	Os03t0278533-00	Os03g0278533	-
3	9620326	9620573	Os03t0281300-01	Os03g0281300	-
3	9621667	9623975	Os03t0281300-01	Os03g0281300	-
3	9624041	9625325	Os03t0281300-01	Os03g0281300	-
3	9684748	9684839	Os03t0282300-00	Os03g0282300	-
3	9713688	9714101	Os03t0283100-01	Os03g0283100	-
3	9713688	9714101	Os03t0283100-02	Os03g0283100	-
3	9800986	9817082	Os03t0284900-01	Os03g0284900	-
3	9800986	9817082	Os03t0284900-02	Os03g0284900	-
3	9800986	9817082	Os03t0284900-03	Os03g0284900	-
3	9800986	9817082	Os03t0284900-04	Os03g0284900	-
3	9857066	9860565	Os03t0286100-00	Os03g0286100	+
3	9937400	9939466	Os03t0287500-00	Os03g0287500	-
3	10028547	10028840	Os03t0289400-00	Os03g0289400	+
3	10039797	10043207	Os03t0289800-01	Os03g0289800	-
3	10116908	10119047	Os03t0291200-01	Os03g0291200	+
3	10325270	10330028	Os03t0295500-01	Os03g0295500	+
3	10356807	10358913	Os03t0295800-01	Os03g0295800	-
3	10363175	10365131	Os03t0296000-00	Os03g0296000	-
3	10818561	10820003	Os03t0305000-01	Os03g0305000	-
3	11161621	11164255	Os03t0312350-00	Os03g0312350	+
3	11161628	11164263	Os03t0312300-01	Os03g0312300	-
3	11174440	11177488	Os03t0312600-02	Os03g0312600	+
3	11174440	11177488	Os03t0312600-03	Os03g0312600	+
3	11547538	11548599	Os03t0320000-01	Os03g0320000	-
3	11594056	11595548	Os03t0320875-00	Os03g0320875	-
3	11746738	11747327	Os03t0323800-01	Os03g0323800	+
3	11828533	11830059	Os03t0325133-00	Os03g0325133	-
3	11879515	11880907	Os03t0325900-00	Os03g0325900	+
3	11924743	11925280	Os03t0326600-01	Os03g0326600	-
3	11962757	11966342	Os03t0327700-01	Os03g0327700	+
3	12104983	12105410	Os03t0329500-01	Os03g0329500	-
3	12146247	12147741	Os03t0330200-00	Os03g0330200	+
3	12237768	12249506	Os03t0332100-00	Os03g0332100	-
3	12406530	12407742	Os03t0335300-01	Os03g0335300	+
3	12406530	12407742	Os03t0335300-02	Os03g0335300	+
3	12520859	12524636	Os03t0337500-00	Os03g0337500	+
3	12534590	12537555	Os03t0337700-01	Os03g0337700	-
3	12612772	12612960	Os03t0339300-01	Os03g0339300	+
3	12612772	12612960	Os03t0339300-02	Os03g0339300	+
3	12613036	12616681	Os03t0339300-01	Os03g0339300	+
3	12613126	12616535	Os03t0339300-02	Os03g0339300	+
3	12674786	12675387	Os03t0340500-01	Os03g0340500	-
3	12674786	12675387	Os03t0340500-03	Os03g0340500	-
3	12786756	12788357	Os03t0343225-00	Os03g0343225	-
3	12821003	12821541	Os03t0344232-00	Os03g0344232	+
3	12857534	12858978	Os03t0344900-00	Os03g0344900	-
3	13005455	13006737	Os03t0347500-01	Os03g0347500	-
3	13036335	13038989	Os03t0347900-01	Os03g0347900	-
3	13039771	13042571	Os03t0347900-01	Os03g0347900	-
3	13043398	13045985	Os03t0347900-02	Os03g0347900	-
3	13105553	13107486	Os03t0349000-01	Os03g0349000	-
3	13591668	13592800	Os03t0355600-01	Os03g0355600	-
3	13796392	13798461	Os03t0356900-01	Os03g0356900	+
3	13842250	13842979	Os03t0358000-00	Os03g0358000	-
3	13849457	13858634	Os03t0358000-00	Os03g0358000	-
3	13885506	13886118	Os03t0358200-00	Os03g0358200	-
3	13976581	13979526	Os03t0359700-01	Os03g0359700	+
3	13996665	14000218	Os03t0360200-00	Os03g0360200	+
3	14089843	14090489	Os03t0362032-00	Os03g0362032	+
3	14189229	14189862	Os03t0363950-00	Os03g0363950	-
3	14249452	14268734	Os03t0365000-00	Os03g0365000	+
3	14260820	14262232	Os03t0365200-01	Os03g0365200	-
3	14268956	14271109	Os03t0365000-00	Os03g0365000	+
3	14271261	14271383	Os03t0365000-00	Os03g0365000	+
3	14295678	14296051	Os03t0365900-01	Os03g0365900	+
3	14296558	14297459	Os03t0365900-01	Os03g0365900	+
3	14464336	14464578	Os03t0368650-00	Os03g0368650	-
3	14505718	14509106	Os03t0369600-00	Os03g0369600	+
3	14567777	14570796	Os03t0371300-00	Os03g0371300	+
3	14701610	14702885	Os03t0373500-01	Os03g0373500	+
3	14728973	14735722	Os03t0374400-01	Os03g0374400	+
3	14760054	14764651	Os03t0374600-01	Os03g0374600	+
3	14776588	14784759	Os03t0374901-00	Os03g0374901	+
3	14790993	14795752	Os03t0375300-02	Os03g0375300	-
3	14790993	14795752	Os03t0375300-03	Os03g0375300	-
3	14795822	14797037	Os03t0375300-02	Os03g0375300	-
3	14895358	14895727	Os03t0377201-00	Os03g0377201	-
3	14895360	14895729	Os03t0377100-01	Os03g0377100	+
3	14993133	14994072	Os03t0379100-01	Os03g0379100	+
3	15017075	15021054	Os03t0379801-00	Os03g0379801	+
3	15189824	15194350	Os03t0383100-01	Os03g0383100	+
3	15390254	15391962	Os03t0386600-01	Os03g0386600	-
3	15454354	15456161	Os03t0387500-01	Os03g0387500	+
3	15488495	15491210	Os03t0388366-00	Os03g0388366	-
3	15569684	15571493	Os03t0389100-01	Os03g0389100	-
3	15604911	15606070	Os03t0389601-00	Os03g0389601	-
3	15604914	15606073	Os03t0389700-01	Os03g0389700	+
3	15604914	15606073	Os03t0389700-02	Os03g0389700	+
3	15669117	15670649	Os03t0391100-00	Os03g0391100	+
3	15792735	15795641	Os03t0393300-00	Os03g0393300	-
3	16183873	16184785	Os03t0399532-00	Os03g0399532	-
3	16218689	16219606	Os03t0400000-00	Os03g0400000	+
3	16219770	16221207	Os03t0400000-00	Os03g0400000	+
3	16250846	16251445	Os03t0400700-01	Os03g0400700	-
3	16287780	16290026	Os03t0401100-01	Os03g0401100	+
3	16360716	16361907	Os03t0402000-01	Os03g0402000	-
3	16551736	16556946	Os03t0404800-01	Os03g0404800	+
3	16590348	16593498	Os03t0405500-01	Os03g0405500	+
3	16695262	16695570	Os03t0406900-01	Os03g0406900	+
3	16731997	16733435	Os03t0407400-00	Os03g0407400	-
3	16750832	16753227	Os03t0407900-01	Os03g0407900	-
3	16751262	16753235	Os03t0408101-00	Os03g0408101	+
3	16857623	16858401	Os03t0409500-00	Os03g0409500	+
3	16857634	16858386	Os03t0409400-00	Os03g0409400	-
3	16858501	16861568	Os03t0409500-00	Os03g0409500	+
3	16858509	16861573	Os03t0409400-00	Os03g0409400	-
3	17008631	17009774	Os03t0411800-01	Os03g0411800	-
3	17069761	17070653	Os03t0412800-01	Os03g0412800	+
3	17069763	17070657	Os03t0412850-00	Os03g0412850	-
3	17172878	17173889	Os03t0414400-01	Os03g0414400	-
3	17237305	17240639	Os03t0415500-01	Os03g0415500	+
3	17455282	17456563	Os03t0419200-01	Os03g0419200	-
3	17712678	17714053	Os03t0424300-00	Os03g0424300	+
3	17754933	17756605	Os03t0425300-01	Os03g0425300	+
3	17775177	17775684	Os03t0425450-00	Os03g0425450	-
3	17775187	17775695	Os03t0425600-00	Os03g0425600	+
3	17904943	17905948	Os03t0428200-01	Os03g0428200	-
3	17906207	17912324	Os03t0428200-01	Os03g0428200	-
3	18002313	18002426	Os03t0429900-01	Os03g0429900	+
3	18002578	18008823	Os03t0429900-01	Os03g0429900	+
3	18010440	18010526	Os03t0429900-01	Os03g0429900	+
3	18055253	18059071	Os03t0430500-00	Os03g0430500	+
3	18092295	18094987	Os03t0431200-00	Os03g0431200	-
3	18279700	18280932	Os03t0433733-00	Os03g0433733	-
3	18325837	18331345	Os03t0434800-00	Os03g0434800	-
3	18368073	18369644	Os03t0435300-00	Os03g0435300	+
3	18497070	18500048	Os03t0438400-01	Os03g0438400	+
3	18580106	18598158	Os03t0439800-01	Os03g0439800	+
3	18985920	18990408	Os03t0446200-00	Os03g0446200	+
3	19745314	19746653	Os03t0557900-00	Os03g0557900	+
3	20051830	20061805	Os03t0560050-00	Os03g0560050	-
3	20111820	20113146	Os03t0561283-01	Os03g0561283	-
3	20266017	20268984	Os03t0563600-01	Os03g0563600	+
3	20313512	20316016	Os03t0564200-01	Os03g0564200	+
3	20316088	20317742	Os03t0564200-01	Os03g0564200	+
3	20363875	20368935	Os03t0565100-01	Os03g0565100	-
3	20436575	20436707	Os03t0565825-00	Os03g0565825	+
3	20478513	20479902	Os03t0566500-01	Os03g0566500	-
3	20550949	20556855	Os03t0568400-00	Os03g0568400	+
3	20666881	20669792	Os03t0570100-01	Os03g0570100	-
3	20728645	20746914	Os03t0570800-01	Os03g0570800	-
3	20773417	20777267	Os03t0571700-01	Os03g0571700	-
3	20778971	20782537	Os03t0571700-01	Os03g0571700	-
3	20793568	20795610	Os03t0571900-01	Os03g0571900	-
3	20797342	20799334	Os03t0571900-01	Os03g0571900	-
3	20797342	20799334	Os03t0572050-00	Os03g0572050	+
3	20984498	20985475	Os03t0574900-01	Os03g0574900	-
3	21004550	21004650	Os03t0575200-01	Os03g0575200	-
3	21063622	21064011	Os03t0576200-00	Os03g0576200	-
3	21064234	21064824	Os03t0576200-00	Os03g0576200	-
3	21229734	21231441	Os03t0579200-00	Os03g0579200	+
3	21232845	21233858	Os03t0579200-00	Os03g0579200	+
3	21237291	21237522	Os03t0579200-00	Os03g0579200	+
3	21355125	21356592	Os03t0581400-00	Os03g0581400	+
3	21490576	21492353	Os03t0583700-00	Os03g0583700	+
3	21758755	21762577	Os03t0588800-01	Os03g0588800	+
3	21951731	21952057	Os03t0591600-00	Os03g0591600	-
3	21960550	21963351	Os03t0591801-00	Os03g0591801	+
3	22084428	22085224	Os03t0594250-00	Os03g0594250	-
3	22084432	22085229	Os03t0594100-01	Os03g0594100	+
3	22124272	22124776	Os03t0595050-00	Os03g0595050	-
3	22124305	22124799	Os03t0594900-01	Os03g0594900	+
3	22168920	22169798	Os03t0595800-01	Os03g0595800	-
3	22204213	22204608	Os03t0596600-01	Os03g0596600	+
3	22256810	22258595	Os03t0597600-01	Os03g0597600	-
3	22343334	22345344	Os03t0598900-01	Os03g0598900	-
3	22464621	22469214	Os03t0601500-01	Os03g0601500	+
3	22568744	22573116	Os03t0603200-00	Os03g0603200	+
3	22643167	22656998	Os03t0604200-01	Os03g0604200	-
3	22643167	22656998	Os03t0604432-01	Os03g0604432	+
3	22800848	22801467	Os03t0606600-00	Os03g0606600	-
3	22801986	22803528	Os03t0606600-00	Os03g0606600	-
3	22825237	22825900	Os03t0607400-01	Os03g0607400	-
3	22894073	22895198	Os03t0608600-01	Os03g0608600	-
3	22912426	22914213	Os03t0608700-01	Os03g0608700	-
3	22914271	22918395	Os03t0608700-01	Os03g0608700	-
3	22914414	22918395	Os03t0608700-02	Os03g0608700	-
3	22932702	22936069	Os03t0608800-01	Os03g0608800	+
3	22962683	22966769	Os03t0609200-00	Os03g0609200	+
3	22977706	22979511	Os03t0609500-01	Os03g0609500	-
3	23055065	23066296	Os03t0610800-01	Os03g0610800	+
3	23124792	23127996	Os03t0612400-00	Os03g0612400	+
3	23356650	23359690	Os03t0616500-00	Os03g0616500	-
3	23537695	23538337	Os03t0620500-01	Os03g0620500	+
3	23578239	23587584	Os03t0621700-01	Os03g0621700	-
3	23587671	23587786	Os03t0621700-01	Os03g0621700	-
3	23592256	23596185	Os03t0621900-00	Os03g0621900	+
3	23633572	23639717	Os03t0622600-01	Os03g0622600	-
3	23637355	23638381	Os03t0622700-00	Os03g0622700	+
3	23656399	23656832	Os03t0623100-01	Os03g0623100	+
3	23743371	23744983	Os03t0624800-01	Os03g0624800	+
3	23815018	23815606	Os03t0625800-01	Os03g0625800	+
3	23873121	23875926	Os03t0626700-01	Os03g0626700	-
3	23991657	23994119	Os03t0628800-01	Os03g0628800	+
3	23994619	23996616	Os03t0628800-01	Os03g0628800	+
3	24467055	24470148	Os03t0638400-01	Os03g0638400	+
3	24470220	24471322	Os03t0638400-01	Os03g0638400	+
3	24625336	24628985	Os03t0640100-01	Os03g0640100	-
3	24694669	24697747	Os03t0641250-00	Os03g0641250	+
3	24721709	24722797	Os03t0641500-01	Os03g0641500	+
3	24768712	24780673	Os03t0642900-00	Os03g0642900	-
3	24782028	24782799	Os03t0642900-00	Os03g0642900	-
3	24787797	24791835	Os03t0643050-00	Os03g0643050	+
3	24826167	24828620	Os03t0643800-00	Os03g0643800	+
3	25005650	25006453	Os03t0646350-00	Os03g0646350	-
3	25005655	25006450	Os03t0646300-01	Os03g0646300	+
3	25111338	25111430	Os03t0648250-00	Os03g0648250	-
3	25202876	25205692	Os03t0650000-01	Os03g0650000	+
3	25202876	25205692	Os03t0650000-02	Os03g0650000	+
3	25315820	25316520	Os03t0651800-00	Os03g0651800	+
3	25508408	25509542	Os03t0654400-01	Os03g0654400	-
3	25508408	25509542	Os03t0654400-02	Os03g0654400	-
3	25528084	25530056	Os03t0654700-01	Os03g0654700	-
3	25692654	25694819	Os03t0658000-00	Os03g0658000	-
3	25749151	25760393	Os03t0658800-01	Os03g0658800	-
3	25749151	25760393	Os03t0658800-03	Os03g0658800	-
3	25978980	25984139	Os03t0661800-01	Os03g0661800	-
3	26236646	26239958	Os03t0666500-01	Os03g0666500	+
3	26236646	26239958	Os03t0666500-02	Os03g0666500	+
3	26236646	26239958	Os03t0666500-03	Os03g0666500	+
3	26236711	26239687	Os03t0666550-00	Os03g0666550	-
3	26261247	26264145	Os03t0667100-02	Os03g0667100	-
3	26261847	26264145	Os03t0667100-03	Os03g0667100	-
3	26286934	26291294	Os03t0667500-01	Os03g0667500	-
3	26425875	26441708	Os03t0669900-00	Os03g0669900	-
3	26505691	26508326	Os03t0671800-01	Os03g0671800	-
3	26605711	26609002	Os03t0673500-00	Os03g0673500	-
3	26609135	26609703	Os03t0673500-00	Os03g0673500	-
3	26784800	26788553	Os03t0677101-00	Os03g0677101	-
3	26903839	26916838	Os03t0679300-01	Os03g0679300	-
3	27002341	27002783	Os03t0680300-00	Os03g0680300	+
3	27002936	27003967	Os03t0680300-00	Os03g0680300	+
3	27004075	27004785	Os03t0680300-00	Os03g0680300	+
3	27017124	27019096	Os03t0680400-00	Os03g0680400	+
3	27034542	27040974	Os03t0680566-00	Os03g0680566	+
3	27041082	27042301	Os03t0680566-00	Os03g0680566	+
3	27042472	27042560	Os03t0680566-00	Os03g0680566	+
3	27044247	27044968	Os03t0680600-00	Os03g0680600	+
3	27167624	27169563	Os03t0682600-00	Os03g0682600	-
3	27181775	27187960	Os03t0682666-00	Os03g0682666	+
3	27310446	27311391	Os03t0685000-01	Os03g0685000	+
3	27334703	27337072	Os03t0685300-01	Os03g0685300	+
3	27372214	27372310	Os03t0686100-01	Os03g0686100	-
3	27415197	27418206	Os03t0687100-00	Os03g0687100	+
3	27415214	27418224	Os03t0687000-01	Os03g0687000	-
3	27415214	27418224	Os03t0687000-02	Os03g0687000	-
3	27608859	27613524	Os03t0690700-00	Os03g0690700	+
3	27645032	27646850	Os03t0691400-01	Os03g0691400	-
3	27724370	27728467	Os03t0692700-01	Os03g0692700	-
3	28035837	28037341	Os03t0699300-01	Os03g0699300	+
3	28094951	28096199	Os03t0700500-00	Os03g0700500	-
3	28155324	28157825	Os03t0701400-01	Os03g0701400	+
3	28155324	28157825	Os03t0701400-02	Os03g0701400	+
3	28243190	28243948	Os03t0703000-01	Os03g0703000	-
3	28263946	28266079	Os03t0703300-01	Os03g0703300	-
3	28634626	28638506	Os03t0710100-01	Os03g0710100	-
3	28687989	28688693	Os03t0711100-01	Os03g0711100	+
3	28688091	28688621	Os03t0711150-00	Os03g0711150	-
3	28805038	28806330	Os03t0712600-01	Os03g0712600	-
3	29028704	29030302	Os03t0717200-00	Os03g0717200	+
3	29040885	29041959	Os03t0717600-01	Os03g0717600	-
3	29167670	29170447	Os03t0719700-01	Os03g0719700	+
3	29182071	29182447	Os03t0719850-00	Os03g0719850	-
3	29188889	29190081	Os03t0719900-01	Os03g0719900	-
3	29200895	29206435	Os03t0720300-01	Os03g0720300	+
3	29313323	29314467	Os03t0722500-01	Os03g0722500	+
3	29313323	29314467	Os03t0722500-02	Os03g0722500	+
3	29329566	29331328	Os03t0722800-01	Os03g0722800	-
3	29386780	29387595	Os03t0723400-01	Os03g0723400	+
3	29546829	29548218	Os03t0726350-00	Os03g0726350	+
3	29547093	29548331	Os03t0726300-01	Os03g0726300	-
3	29627457	29631219	Os03t0727200-00	Os03g0727200	-
3	29706904	29717173	Os03t0727900-01	Os03g0727900	-
3	29717230	29717852	Os03t0727900-01	Os03g0727900	-
3	29846567	29847396	Os03t0730100-00	Os03g0730100	+
3	29859198	29860418	Os03t0730400-01	Os03g0730400	+
3	29859198	29860418	Os03t0730400-02	Os03g0730400	+
3	29859270	29860411	Os03t0730433-00	Os03g0730433	-
3	29860564	29861413	Os03t0730400-01	Os03g0730400	+
3	29860612	29861541	Os03t0730433-00	Os03g0730433	-
3	29861888	29862564	Os03t0730400-01	Os03g0730400	+
3	29871400	29871743	Os03t0730500-01	Os03g0730500	+
3	29871400	29871743	Os03t0730500-02	Os03g0730500	+
3	29876468	29878130	Os03t0730500-02	Os03g0730500	+
3	29881114	29883159	Os03t0730700-00	Os03g0730700	+
3	29881121	29883091	Os03t0730750-00	Os03g0730750	-
3	29884737	29885711	Os03t0730700-00	Os03g0730700	+
3	29884921	29885275	Os03t0730750-00	Os03g0730750	-
3	29958791	29972363	Os03t0732000-00	Os03g0732000	-
3	29973122	29974183	Os03t0732000-00	Os03g0732000	-
3	30006842	30008640	Os03t0732100-01	Os03g0732100	+
3	30152284	30152697	Os03t0735900-00	Os03g0735900	-
3	30158301	30166922	Os03t0736000-01	Os03g0736000	-
3	30641938	30643863	Os03t0745700-00	Os03g0745700	+
3	30724393	30725092	Os03t0747100-00	Os03g0747100	+
3	30767092	30767456	Os03t0747900-00	Os03g0747900	+
3	30907191	30909667	Os03t0750100-00	Os03g0750100	-
3	30939133	30941630	Os03t0750800-01	Os03g0750800	-
3	30939142	30941630	Os03t0750800-02	Os03g0750800	-
3	30939142	30941630	Os03t0750800-03	Os03g0750800	-
3	31049694	31050401	Os03t0753100-01	Os03g0753100	-
3	31323906	31325038	Os03t0758000-01	Os03g0758000	-
3	31397139	31398492	Os03t0758950-00	Os03g0758950	+
3	31405366	31409348	Os03t0759250-00	Os03g0759250	-
3	31405480	31409359	Os03t0759125-00	Os03g0759125	+
3	31423345	31424954	Os03t0759700-01	Os03g0759700	+
3	31425264	31426033	Os03t0759700-01	Os03g0759700	+
3	31623441	31625654	Os03t0764450-00	Os03g0764450	+
3	31698228	31698664	Os03t0765500-00	Os03g0765500	-
3	31763502	31765171	Os03t0766900-02	Os03g0766900	+
3	31840977	31841873	Os03t0769050-00	Os03g0769050	-
3	31890229	31895638	Os03t0770100-01	Os03g0770100	+
3	31965698	31969454	Os03t0771500-01	Os03g0771500	+
3	32579010	32579511	Os03t0784850-00	Os03g0784850	+
3	32579564	32580818	Os03t0784850-00	Os03g0784850	+
3	32658039	32659996	Os03t0786500-01	Os03g0786500	-
3	32794639	32798182	Os03t0789000-00	Os03g0789000	-
3	32810684	32814465	Os03t0789466-00	Os03g0789466	+
3	32866380	32868688	Os03t0790600-03	Os03g0790600	+
3	32874695	32877052	Os03t0790700-01	Os03g0790700	-
3	32903403	32907112	Os03t0791300-00	Os03g0791300	+
3	32931453	32934984	Os03t0791800-01	Os03g0791800	-
3	32931457	32935159	Os03t0792050-00	Os03g0792050	+
3	32958483	32961311	Os03t0792500-01	Os03g0792500	+
3	32958483	32961311	Os03t0792500-02	Os03g0792500	+
3	32962054	32964018	Os03t0792500-01	Os03g0792500	+
3	32962054	32964018	Os03t0792500-02	Os03g0792500	+
3	32962054	32964018	Os03t0792500-03	Os03g0792500	+
3	33020611	33021531	Os03t0793700-01	Os03g0793700	+
3	33028410	33028832	Os03t0794000-01	Os03g0794000	+
3	33072339	33073818	Os03t0795100-01	Os03g0795100	-
3	33110811	33115402	Os03t0796000-02	Os03g0796000	+
3	33215538	33216738	Os03t0797400-01	Os03g0797400	-
3	33328477	33330845	Os03t0799600-01	Os03g0799600	+
3	33328477	33330845	Os03t0799600-02	Os03g0799600	+
3	33650165	33650566	Os03t0805766-00	Os03g0805766	-
3	33681113	33682076	Os03t0806100-00	Os03g0806100	-
3	33681113	33682076	Os03t0806300-00	Os03g0806300	+
3	33682616	33684481	Os03t0806100-00	Os03g0806100	-
3	33682627	33684494	Os03t0806300-00	Os03g0806300	+
3	33684593	33685773	Os03t0806300-00	Os03g0806300	+
3	33684606	33685793	Os03t0806100-00	Os03g0806100	-
3	33685924	33686581	Os03t0806100-00	Os03g0806100	-
3	33685930	33686584	Os03t0806300-00	Os03g0806300	+
3	33830575	33831274	Os03t0808950-00	Os03g0808950	-
3	33830717	33831295	Os03t0808900-01	Os03g0808900	+
3	34051017	34055755	Os03t0812800-00	Os03g0812800	+
3	34290541	34291066	Os03t0817500-01	Os03g0817500	-
3	34350757	34352566	Os03t0818700-00	Os03g0818700	+
3	34602852	34603176	Os03t0823900-00	Os03g0823900	-
3	34871031	34871257	Os03t0830200-00	Os03g0830200	-
3	34985979	34989644	Os03t0832850-00	Os03g0832850	-
3	34986033	34989659	Os03t0832800-02	Os03g0832800	+
3	34986033	34989659	Os03t0832800-03	Os03g0832800	+
3	35161613	35162060	Os03t0836800-01	Os03g0836800	+
3	35162189	35162588	Os03t0836800-01	Os03g0836800	+
3	35239525	35241162	Os03t0838400-01	Os03g0838400	+
3	35239525	35241162	Os03t0838400-02	Os03g0838400	+
3	35239579	35241140	Os03t0838450-00	Os03g0838450	-
3	35267244	35268750	Os03t0839200-01	Os03g0839200	+
3	35267259	35268763	Os03t0839250-00	Os03g0839250	-
3	35431766	35432142	Os03t0843000-01	Os03g0843000	+
3	35469071	35469536	Os03t0843800-00	Os03g0843800	+
3	35730324	35735547	Os03t0849300-01	Os03g0849300	+
3	35753995	35756164	Os03t0849800-01	Os03g0849800	+
3	35806909	35808271	Os03t0850600-01	Os03g0850600	-
3	35810966	35814370	Os03t0850700-01	Os03g0850700	-
3	35810966	35814370	Os03t0850700-02	Os03g0850700	-
3	35847947	35853755	Os03t0851500-01	Os03g0851500	+
3	35847947	35853755	Os03t0851500-02	Os03g0851500	+
3	35869030	35869902	Os03t0851900-01	Os03g0851900	-
3	35869030	35869902	Os03t0851900-02	Os03g0851900	-
3	36075712	36079204	Os03t0855600-01	Os03g0855600	+
3	36075712	36079204	Os03t0855600-02	Os03g0855600	+
3	36082860	36093252	Os03t0855700-01	Os03g0855700	+
3	36093393	36093471	Os03t0855700-01	Os03g0855700	+
3	36093748	36093862	Os03t0855700-01	Os03g0855700	+
3	36093959	36094221	Os03t0855700-01	Os03g0855700	+
3	36094349	36094443	Os03t0855700-01	Os03g0855700	+
3	36095029	36095148	Os03t0855700-01	Os03g0855700	+
3	36095029	36095148	Os03t0855700-02	Os03g0855700	+
3	36112084	36114038	Os03t0856200-01	Os03g0856200	+
3	36277329	36277802	Os03t0859500-01	Os03g0859500	-
3	36323888	36324239	Os03t0860700-00	Os03g0860700	-
3	36324980	36325524	Os03t0860700-00	Os03g0860700	-
3	36325623	36326102	Os03t0860700-00	Os03g0860700	-
3	36326846	36327263	Os03t0860700-00	Os03g0860700	-
3	36327534	36327945	Os03t0860700-00	Os03g0860700	-
3	36328325	36329059	Os03t0860700-00	Os03g0860700	-
3	36329186	36329263	Os03t0860700-00	Os03g0860700	-
3	36329301	36330085	Os03t0860700-00	Os03g0860700	-
3	36330351	36331292	Os03t0860700-00	Os03g0860700	-
3	36331394	36331508	Os03t0860700-00	Os03g0860700	-
3	36332121	36332512	Os03t0860700-00	Os03g0860700	-
3	36332856	36333100	Os03t0860700-00	Os03g0860700	-
3	36334037	36335189	Os03t0860801-00	Os03g0860801	-
3	36335462	36338882	Os03t0860801-00	Os03g0860801	-
3	36397142	36398788	Os03t0862100-01	Os03g0862100	+
3	36405055	36412651	Os03t0862300-00	Os03g0862300	+
4	123642	124748	Os04t0101800-01	Os04g0101800	-
4	194383	196498	Os04t0102700-01	Os04g0102700	-
4	454128	456289	Os04t0107500-01	Os04g0107500	+
4	454128	456289	Os04t0107500-02	Os04g0107500	+
4	463798	465199	Os04t0107600-01	Os04g0107600	+
4	498575	500363	Os04t0108300-01	Os04g0108300	+
4	546690	552171	Os04t0109100-01	Os04g0109100	-
4	793716	794347	Os04t0113000-01	Os04g0113000	-
4	906808	907911	Os04t0115400-01	Os04g0115400	+
4	914805	916779	Os04t0115500-00	Os04g0115500	+
4	923304	927778	Os04t0115600-01	Os04g0115600	-
4	938130	941880	Os04t0115700-01	Os04g0115700	+
4	1012729	1014499	Os04t0117150-00	Os04g0117150	-
4	1042998	1043103	Os04t0117500-00	Os04g0117500	+
4	1043259	1043385	Os04t0117500-00	Os04g0117500	+
4	1043443	1043544	Os04t0117500-00	Os04g0117500	+
4	1043862	1043944	Os04t0117500-00	Os04g0117500	+
4	1044184	1044274	Os04t0117500-00	Os04g0117500	+
4	1044369	1044554	Os04t0117500-00	Os04g0117500	+
4	1056861	1070128	Os04t0117900-01	Os04g0117900	+
4	1161034	1164638	Os04t0119800-01	Os04g0119800	+
4	1211274	1215732	Os04t0120300-00	Os04g0120300	+
4	1250542	1255915	Os04t0121100-01	Os04g0121100	+
4	1332081	1333910	Os04t0122000-01	Os04g0122000	-
4	1332081	1333910	Os04t0122000-02	Os04g0122000	-
4	1332081	1333910	Os04t0122000-03	Os04g0122000	-
4	1563130	1566280	Os04t0125700-01	Os04g0125700	-
4	1566818	1571802	Os04t0125700-01	Os04g0125700	-
4	1677517	1678750	Os04t0126900-01	Os04g0126900	-
4	1967860	1970810	Os04t0131800-00	Os04g0131800	+
4	1974696	1975222	Os04t0131850-00	Os04g0131850	-
4	1975372	1977208	Os04t0131850-00	Os04g0131850	-
4	1977358	1977621	Os04t0131850-00	Os04g0131850	-
4	1977669	1978113	Os04t0131850-00	Os04g0131850	-
4	1978190	1978293	Os04t0131850-00	Os04g0131850	-
4	1979400	1980369	Os04t0131850-00	Os04g0131850	-
4	1980547	1981756	Os04t0131850-00	Os04g0131850	-
4	2294505	2295440	Os04t0136016-00	Os04g0136016	-
4	2301150	2302058	Os04t0135400-00	Os04g0135400	+
4	2391146	2392519	Os04t0136200-00	Os04g0136200	-
4	2392660	2393762	Os04t0136200-00	Os04g0136200	-
4	2427988	2428869	Os04t0136700-01	Os04g0136700	-
4	3242145	3242412	Os04t0146300-00	Os04g0146300	+
4	3298367	3299331	Os04t0147200-01	Os04g0147200	-
4	3465711	3468153	Os04t0150300-01	Os04g0150300	+
4	3544499	3547566	Os04t0151700-00	Os04g0151700	+
4	3724868	3737682	Os04t0154599-00	Os04g0154599	-
4	3724989	3737790	Os04t0154700-00	Os04g0154700	+
4	4040176	4041486	Os04t0158750-00	Os04g0158750	-
4	4261662	4267743	Os04t0161850-00	Os04g0161850	+
4	4261687	4267768	Os04t0161736-00	Os04g0161736	-
4	4458206	4458629	Os04t0165700-01	Os04g0165700	-
4	4470274	4470598	Os04t0165900-00	Os04g0165900	-
4	4470786	4470807	Os04t0165900-00	Os04g0165900	-
4	4485373	4485696	Os04t0166000-01	Os04g0166000	-
4	4485373	4485696	Os04t0166000-02	Os04g0166000	-
4	4510468	4513058	Os04t0166400-01	Os04g0166400	-
4	4601165	4603315	Os04t0167701-01	Os04g0167701	-
4	4652047	4652143	Os04t0168000-01	Os04g0168000	-
4	4965778	4968581	Os04t0173300-01	Os04g0173300	+
4	4965778	4968581	Os04t0173300-02	Os04g0173300	+
4	4968680	4968841	Os04t0173300-01	Os04g0173300	+
4	4968680	4974571	Os04t0173300-02	Os04g0173300	+
4	5163022	5166735	Os04t0175600-01	Os04g0175600	+
4	5179012	5180241	Os04t0175900-01	Os04g0175900	+
4	5180555	5185539	Os04t0175900-01	Os04g0175900	+
4	5190488	5194149	Os04t0176200-00	Os04g0176200	-
4	5215245	5216364	Os04t0176300-00	Os04g0176300	+
4	5215248	5216367	Os04t0176400-00	Os04g0176400	-
4	5318305	5321839	Os04t0178300-01	Os04g0178300	+
4	5320403	5321024	Os04t0178300-02	Os04g0178300	+
4	5321239	5321839	Os04t0178300-02	Os04g0178300	+
4	5561166	5562034	Os04t0181901-00	Os04g0181901	+
4	5562363	5564394	Os04t0181901-00	Os04g0181901	+
4	5618342	5620532	Os04t0182600-00	Os04g0182600	+
4	5645824	5647879	Os04t0182900-00	Os04g0182900	+
4	5645887	5647714	Os04t0182850-00	Os04g0182850	-
4	5656257	5657834	Os04t0183100-01	Os04g0183100	-
4	5661933	5663809	Os04t0183100-01	Os04g0183100	-
4	5670286	5673040	Os04t0183300-01	Os04g0183300	+
4	5671531	5672992	Os04t0183201-00	Os04g0183201	-
4	5779035	5781558	Os04t0184900-00	Os04g0184900	-
4	6098447	6100541	Os04t0190000-01	Os04g0190000	+
4	6308004	6309220	Os04t0192350-01	Os04g0192350	+
4	6315312	6316007	Os04t0192775-00	Os04g0192775	+
4	6316133	6316404	Os04t0192775-00	Os04g0192775	+
[truncated: 3,811 more rows]
