# Supplementary material for: Transcriptional regulation of genes bearing intronic heterochromatin in the rice genome
Source: PLoS Genet. 2020 Mar 18;16(3):e1008637. doi: 10.1371/journal.pgen.1008637 (PMC7145194; doi:10.1371/journal.pgen.1008637)
Supplement: S3 Table — (XLSX) [file pgen.1008637.s019.xlsx]

## Sheet: Table S7
S3 Table: TE annotations used in this study
chr	start	end	family	strand
1	43170	54453	LTR/Gypsy	-
1	94574	100150	LTR	-
1	104185	106521	LTR/Gypsy	-
1	106521	117846	LTR	+
1	118073	128625	LTR/Gypsy	-
1	163926	164480	LTR/Copia	+
1	175945	176104	SINE	-
1	176650	176861	DNA/Stowaway	+
1	200986	201206	DNA/Tourist	+
1	214359	214537	DNA	+
1	219870	220161	DNA/En-Spm	-
1	234314	235762	LTR	+
1	238835	239174	DNA/Tourist	-
1	272704	272945	DNA	+
1	275650	276296	DNA/En-Spm	-
1	282517	282741	DNA/hAT	-
1	302576	302772	DNA/Mite	-
1	317412	317671	DNA	+
1	336600	336827	DNA/Mite	+
1	351481	351648	DNA/Mite	-
1	412184	412418	DNA/hAT	-
1	430757	450067	LTR	-
1	449381	450300	LTR	-
1	459586	459929	DNA/Tourist	+
1	465118	477981	LTR/Gypsy	+
1	487014	493922	LTR/Copia	-
1	524639	524789	SINE	-
1	535160	535285	DNA/Mite	-
1	539261	539487	DNA/Mite	-
1	561441	561589	DNA/Tourist	-
1	568273	568534	DNA/Mite	-
1	574158	574466	DNA/Tourist	-
1	575017	575155	DNA	-
1	580029	580222	DNA/Mite	-
1	580053	580242	DNA/Mite	+
1	585127	585691	DNA	+
1	594178	594325	DNA/hAT	-
1	597805	598003	DNA/Mite	-
1	606917	607028	DNA/Mite	+
1	610800	610940	SINE	+
1	630752	631015	DNA	+
1	660819	671468	LTR/Gypsy	-
1	671025	671539	LTR/Gypsy	-
1	715368	716302	LTR	-
1	800887	801681	LTR	+
1	815868	831940	LTR/Gypsy	+
1	832966	839857	LTR/Copia	+
1	860759	861232	LTR/Gypsy	+
1	880800	891653	LTR/Gypsy	-
1	891651	903832	LTR/Gypsy	+
1	905443	910506	LTR/Copia	+
1	939752	944163	LTR/Gypsy	-
1	944163	953170	LTR/Gypsy	-
1	1032183	1032523	DNA/Tourist	-
1	1033185	1033356	DNA/Mite	-
1	1040249	1040491	DNA	+
1	1055483	1055882	DNA/Mite	-
1	1077201	1077381	DNA/Mite	+
1	1109606	1109865	DNA	-
1	1111722	1114312	LTR	+
1	1117355	1117665	DNA/Tourist	-
1	1118779	1119484	LTR	+
1	1120681	1121047	LTR	+
1	1127615	1127952	DNA/Tourist	+
1	1133901	1134138	DNA/Tourist	-
1	1143440	1143540	LTR	+
1	1172550	1173282	DNA	+
1	1193018	1193222	LTR	-
1	1197107	1197342	DNA/Stowaway	-
1	1207746	1208059	DNA/Tourist	-
1	1257265	1257662	LTR	-
1	1257996	1264020	LTR	-
1	1279415	1280942	LTR/Gypsy	-
1	1287357	1287465	DNA	-
1	1300193	1300534	DNA/En-Spm	+
1	1344315	1344579	DNA/Tourist	+
1	1345035	1345154	DNA/Tourist	+
1	1349283	1349540	DNA/Mite	-
1	1380535	1380805	DNA/Tourist	-
1	1389316	1390063	LTR	-
1	1391353	1391511	SINE	+
1	1395381	1395529	DNA/Mite	+
1	1395658	1395780	LTR/Copia	-
1	1397034	1397247	DNA/hAT	-
1	1397317	1397587	DNA/Tourist	+
1	1420412	1420758	DNA/Mite	+
1	1460180	1463994	LTR	+
1	1463992	1481739	LTR	-
1	1524179	1528051	LTR	-
1	1554142	1554481	DNA/Tourist	-
1	1608764	1617684	LTR/Copia	+
1	1630813	1631222	DNA/hAT-Ac	+
1	1635474	1638311	Retroelement	-
1	1646772	1647803	LTR	+
1	1685941	1686116	LTR	+
1	1690707	1690931	DNA/Mite	+
1	1691760	1692068	DNA	-
1	1692237	1692474	DNA/Mite	-
1	1694161	1694298	LTR/Copia	-
1	1703464	1703781	DNA	-
1	1715289	1715548	DNA	+
1	1725024	1725370	DNA/Tourist	-
1	1725992	1726470	DNA/En-Spm	-
1	1728804	1729015	LTR	-
1	1729624	1729950	DNA/Tourist	-
1	1753065	1753445	LTR	-
1	1761513	1761745	DNA/Mite	+
1	1762559	1762719	DNA/Mite	-
1	1764491	1764752	DNA/Tourist	-
1	1784087	1784321	DNA/Stowaway	+
1	1784664	1784861	DNA/hAT	+
1	1785261	1785404	DNA/Mite	-
1	1786139	1786303	DNA/Tourist	-
1	1789088	1789351	DNA	+
1	1794092	1794456	DNA/Mite	+
1	1795717	1796139	DNA/Mite	-
1	1819083	1820726	DNA/En-Spm	-
1	1820714	1824035	DNA/En-Spm	-
1	1832081	1832197	DNA	+
1	1840626	1840773	LTR/Copia	+
1	1842059	1842174	LTR/Copia	+
1	1849203	1849731	DNA	+
1	1860764	1861866	LTR/Gypsy	-
1	1915985	1926143	DNA	-
1	2011826	2014480	LTR	+
1	2033984	2034112	DNA	+
1	2041583	2041743	DNA/Mite	-
1	2078073	2078233	DNA/Mite	-
1	2105984	2106181	DNA/Mite	+
1	2117176	2117502	DNA/Tourist	+
1	2124199	2124333	DNA/Mite	-
1	2124706	2124856	DNA/Mite	+
1	2179999	2200551	LTR/Gypsy	-
1	2232950	2236895	LTR/Copia	+
1	2242462	2242614	DNA/Mite	+
1	2245083	2245242	DNA/Mite	+
1	2250362	2250574	DNA/Mite	+
1	2260347	2260453	DNA	+
1	2274786	2275028	LTR	+
1	2288922	2289119	DNA/Mite	+
1	2292929	2293143	DNA/Mite	+
1	2306896	2307089	DNA/Mite	-
1	2315447	2315613	DNA/Mite	-
1	2317135	2317275	DNA	+
1	2335753	2341139	LTR	+
1	2383160	2383423	DNA	+
1	2410154	2410397	DNA/Mite	+
1	2429642	2429837	DNA/Tourist	+
1	2429664	2429838	DNA/Mite	+
1	2429878	2430013	LTR/Copia	+
1	2433237	2433549	DNA/Mite	-
1	2440488	2445548	LTR/Copia	+
1	2465379	2466079	LTR	-
1	2505280	2511652	LTR/Copia	-
1	2538928	2539063	LTR/Copia	-
1	2549474	2549625	DNA/Mite	-
1	2555972	2556145	DNA/Mite	+
1	2593137	2593370	DNA	+
1	2597343	2597488	LTR/Copia	+
1	2598786	2598927	DNA/Mite	-
1	2614802	2615002	LTR/Copia	-
1	2620391	2620549	DNA/Tourist	+
1	2624659	2624897	DNA/Mite	-
1	2627680	2627875	DNA/hAT	-
1	2630228	2630592	DNA/Mite	+
1	2655901	2656147	LTR	+
1	2659008	2659350	DNA/Tourist	-
1	2663041	2663420	LTR	+
1	2666142	2666307	LTR	+
1	2693995	2694170	LTR	+
1	2697912	2698074	DNA/Mite	+
1	2701754	2701865	DNA/Mite	+
1	2711918	2712035	LTR/Copia	+
1	2730971	2731263	LTR	-
1	2736841	2739973	LTR	-
1	2744827	2745127	DNA/Mite	+
1	2748340	2748518	LTR	+
1	2784236	2784418	DNA/Mite	+
1	2789788	2790069	DNA/Mite	+
1	2798138	2798440	DNA/Tourist	+
1	2799848	2800065	DNA/Mite	+
1	2809524	2809670	LTR/Copia	-
1	2846275	2846517	DNA	+
1	2850630	2850823	DNA/Mite	-
1	2858945	2859271	LTR	-
1	2882728	2882867	DNA	+
1	2882871	2883114	DNA	+
1	2908921	2917721	LTR	-
1	2948828	2954465	LTR/Gypsy	+
1	3024938	3025174	DNA	+
1	3028906	3029134	DNA	-
1	3045366	3045504	DNA/Mite	-
1	3060111	3060258	DNA	-
1	3085376	3085525	DNA/Mite	-
1	3119033	3122062	DNA	-
1	3138566	3138806	DNA	+
1	3138909	3139142	DNA	-
1	3147718	3148756	LTR	+
1	3154609	3172614	LTR/Gypsy	-
1	3180742	3180922	DNA/Mite	+
1	3205015	3219102	LTR	+
1	3229344	3235458	LTR/Copia	-
1	3234981	3235702	LTR/Copia	-
1	3239706	3241117	DNA/En-Spm	+
1	3245548	3245783	LTR	+
1	3270240	3270516	DNA	-
1	3271162	3271313	DNA/Mite	-
1	3272534	3272682	DNA/Mite	+
1	3280189	3280527	DNA/Tourist	+
1	3305326	3305636	DNA/Tourist	-
1	3307878	3308207	LTR/Copia	+
1	3319963	3320178	DNA/Mite	-
1	3332051	3332295	DNA/hAT	+
1	3355608	3355806	DNA/Mite	-
1	3355641	3355844	DNA/Mite	+
1	3361330	3361677	DNA/Mite	-
1	3370024	3370154	DNA/Mite	-
1	3374582	3374754	DNA/Tourist	-
1	3380278	3380614	DNA/hAT	-
1	3382961	3383267	DNA/Mite	-
1	3384031	3384819	LTR	-
1	3391501	3391847	DNA	-
1	3394317	3394537	DNA	+
1	3403536	3403707	DNA/Mite	+
1	3416337	3416763	DNA/hAT-Ac	-
1	3417526	3417680	DNA/Mite	-
1	3429728	3431596	DNA	-
1	3436388	3436587	DNA/Stowaway	+
1	3437994	3438252	DNA	+
1	3439062	3439321	DNA	-
1	3446650	3446821	DNA/Mite	-
1	3496654	3497043	DNA/Mite	+
1	3508828	3509073	DNA/Mite	+
1	3524991	3525863	LTR/Copia	-
1	3540355	3540494	DNA/Mite	+
1	3541885	3542198	LTR/Copia	+
1	3546754	3547020	DNA/Tourist	+
1	3553867	3554004	DNA/Mite	+
1	3567491	3567732	DNA/Mite	+
1	3572021	3572150	DNA/Mite	-
1	3580245	3580428	DNA	-
1	3582347	3582513	DNA/Mite	+
1	3582569	3582706	LTR/Copia	+
1	3583354	3583502	DNA/Mite	-
1	3588007	3588194	DNA/Mite	+
1	3588821	3589033	DNA	-
1	3593652	3593783	DNA/Mite	+
1	3603608	3603756	DNA/Mite	-
1	3607982	3608272	DNA/Tourist	-
1	3614646	3614881	DNA/Stowaway	+
1	3630345	3630492	DNA/Mite	+
1	3636200	3636361	DNA/Mite	+
1	3636296	3636500	DNA/Mite	-
1	3636528	3636682	DNA/Mite	-
1	3636747	3636900	DNA/Mite	-
1	3637065	3637200	LTR/Copia	-
1	3637085	3637203	LTR/Copia	+
1	3637135	3637258	LTR/Copia	-
1	3645051	3645193	DNA/Mite	+
1	3645200	3645347	DNA/Mite	-
1	3657669	3657896	DNA/Mite	+
1	3658783	3658925	DNA/Mite	+
1	3673821	3674011	DNA/Mite	+
1	3691571	3691759	DNA/Mite	-
1	3709371	3709570	DNA	-
1	3746111	3746312	DNA/Mite	-
1	3747764	3748041	DNA/Tourist	-
1	3790640	3791325	DNA/hAT-Ac	+
1	3800249	3800383	DNA/En-Spm	-
1	3803801	3804130	DNA/Tourist	+
1	3834072	3834287	DNA/Mite	+
1	3852080	3852261	DNA/Mite	-
1	3854296	3854581	DNA/Tourist	-
1	3854613	3854872	DNA	-
1	3856699	3856818	LTR/Copia	-
1	3856714	3856816	DNA/Mite	-
1	3857832	3858123	DNA/Tourist	+
1	3874482	3874828	DNA/Tourist	+
1	3875398	3875568	DNA/Mite	-
1	3877722	3877929	DNA/Mite	-
1	3884964	3885265	DNA/Tourist	+
1	3904917	3907822	DNA/En-Spm	+
1	3916672	3916820	DNA/Mite	+
1	3917180	3917499	DNA/Tourist	-
1	3930530	3930855	DNA/Tourist	-
1	3943283	3943585	DNA/Tourist	-
1	3950393	3950565	LTR	+
1	3950425	3950578	DNA/Mite	+
1	3962903	3963078	DNA/Mite	-
1	3969473	3969668	DNA/Mite	-
1	3970021	3970339	DNA/Tourist	+
1	3973465	3973710	DNA	+
1	3973884	3974103	DNA	+
1	3986263	3986503	DNA/Mite	+
1	3992751	3992974	LTR	-
1	3998062	3998308	DNA	+
1	4008289	4008494	DNA/MuDR	+
1	4011584	4011842	DNA	+
1	4019933	4020281	DNA/Tourist	+
1	4022154	4022853	LTR	+
1	4043883	4044261	DNA/Mite	-
1	4044724	4045044	DNA/Tourist	+
1	4045941	4046113	DNA/Tourist	+
1	4047343	4047732	LTR	-
1	4047926	4048181	DNA/MuDR	+
1	4058006	4058117	DNA/Mite	+
1	4058455	4058582	DNA/hAT	-
1	4071960	4072106	DNA/Mite	-
1	4071971	4072135	LTR	-
1	4078088	4078240	DNA/Mite	-
1	4078640	4078789	DNA/Mite	+
1	4085257	4085418	DNA/Mite	+
1	4096970	4097205	DNA/Mite	+
1	4101548	4101734	DNA/Mite	+
1	4102097	4102259	DNA/Mite	+
1	4102149	4102280	DNA/Tourist	-
1	4126631	4126779	DNA/Mite	+
1	4151055	4151389	DNA/Tourist	+
1	4155608	4155713	DNA/Stowaway	-
1	4186324	4192651	LTR/Copia	-
1	4204577	4204939	DNA/Mite	+
1	4204937	4205263	DNA/Mite	-
1	4234374	4234566	DNA/Mite	+
1	4262811	4262959	DNA	+
1	4288575	4289064	DNA	+
1	4304797	4305023	DNA/hAT	-
1	4345317	4345468	DNA/Mite	+
1	4354648	4354883	DNA/Stowaway	+
1	4356660	4356930	DNA/En-Spm	+
1	4356715	4367254	DNA/En-Spm	+
1	4372072	4372227	DNA/Mite	+
1	4410190	4410429	DNA/Mite	-
1	4413128	4413321	DNA	-
1	4429435	4429583	DNA/Mite	-
1	4429610	4429758	DNA/Mite	+
1	4429839	4430004	DNA/Tourist	-
1	4448167	4448429	DNA	-
1	4450701	4450846	DNA/Mite	-
1	4469010	4483872	LTR/Gypsy	-
1	4549580	4560485	LTR/Copia	-
1	4575643	4576370	LTR	+
1	4598087	4611167	LTR/Gypsy	-
1	4638957	4645052	LTR	-
1	4652340	4653997	LTR	+
1	4667736	4668001	DNA	-
1	4694455	4694800	DNA/Tourist	+
1	4696579	4696779	DNA/Mite	+
1	4701946	4702181	DNA/Stowaway	+
1	4708846	4709210	DNA/Mite	-
1	4719016	4719223	DNA	+
1	4719685	4719830	DNA/hAT	+
1	4723735	4725749	DNA	+
1	4776238	4781940	LTR/Copia	-
1	4783874	4787111	LTR/Gypsy	-
1	4813489	4814202	LTR	-
1	4855915	4867532	LTR	+
1	4865532	4868804	LTR	+
1	4932008	4943298	LTR/Gypsy	+
1	4989218	4989457	LTR	+
1	4995505	4995764	DNA	-
1	5013799	5013988	DNA/Mite	+
1	5026212	5026430	DNA/hAT	-
1	5047926	5049882	LTR	-
1	5051684	5051927	DNA/hAT	-
1	5058638	5058870	DNA	-
1	5066988	5067132	DNA	-
1	5079974	5081208	LTR	-
1	5081205	5081450	LTR	-
1	5081983	5082128	DNA	-
1	5086670	5087007	DNA/hAT	-
1	5087636	5087896	DNA	-
1	5088121	5088311	DNA/Mite	+
1	5097846	5098107	LTR	-
1	5105062	5105192	LTR/Copia	-
1	5122762	5122949	DNA/Mite	+
1	5126842	5126968	LTR/Copia	+
1	5127137	5127320	SINE	-
1	5127150	5127284	DNA/hAT	-
1	5129797	5129945	DNA/Mite	-
1	5136114	5136260	LTR/Copia	-
1	5144803	5144983	DNA	+
1	5153073	5153295	DNA/Stowaway	-
1	5156430	5156729	DNA/Tourist	-
1	5157900	5158075	LTR	-
1	5168519	5168707	DNA/Mite	+
1	5170042	5170465	DNA/hAT	-
1	5170965	5171116	LTR/Copia	-
1	5191321	5192831	LTR/Gypsy	-
1	5198235	5198494	DNA	+
1	5207517	5207671	DNA/Mite	-
1	5213552	5213672	DNA/Mite	+
1	5230902	5231062	DNA/Mite	-
1	5253339	5253683	DNA/Tourist	+
1	5254868	5255071	DNA/Mite	+
1	5255737	5255883	DNA/Mite	-
1	5256137	5256241	LTR/Copia	+
1	5259306	5259568	DNA/Tourist	-
1	5267232	5267575	DNA/Tourist	+
1	5280814	5281896	LTR	+
1	5282151	5284012	LTR/Gypsy	-
1	5345039	5345557	LTR	+
1	5347123	5351102	LTR	+
1	5351116	5351252	DNA/Mite	-
1	5362687	5362993	DNA	+
1	5366013	5366349	DNA/Tourist	-
1	5366615	5366940	DNA/Tourist	+
1	5367651	5367777	DNA/Mite	-
1	5368013	5368161	DNA/Mite	+
1	5375644	5375889	LTR	+
1	5381770	5382476	LTR	-
1	5385890	5386070	DNA/Mite	-
1	5385911	5386111	DNA/Mite	+
1	5389192	5389339	DNA/Mite	+
1	5394689	5394794	DNA	+
1	5405601	5405751	DNA/Mite	-
1	5421717	5421954	DNA/Stowaway	+
1	5422088	5422291	DNA	-
1	5426997	5427245	DNA/Mite	+
1	5437838	5438055	DNA/Mite	+
1	5456024	5456171	DNA/Mite	-
1	5458430	5458557	DNA/Mite	-
1	5462996	5463278	DNA/En-Spm	+
1	5469571	5474396	DNA/En-Spm	+
1	5477902	5478076	DNA/Mite	-
1	5478081	5478227	DNA/Mite	-
1	5485130	5488200	DNA	-
1	5489038	5489230	LTR	+
1	5500804	5501000	DNA/Mite	+
1	5503850	5504047	DNA/Mite	+
1	5506364	5506494	DNA/Tourist	+
1	5514627	5514776	LTR/Copia	-
1	5521771	5521907	LTR/Copia	+
1	5523660	5523995	DNA/Tourist	-
1	5534840	5534992	DNA/Mite	-
1	5535597	5535775	DNA/Tourist	-
1	5538012	5538161	DNA/Mite	-
1	5539327	5539556	DNA/Mite	+
1	5554244	5554426	DNA/Mite	+
1	5555417	5555540	LTR/Copia	+
1	5557645	5557980	DNA/hAT	-
1	5558016	5558354	DNA/hAT	-
1	5563104	5563337	DNA/Mite	+
1	5591587	5591769	DNA/Mite	+
1	5602054	5604895	DNA	-
1	5613249	5613349	DNA/Stowaway	+
1	5618531	5619582	LTR	+
1	5620649	5620764	LTR/Copia	-
1	5620650	5620781	DNA/Mite	-
1	5621166	5621432	DNA/Tourist	+
1	5629692	5629953	DNA/Tourist	+
1	5630663	5630813	DNA/Mite	+
1	5634722	5635067	DNA/Tourist	+
1	5637532	5637769	LTR	-
1	5639071	5639304	DNA/Stowaway	+
1	5639320	5639562	DNA/Mite	+
1	5644586	5644732	DNA/Mite	-
1	5651046	5651219	LTR	-
1	5652028	5652136	DNA/En-Spm	+
1	5657131	5657363	DNA/Stowaway	-
1	5660228	5660473	LTR	-
1	5660762	5661791	LTR	+
1	5663632	5663809	DNA/Mite	+
1	5665866	5666097	DNA/hAT	-
1	5680424	5680686	LTR/Copia	-
1	5683291	5683459	DNA/Tourist	+
1	5687587	5687755	DNA/Mite	+
1	5696393	5696655	DNA/MuDR	+
1	5705342	5705494	DNA/Mite	+
1	5708119	5708307	DNA/Mite	-
1	5716719	5716873	DNA/Mite	+
1	5723453	5723860	LTR	-
1	5736019	5741174	LTR/Gypsy	-
1	5747111	5747370	DNA	-
1	5752226	5752517	DNA/Tourist	+
1	5803559	5806704	LTR	+
1	5864390	5864654	DNA/Mite	-
1	5864853	5866895	DNA	-
1	5874865	5875002	DNA	-
1	5874887	5875040	DNA	+
1	5881299	5881453	DNA/Mite	+
1	5881559	5881775	DNA/Mite	-
1	5884931	5885197	DNA	-
1	5903583	5904719	LTR	-
1	5922820	5931357	LTR/Copia	-
1	5961465	5966175	LTR/Copia	+
1	5973838	5974025	LTR	-
1	5995860	5999557	LTR/Gypsy	-
1	5999811	6000075	DNA	+
1	6010120	6010279	DNA/Mite	+
1	6010412	6010678	DNA/Mite	-
1	6014298	6014561	DNA	-
1	6016807	6016952	DNA/Mite	+
1	6023980	6024316	DNA/Tourist	-
1	6043031	6043275	DNA/Mite	-
1	6048655	6050186	LTR	-
1	6050331	6053219	DNA	-
1	6056844	6057013	DNA/Mite	-
1	6062496	6062745	LTR	-
1	6062959	6064074	DNA/Harbinger	-
1	6064073	6065654	LTR	-
1	6074543	6074869	DNA/Mite	+
1	6097237	6097479	LTR	+
1	6099684	6099945	DNA	+
1	6102560	6103548	LTR	+
1	6105435	6105568	DNA/Mite	-
1	6161932	6167718	LTR/Copia	-
1	6216111	6216298	DNA	+
1	6220218	6220554	DNA/Tourist	-
1	6227431	6227725	DNA/Tourist	+
1	6230388	6230945	LTR	+
1	6237219	6237417	DNA/Mite	-
1	6238492	6238639	DNA/Mite	+
1	6260777	6262538	DNA	-
1	6318202	6318465	DNA	-
1	6318930	6319080	DNA/Mite	-
1	6342548	6342843	DNA/Mite	-
1	6356397	6356651	LTR	+
1	6359724	6360069	DNA/Tourist	+
1	6382057	6382340	LTR/Copia	-
1	6388356	6388618	DNA/Tourist	-
1	6415982	6416166	DNA	+
1	6416185	6417144	LTR/Gypsy	-
1	6417189	6417434	DNA	+
1	6423489	6423825	DNA/Tourist	-
1	6430527	6431243	LTR	+
1	6431786	6432122	DNA/Tourist	-
1	6438852	6439018	DNA/Mite	-
1	6477520	6477864	DNA/Mite	+
1	6515354	6515538	DNA/Mite	+
1	6521177	6521334	DNA/Mite	-
1	6524669	6524800	Retroelement	-
1	6533481	6533602	DNA/Mite	+
1	6545198	6545583	LTR	+
1	6545497	6560514	LTR	+
1	6560531	6560767	DNA/Mite	+
1	6569520	6569645	LTR	+
1	6571080	6571313	DNA/Mite	+
1	6582556	6582889	DNA/Mite	-
1	6596441	6597243	LTR	-
1	6601341	6601588	DNA/Mite	+
1	6602531	6602753	LTR	+
1	6603856	6604019	DNA/Mite	-
1	6608451	6608634	DNA/Mite	-
1	6611322	6611491	DNA/Mite	-
1	6611829	6612098	DNA	+
1	6612095	6612328	LTR	+
1	6617287	6617437	DNA/Mite	-
1	6618811	6618958	DNA/Mite	+
1	6623860	6624038	DNA/Mite	+
1	6630798	6630982	DNA/Mite	-
1	6632635	6632867	DNA/Mite	-
1	6641251	6641569	DNA/Tourist	-
1	6646911	6647109	DNA/Tourist	-
1	6647499	6647675	DNA/Mite	-
1	6675592	6675750	DNA	-
1	6675598	6675771	DNA/Mite	+
1	6678121	6678269	LTR/Copia	+
1	6681221	6681801	DNA/Tourist	-
1	6683329	6683666	LTR	-
1	6683367	6683667	DNA/Tourist	-
1	6686481	6686819	DNA/Tourist	-
1	6687271	6687411	LTR/Copia	+
1	6745811	6758683	LTR/Gypsy	-
1	6780922	6781076	DNA/Mite	-
1	6781074	6781228	DNA/hAT	+
1	6801803	6801973	DNA/Mite	-
1	6804704	6805378	LTR	+
1	6819534	6819805	DNA	+
1	6826197	6826302	DNA/hAT	-
1	6826424	6826685	DNA	+
1	6827085	6827337	DNA	-
1	6878225	6878603	LTR/Copia	+
1	6888560	6888924	DNA/Mite	+
1	6926813	6939620	LTR/Gypsy	+
1	6954385	6955594	LTR/Gypsy	+
1	7011244	7011480	DNA/Mite	+
1	7019139	7019256	DNA/Tourist	+
1	7021858	7022053	DNA/Mite	+
1	7022091	7022261	DNA/Mite	-
1	7046709	7046873	DNA/Tourist	+
1	7052298	7052672	LTR	-
1	7057337	7057762	DNA/hAT	+
1	7058970	7059109	DNA/Mite	+
1	7070517	7070777	DNA	-
1	7079481	7079731	DNA	-
1	7104192	7104362	DNA/Mite	-
1	7104199	7104396	DNA/Mite	+
1	7112707	7112903	DNA/Mite	+
1	7113975	7114162	DNA/Mite	+
1	7114184	7114892	LTR	-
1	7124422	7125113	DNA/hAT-Ac	-
1	7140145	7140314	DNA/Mite	+
1	7140424	7140563	DNA/Mite	+
1	7141155	7141303	DNA/Mite	+
1	7175241	7175394	DNA/Mite	-
1	7187442	7187709	DNA	+
1	7187706	7187911	DNA	-
1	7191625	7191884	DNA	-
1	7219480	7219620	DNA	+
1	7225751	7226054	DNA/Tourist	+
1	7230079	7230272	DNA/Stowaway	-
1	7237430	7237623	DNA/Mite	+
1	7241661	7241796	DNA/Mite	+
1	7259203	7259404	DNA	+
1	7261614	7261856	DNA	-
1	7264949	7265181	DNA/Tourist	+
1	7280760	7280928	DNA/Mite	-
1	7281393	7281673	DNA/Tourist	+
1	7284781	7285015	DNA/Stowaway	+
1	7287762	7287870	SINE	+
1	7378954	7391691	LTR	-
1	7391428	7393801	LTR	-
1	7396528	7396791	DNA	-
1	7400905	7401143	DNA/Mite	+
1	7415591	7415790	DNA/Tourist	+
1	7415790	7416489	LTR	+
1	7418421	7418521	DNA/Stowaway	-
1	7422547	7422676	DNA/Mite	+
1	7428662	7428996	DNA/Mite	-
1	7469914	7470193	DNA/Mite	-
1	7483537	7483688	DNA/Mite	-
1	7494794	7494934	DNA/hAT	+
1	7503148	7503411	DNA	-
1	7506012	7506187	DNA/Mite	-
1	7514442	7514622	DNA/Mite	-
1	7514463	7514658	DNA/Mite	+
1	7516262	7516397	DNA/hAT	+
1	7527929	7528279	DNA	+
1	7536532	7536667	DNA/Mite	-
1	7553853	7554064	LTR	+
1	7555315	7555567	DNA/Mite	-
1	7556674	7557057	DNA/Mite	-
1	7560951	7561116	DNA/Mite	-
1	7565686	7565794	DNA/Mite	+
1	7583053	7583192	DNA/Mite	-
1	7587071	7587255	DNA/Mite	+
1	7659298	7659516	DNA/Mite	-
1	7676382	7676805	DNA/hAT	-
1	7702348	7702488	DNA/Mite	+
1	7703055	7703918	LTR	+
1	7715407	7715752	DNA/Mite	+
1	7733536	7733768	DNA/hAT	-
1	7749204	7754658	LTR	-
1	7781171	7792367	LTR/Gypsy	+
1	7823585	7833482	LTR/Gypsy	-
1	7833482	7837310	LTR/Gypsy	-
1	7883753	7884730	LTR	-
1	7902574	7902997	DNA/hAT	-
1	7909456	7909681	DNA/hAT	+
1	7912060	7912438	DNA/Mite	-
1	7917832	7918027	DNA/En-Spm	+
1	7921734	7922269	DNA	-
1	7926072	7926238	DNA/Mite	+
1	7950843	7951016	DNA/Mite	-
1	7952328	7952668	DNA/Tourist	+
1	7965827	7965971	DNA/Mite	+
1	7975500	7975734	DNA/Mite	-
1	7990208	7990443	DNA/Stowaway	-
1	7990768	7991161	DNA/En-Spm	-
1	8015481	8016311	DNA/En-Spm	+
1	8020464	8020606	DNA/Mite	+
1	8021829	8021968	DNA/Mite	+
1	8092884	8093618	LTR/Gypsy	-
1	8162776	8168193	LTR	-
1	8235797	8242638	LTR	+
1	8247102	8247404	DNA/Tourist	+
1	8291974	8292099	DNA/Mite	-
1	8299644	8299744	DNA/Stowaway	+
1	8311989	8312138	DNA/Mite	-
1	8312741	8312895	DNA/Mite	-
1	8312931	8313076	DNA/Mite	-
1	8317711	8317863	DNA/Mite	-
1	8320079	8320302	DNA/Stowaway	-
1	8324555	8324871	DNA/Tourist	+
1	8326145	8326346	DNA/Mite	+
1	8337076	8337229	DNA/Mite	+
1	8342929	8343136	DNA/Mite	-
1	8352665	8352836	DNA/hAT	+
1	8359763	8360108	DNA/Mite	+
1	8362507	8362661	DNA/Mite	+
1	8387387	8387528	DNA/hAT	+
1	8391141	8391331	DNA/Mite	-
1	8419993	8420123	DNA/Tourist	-
1	8430780	8430911	DNA/Mite	+
1	8430947	8431195	DNA/Mite	+
1	8431428	8431664	DNA/Mite	-
1	8433858	8434010	DNA/Mite	+
1	8434846	8435138	DNA/Tourist	-
1	8435392	8435602	DNA/Mite	+
1	8435600	8435882	DNA/Tourist	+
1	8443457	8443602	LTR/Copia	+
1	8448472	8448715	DNA/Mite	+
1	8454807	8455152	DNA/Tourist	-
1	8456447	8456687	DNA	-
1	8457168	8461538	LTR	+
1	8473028	8474095	LTR/Gypsy	-
1	8508606	8516681	LTR/Gypsy	+
1	8514681	8519861	LTR/Gypsy	+
1	8531561	8532820	LTR	-
1	8538611	8538757	LTR	-
1	8607812	8612470	LTR	+
1	8637155	8640314	LTR/Gypsy	-
1	8641926	8649908	LTR	+
1	8646744	8654727	LTR	+
1	8654935	8655270	DNA/hAT	-
1	8655269	8655607	DNA/hAT	-
1	8709289	8709549	DNA/Mite	+
1	8711609	8711919	DNA/Tourist	+
1	8712414	8712677	DNA	+
1	8713864	8714020	SINE	+
1	8723536	8723669	DNA/Mite	+
1	8724278	8724378	DNA/Stowaway	-
1	8724447	8724737	DNA/Tourist	+
1	8731948	8732138	DNA/Mite	-
1	8748833	8749350	LTR	+
1	8749348	8749774	LTR	+
1	8755495	8755738	DNA/MuDR	-
1	8797954	8798138	DNA/Mite	+
1	8798904	8799151	LTR	-
1	8803452	8803660	DNA/MuDR	-
1	8803482	8803682	DNA/Mite	-
1	8822540	8827745	LTR/Copia	+
1	8862573	8875549	LTR/Gypsy	+
1	8973534	8977944	LTR	-
1	8980470	8983351	DNA	+
1	8984057	8984256	DNA/Mite	+
1	8990569	8990808	DNA/MuDR	+
1	8993324	8993552	DNA	-
1	8993667	8993924	DNA	+
1	8994296	8994530	DNA/Mite	-
1	9001781	9002048	DNA/Tourist	-
1	9008466	9008723	DNA	-
1	9009143	9009375	DNA/Mite	+
1	9009770	9010195	DNA/hAT	+
1	9038233	9038435	DNA/Mite	+
1	9045809	9046043	DNA	-
1	9046436	9046618	DNA/Mite	-
1	9047970	9048164	DNA/Mite	-
1	9057336	9057510	DNA/hAT	-
1	9061133	9061287	SINE	+
1	9061483	9061711	DNA/hAT	+
1	9061854	9062180	DNA/Tourist	+
1	9073827	9074254	DNA/hAT	+
1	9090076	9090319	LTR	-
1	9090316	9090467	DNA/Mite	+
1	9091131	9091342	DNA/Mite	+
1	9124024	9133678	LTR	-
1	9159402	9159651	DNA	+
1	9170392	9170650	DNA	+
1	9177741	9177944	DNA/Mite	-
1	9178190	9178328	DNA/Mite	+
1	9184470	9184576	DNA/Mite	+
1	9187555	9187818	DNA	+
1	9202630	9204414	LTR	+
1	9204810	9205138	DNA/Mite	+
1	9214582	9220980	LTR/Copia	+
1	9288401	9288550	DNA/Mite	+
1	9292716	9293068	DNA/Mite	+
1	9310293	9310548	DNA	-
1	9312234	9312400	DNA/Mite	+
1	9324521	9324642	DNA/Mite	-
1	9326121	9326363	DNA/hAT	-
1	9351488	9369641	LTR	-
1	9413333	9416726	LTR	+
1	9459913	9463310	LTR	-
1	9463292	9464100	LTR	+
1	9531582	9544426	LTR	-
1	9574464	9580411	LTR/Copia	+
1	9582558	9582813	DNA	-
1	9585903	9586158	DNA	+
1	9601573	9602042	DNA/TcMar	+
1	9619045	9624783	LTR/Copia	-
1	9692896	9693098	DNA/Mite	-
1	9693403	9693765	DNA/Mite	-
1	9700431	9700650	DNA/Tourist	+
1	9711284	9711518	DNA	+
1	9712831	9713531	LTR	+
1	9718153	9718482	DNA/Tourist	-
1	9729561	9729734	DNA/Mite	+
1	9731323	9731586	DNA/Tourist	+
1	9731582	9731756	LTR	+
1	9734548	9734787	DNA/Mite	-
1	9739242	9739477	DNA	+
1	9747210	9747561	DNA/Tourist	-
1	9768626	9768912	DNA/Tourist	+
1	9768665	9768913	DNA/Tourist	-
1	9769115	9769261	DNA/Mite	+
1	9772484	9772651	DNA/Tourist	-
1	9774016	9774142	LTR/Copia	-
1	9778081	9778238	LTR	+
1	9778100	9778249	DNA/Mite	+
1	9778574	9778719	DNA/Mite	-
1	9778948	9779192	DNA/Mite	+
1	9780503	9781886	LTR	-
1	9785189	9785434	DNA/Mite	-
1	9826983	9828482	LTR	-
1	9834697	9835531	LTR	-
1	9838186	9847160	LTR	-
1	9851493	9851753	DNA/Mite	+
1	9852818	9853064	DNA/Mite	+
1	9854676	9854935	LTR	+
1	9872984	9873234	LTR	-
1	9873808	9873953	DNA/Mite	-
1	9885644	9885871	DNA/Mite	+
1	9899124	9899433	DNA/Tourist	-
1	9901384	9901588	DNA/Mite	+
1	9905076	9905343	DNA/Tourist	+
1	9942374	9944168	LTR	+
1	9956620	9961024	LTR/Gypsy	-
1	9989028	10001967	LTR	+
1	10030395	10042892	LTR/Gypsy	-
1	10070758	10077181	LTR/Copia	-
1	10081801	10097456	LTR/Gypsy	+
1	10110367	10110545	DNA/En-Spm	-
1	10182572	10185735	LTR	-
1	10197799	10198106	DNA	+
1	10207085	10207247	DNA/Mite	+
1	10247730	10252638	DNA/En-Spm	-
1	10285774	10286115	DNA/Tourist	-
1	10287373	10288063	DNA/hAT-Ac	-
1	10290059	10290303	DNA/Mite	-
1	10300653	10300912	DNA	+
1	10306337	10306454	LTR	+
1	10306663	10306925	DNA	-
1	10308187	10308772	LTR	+
1	10320448	10320754	DNA/En-Spm	-
1	10322748	10324798	Retroelement	-
1	10344661	10344901	DNA/MuDR	-
1	10344665	10344862	DNA/Mite	-
1	10356234	10356560	DNA	-
1	10409973	10422021	LTR	+
1	10433709	10433863	DNA/Mite	+
1	10439033	10439417	DNA/hAT	+
1	10441845	10444721	LTR	+
1	10451438	10455665	DNA/En-Spm	-
1	10472152	10472279	DNA/Mite	-
1	10479375	10479831	DNA/Mite	-
1	10537614	10543986	LTR/Gypsy	-
1	10569546	10574816	LTR	-
1	10571854	10576973	LTR	-
1	10604346	10604538	LTR	-
1	10605711	10605950	LTR	-
1	10608850	10609090	LTR	-
1	10609814	10610648	LTR	-
1	10611369	10611605	LTR	+
1	10612558	10612789	DNA/hAT	-
1	10613603	10613735	DNA/Mite	-
1	10615865	10616107	DNA/Mite	-
1	10617916	10618058	LTR	+
1	10631188	10634860	LTR/Gypsy	-
1	10649045	10649300	DNA/MuDR	+
1	10656751	10656971	DNA/Mite	+
1	10660347	10660496	DNA/Mite	-
1	10660499	10660621	SINE	-
1	10668283	10668514	DNA/Mite	+
1	10707104	10707350	LTR	+
1	10728023	10731666	DNA	+
1	10731638	10742494	LTR/Gypsy	+
1	10756334	10759315	LTR/Copia	-
1	10784383	10797427	LTR/Gypsy	+
1	10797426	10799529	DNA/En-Spm	+
1	10852351	10864928	LTR/Gypsy	+
1	10951372	10957823	LTR/Copia	+
1	11023976	11024175	DNA	+
1	11024958	11025258	DNA/Tourist	+
1	11040342	11040654	DNA/Tourist	+
1	11041610	11041951	DNA/Tourist	+
1	11042913	11043181	DNA/Mite	+
1	11048620	11048840	LTR	-
1	11050156	11050501	DNA/Mite	-
1	11063979	11064108	DNA	+
1	11087667	11087967	DNA/Mite	+
1	11099085	11103412	DNA/En-Spm	-
1	11123584	11128979	LTR	+
1	11137210	11140015	LTR/Gypsy	+
1	11141634	11152911	LTR/Gypsy	+
1	11163440	11166211	LTR/Copia	+
1	11199467	11199775	LTR	+
1	11229969	11230158	DNA/hAT	-
1	11235185	11235385	DNA	-
1	11236444	11236711	DNA/Mite	+
1	11242886	11243011	DNA	-
1	11251862	11252029	DNA/Mite	+
1	11253082	11253266	DNA/Mite	+
1	11253450	11253616	DNA/Mite	+
1	11267669	11267834	DNA/Mite	-
1	11280976	11281157	DNA/Mite	-
1	11282814	11282914	DNA/Stowaway	+
1	11292050	11296985	LTR	-
1	11300359	11307153	LTR	-
1	11308529	11312194	LTR	-
1	11329053	11333958	DNA/En-Spm	+
1	11329948	11334732	DNA/En-Spm	+
1	11342575	11342728	DNA/En-Spm	+
1	11381562	11384578	LTR	-
1	11397231	11401892	DNA/En-Spm	-
1	11398166	11403143	DNA/En-Spm	-
1	11424443	11424714	DNA/Mite	-
1	11445701	11450554	DNA/En-Spm	+
1	11459874	11460105	DNA/Stowaway	-
1	11460809	11461068	DNA	+
1	11479829	11481043	DNA/En-Spm	-
1	11481044	11485010	DNA/En-Spm	-
1	11521733	11525129	LTR	-
1	11525971	11526125	DNA/Mite	-
1	11536527	11538035	LTR/Gypsy	+
1	11548025	11548212	DNA/Mite	-
1	11557255	11557436	LTR	-
1	11574478	11574636	DNA	+
1	11578546	11578993	DNA/hAT	-
1	11589139	11589449	DNA/Tourist	-
1	11600799	11600960	DNA/Mite	+
1	11615795	11616007	DNA/Mite	-
1	11645317	11646000	LTR	+
1	11646035	11646188	LTR	-
1	11734247	11734385	DNA/Stowaway	+
1	11736714	11736972	LTR	-
1	11752079	11752435	DNA	-
1	11756179	11756498	DNA/Tourist	+
1	11764196	11764924	LTR/Gypsy	+
1	11816292	11824470	LTR	-
1	11830915	11839788	LTR/Gypsy	+
1	11841014	11845272	LTR	-
1	11881005	11881549	LTR/Copia	+
1	11888465	11893207	LTR	+
1	11928267	11934138	LTR	-
1	11947979	11950631	LTR	-
1	11998865	12001212	DNA/En-Spm	-
1	12007680	12015656	LTR	-
1	12018962	12021511	LTR	+
1	12026308	12029436	LTR	+
1	12033479	12033674	LTR	-
1	12040865	12042996	LTR	-
1	12042966	12049984	LTR	-
1	12060814	12061506	LTR	+
1	12133869	12134013	DNA/Mite	+
1	12137300	12137820	DNA/Mite	+
1	12139106	12139354	DNA	+
1	12146994	12147147	DNA	-
1	12160316	12160464	DNA/Mite	+
1	12171534	12172111	LTR/Gypsy	+
1	12195957	12198806	LTR	-
1	12278509	12278852	DNA/Tourist	-
1	12281921	12282070	DNA/Mite	+
1	12311124	12311449	DNA	+
1	12311694	12311945	DNA/MuDR	+
1	12313003	12313192	DNA	-
1	12316212	12316476	DNA/Tourist	-
1	12318749	12319012	DNA	-
1	12325165	12325371	DNA/Tourist	-
1	12326334	12326461	DNA/hAT	+
1	12337369	12337604	DNA/hAT	+
1	12379531	12385357	LTR/Copia	-
1	12409441	12414240	LTR	+
1	12445652	12448819	LTR	+
1	12454829	12466853	LTR/Gypsy	+
1	12466853	12473875	LTR/Gypsy	+
1	12483560	12485873	DNA/En-Spm	+
1	12486261	12486394	DNA/En-Spm	+
1	12520154	12527775	LTR/Copia	+
1	12531213	12542830	LTR	-
1	12543888	12545446	LTR	+
1	12598068	12610973	LTR/Gypsy	-
1	12640927	12641220	DNA	-
1	12654579	12654713	DNA/Mite	-
1	12673354	12673568	DNA/Tourist	+
1	12682306	12682565	DNA/Mite	-
1	12687563	12688406	DNA/Harbinger	-
1	12718709	12724834	LTR	-
1	12780026	12791744	LTR/Gypsy	-
1	12791744	12802322	LTR	-
1	12820580	12821200	LTR	-
1	12860729	12867171	LTR/Copia	+
1	12899039	12899764	LTR/Copia	-
1	12899157	12899764	LTR/Copia	-
1	12899764	12904869	LTR/Gypsy	-
1	12948189	12960273	LTR/Gypsy	+
1	12960270	12967931	LTR	-
1	12990581	12996754	LTR	+
1	13016719	13019882	LTR/Gypsy	-
1	13019881	13026816	LTR	+
1	13038567	13041691	LTR/Gypsy	+
1	13041691	13041947	LTR/Gypsy	+
1	13042615	13043536	LTR/Gypsy	+
1	13043536	13046671	LTR	-
1	13051949	13058752	LTR	+
1	13068569	13071113	LTR/Gypsy	+
1	13077108	13083761	LTR/Gypsy	+
1	13083760	13086914	LTR/Gypsy	+
1	13086912	13088985	LTR/Gypsy	+
1	13091491	13091641	DNA/En-Spm	-
1	13091666	13107111	LTR/Gypsy	-
1	13110758	13111281	LTR	-
1	13112030	13116674	LTR	+
1	13179185	13179858	LTR/Copia	-
1	13180643	13185950	LTR/Copia	-
1	13220154	13230506	LTR/Gypsy	+
1	13230459	13230797	LTR	-
1	13233890	13235051	LTR/Gypsy	+
1	13270052	13270456	DNA/hAT	-
1	13288771	13288949	DNA/hAT	+
1	13304213	13304415	DNA	-
1	13309038	13309192	LTR	+
1	13317750	13317923	LTR/Gypsy	+
1	13325065	13326047	LTR	+
1	13347505	13347707	DNA/Mite	-
1	13347546	13347745	DNA/Mite	+
1	13376137	13376305	DNA	-
1	13380974	13381271	DNA/Tourist	+
1	13419017	13419355	DNA/Tourist	+
1	13419108	13419689	DNA/Tourist	+
1	13419445	13419999	DNA/Tourist	+
1	13439571	13440276	LTR	+
1	13447622	13452992	LTR	-
1	13459788	13469930	LTR	-
1	13496059	13504379	LTR	+
1	13559462	13559802	DNA/Tourist	+
1	13567488	13567619	DNA/Mite	-
1	13599380	13599562	DNA/Mite	-
1	13600587	13600716	DNA/hAT	-
1	13601040	13604546	DNA/En-Spm	-
1	13604553	13605516	DNA/En-Spm	+
1	13605448	13605691	DNA/En-Spm	+
1	13618452	13621002	LTR	-
1	13618452	13621544	LTR	-
1	13638740	13639302	LTR/Gypsy	+
1	13643120	13643820	LTR/Copia	-
1	13644536	13651128	LTR/Copia	-
1	13674589	13676406	LTR	+
1	13684954	13686025	LTR	-
1	13686014	13690139	LTR	-
1	13690143	13694792	DNA/En-Spm	-
1	13703679	13708899	LTR	+
1	13724427	13728242	LTR	-
1	13732484	13733526	LTR/Copia	-
1	13737088	13747290	LTR	-
1	13822268	13836561	DNA/En-Spm	-
1	13862941	13875812	LTR/Gypsy	-
1	13879459	13883923	DNA/En-Spm	+
1	13915625	13915889	LTR/Copia	-
1	13918710	13918921	DNA/hAT-Ac	-
1	13937542	13938508	LTR	+
1	13945028	13946124	LTR	-
1	13947740	13947946	LTR/Copia	-
1	13962705	13969523	LTR/Copia	+
1	13969516	13970844	LTR/Copia	+
1	14007239	14009099	LTR	+
1	14024971	14025212	DNA/Mite	-
1	14054929	14055224	DNA/Tourist	+
1	14057213	14057353	DNA	-
1	14065899	14066988	LTR	+
1	14070231	14070535	DNA/Mite	-
1	14071813	14072144	DNA/Tourist	-
1	14089016	14089417	LTR	+
1	14089533	14094047	LTR	+
1	14090732	14094720	LTR	+
1	14112961	14113220	DNA	+
1	14178203	14182865	DNA/En-Spm	-
1	14178829	14183704	DNA/En-Spm	-
1	14207628	14209147	LTR/Gypsy	-
1	14253824	14254252	DNA/Mite	-
1	14258248	14258596	DNA/Tourist	+
1	14258920	14259265	DNA/Mite	-
1	14282064	14282300	DNA/Stowaway	+
1	14289617	14289882	DNA	+
1	14290056	14290299	DNA/Mite	-
1	14291240	14291458	DNA/hAT	+
1	14320903	14321251	DNA/Tourist	+
1	14325723	14325950	DNA/Mite	+
1	14345042	14345280	DNA/Mite	+
1	14349031	14349232	DNA/Mite	-
1	14351011	14351222	DNA/Mite	+
1	14351838	14352164	DNA/Tourist	-
1	14355081	14355209	DNA/Mite	+
1	14358538	14358801	DNA	-
1	14369337	14374550	DNA/En-Spm	+
1	14373756	14374719	DNA/En-Spm	+
1	14374471	14374857	DNA/En-Spm	+
1	14411329	14412497	LTR/Gypsy	-
1	14413305	14413533	DNA/En-Spm	+
1	14442635	14443441	LTR	+
1	14443442	14443633	LTR	+
1	14455314	14455561	DNA/Tourist	-
1	14469815	14470061	LTR	+
1	14490134	14502764	LTR/Gypsy	-
1	14538673	14543738	LTR/Gypsy	+
1	14551722	14559338	LTR	-
1	14595389	14596771	LTR/Copia	+
1	14650508	14655356	LTR/Copia	-
1	14655355	14656519	LTR/Gypsy	-
1	14660486	14672572	LTR	-
1	14694257	14698215	LTR/Gypsy	+
1	14694777	14698215	LTR/Gypsy	+
1	14724196	14727259	LTR/Copia	-
1	14771981	14772752	LTR/Copia	-
1	14773705	14774235	DNA/Mite	+
1	14785480	14786402	DNA/MuDR	+
1	14834344	14837797	LTR	+
1	14844391	14847514	LTR	-
1	14844391	14849614	LTR	-
1	14851359	14852330	LTR/Copia	+
1	14866633	14870274	DNA/En-Spm	+
1	14870335	14876811	LTR/Copia	+
1	14876812	14877546	DNA/En-Spm	+
1	14916307	14916603	DNA/Tourist	+
1	14916344	14916642	DNA/Tourist	-
1	14918872	14919138	DNA/Tourist	-
1	14978177	14980515	LTR	-
1	15036632	15049411	LTR	+
1	15053221	15057961	LTR	-
1	15073552	15074506	LTR	+
1	15089056	15090263	LTR/Gypsy	+
1	15172551	15173250	LTR	+
1	15176106	15177576	LTR	+
1	15182854	15184150	LTR	-
1	15210583	15211145	LTR/Gypsy	-
1	15290390	15290505	LTR	+
1	15298690	15300423	LTR	-
1	15301258	15307713	LTR/Copia	+
1	15364169	15365808	LTR	+
1	15369798	15371083	LTR	+
1	15409870	15410290	DNA/Mite	-
1	15426365	15431374	LTR	-
1	15453323	15453556	DNA/hAT	+
1	15458270	15458480	DNA/Mite	+
1	15516707	15525364	LTR	-
1	15550260	15553959	LTR/Gypsy	-
1	15554953	15558387	LTR/Gypsy	+
1	15587805	15591205	LTR	-
1	15597283	15602320	LTR	-
1	15610410	15616862	LTR	-
1	15626441	15635583	LTR	+
1	15651124	15670809	LTR/Gypsy	+
1	15683142	15686272	LTR	-
1	15701905	15705027	LTR/Gypsy	+
1	15709410	15713573	DNA/En-Spm	+
1	15747237	15747946	LTR	-
1	15802268	15802525	LTR	-
1	15802460	15804647	LTR	-
1	15803016	15804647	LTR	+
1	15823269	15830282	LTR	-
1	15873099	15876639	LTR	+
1	15888024	15888330	DNA/En-Spm	-
1	15888672	15891562	DNA/En-Spm	-
1	15905755	15907459	DNA/En-Spm	-
1	15922587	15927281	DNA/En-Spm	-
1	15923365	15928237	DNA/En-Spm	-
1	15941239	15941390	DNA/En-Spm	+
1	15941259	15941388	DNA/En-Spm	+
1	15956998	15957683	LTR	-
1	15982145	15988110	LTR/Copia	-
1	15988712	15989634	LTR/Copia	-
1	16042689	16045652	LTR	+
1	16057297	16057553	DNA/hAT	+
1	16058087	16058257	DNA/En-Spm	-
1	16061262	16061404	DNA	-
1	16066483	16066625	DNA	+
1	16069346	16069592	LTR	-
1	16159383	16162517	LTR/Gypsy	-
1	16160517	16172130	LTR/Gypsy	-
1	16211894	16220440	LTR	-
1	16236301	16242114	LTR/Gypsy	+
1	16237593	16242991	LTR/Gypsy	+
1	16242991	16244118	LTR/Gypsy	+
1	16245278	16247422	LTR	-
1	16252948	16257184	LTR	+
1	16260096	16265397	LTR	+
1	16271363	16278112	LTR	-
1	16307566	16311963	LTR	-
1	16311997	16312983	LTR/Gypsy	+
1	16315671	16316214	LTR	+
1	16341394	16343148	LTR/Copia	+
1	16352359	16352515	LTR/Gypsy	+
1	16353963	16354937	LTR	+
1	16359913	16362690	LTR	+
1	16394131	16397480	LTR	-
1	16399681	16404483	LTR	-
1	16404482	16407622	LTR/Gypsy	+
1	16437149	16442436	LTR/Gypsy	+
1	16458066	16459019	LTR	-
1	16459813	16468002	LTR/Gypsy	-
1	16502818	16510055	LTR	+
1	16508055	16511572	LTR	+
1	16528377	16529522	LTR	+
1	16529522	16530777	LTR	-
1	16531011	16531484	LTR	+
1	16543552	16548216	LTR	+
1	16548680	16556980	LTR/Gypsy	-
1	16574115	16586632	LTR/Gypsy	-
1	16600430	16606821	LTR/Copia	-
1	16618257	16625901	LTR	-
1	16648218	16654907	DNA/En-Spm	+
1	16654903	16657147	LTR/Gypsy	-
1	16658397	16659431	LTR	+
1	16673349	16678890	LTR/Gypsy	-
1	16700483	16700956	LTR	-
1	16700534	16701418	LTR	-
1	16701116	16701758	LTR	-
1	16701453	16701978	LTR	-
1	16733782	16741747	LTR	-
1	16759729	16767492	LTR/Gypsy	+
1	16798144	16798747	LTR	+
1	16798294	16798810	LTR	+
1	16799304	16799935	LTR	+
1	16799459	16800077	LTR	+
1	16801057	16801688	LTR	+
1	16801211	16801842	LTR	+
1	16801365	16801996	LTR	+
1	16801530	16802161	LTR	+
1	16801685	16802316	LTR	+
1	16801839	16802470	LTR	+
1	16801863	16802734	LTR	+
1	16801993	16802612	LTR	+
1	16802158	16802789	LTR	+
1	16802314	16802943	LTR	+
1	16802467	16803080	LTR	+
1	16802631	16803143	LTR	+
1	16803203	16803812	LTR	+
1	16803358	16803989	LTR	+
1	16803512	16804132	LTR	+
1	16803667	16804309	LTR	+
1	16803831	16804464	LTR	+
1	16804155	16804784	LTR	+
1	16804306	16804948	LTR	+
1	16804461	16805103	LTR	+
1	16804616	16805258	LTR	+
1	16804781	16805401	LTR	+
1	16804945	16805566	LTR	+
1	16805100	16805753	LTR	+
1	16805255	16805907	LTR	+
1	16805424	16806048	LTR	+
1	16805585	16806213	LTR	+
1	16806250	16807045	LTR	-
1	16807416	16808050	LTR	+
1	16807572	16808208	LTR	+
1	16807737	16808363	LTR	+
1	16807892	16808505	LTR	+
1	16808047	16808682	LTR	+
1	16808205	16808837	LTR	+
1	16808363	16808992	LTR	+
1	16808524	16809147	LTR	+
1	16808679	16809301	LTR	+
1	16808834	16809455	LTR	+
1	16808989	16809598	LTR	+
1	16809144	16809775	LTR	+
1	16809298	16809917	LTR	+
1	16810040	16810658	LTR	+
1	16810195	16810825	LTR	+
1	16810359	16811002	LTR	+
1	16810514	16811157	LTR	+
1	16810679	16811323	LTR	+
1	16810848	16811478	LTR	+
1	16810999	16811632	LTR	+
1	16811154	16811798	LTR	+
1	16811320	16811953	LTR	+
1	16811475	16812118	LTR	+
1	16811634	16812273	LTR	+
1	16811795	16812457	LTR	+
1	16811950	16812611	LTR	+
1	16812115	16812753	LTR	+
1	16812299	16812930	LTR	+
1	16812454	16813114	LTR	+
1	16812608	16813298	LTR	+
1	16812776	16813441	LTR	+
1	16812956	16813586	LTR	+
1	16813140	16813755	LTR	+
1	16813295	16813896	LTR	+
1	16813462	16814063	LTR	+
1	16813597	16814240	LTR	+
1	16813752	16814395	LTR	+
1	16813917	16814561	LTR	+
1	16814086	16814716	LTR	+
1	16814237	16814871	LTR	+
1	16814392	16815015	LTR	+
1	16814558	16815170	LTR	+
1	16814713	16815325	LTR	+
1	16815012	16815615	LTR	+
1	16815167	16815784	LTR	+
1	16815322	16815926	LTR	+
1	16815346	16816213	LTR	+
1	16815489	16816091	LTR	+
1	16815626	16816278	LTR	+
1	16815781	16816432	LTR	+
1	16815949	16816587	LTR	+
1	16816114	16816752	LTR	+
1	16816275	16816907	LTR	+
1	16816429	16817050	LTR	+
1	16816585	16817227	LTR	+
1	16816749	16817391	LTR	+
1	16816904	16817546	LTR	+
1	16817073	16817687	LTR	+
1	16817224	16817854	LTR	+
1	16817388	16818031	LTR	+
1	16817543	16818186	LTR	+
1	16817708	16818352	LTR	+
1	16817877	16818507	LTR	+
1	16818028	16818662	LTR	+
1	16818183	16818817	LTR	+
1	16818349	16818982	LTR	+
1	16818504	16819137	LTR	+
1	16818659	16819280	LTR	+
1	16818814	16819457	LTR	+
1	16818979	16819621	LTR	+
1	16819134	16819776	LTR	+
1	16819303	16819917	LTR	+
1	16819454	16820084	LTR	+
1	16819618	16820261	LTR	+
1	16819773	16820416	LTR	+
1	16819938	16820582	LTR	+
1	16820107	16820737	LTR	+
1	16820258	16820892	LTR	+
1	16820413	16821047	LTR	+
1	16820579	16821212	LTR	+
1	16820734	16821367	LTR	+
1	16820889	16821509	LTR	+
1	16821570	16822161	LTR	+
1	16821684	16822304	LTR	+
1	16821839	16822481	LTR	+
1	16822003	16822645	LTR	+
1	16822158	16822800	LTR	+
1	16822327	16822955	LTR	+
1	16822478	16823119	LTR	+
1	16822642	16823274	LTR	+
1	16822797	16823429	LTR	+
1	16822952	16823584	LTR	+
1	16823116	16823748	LTR	+
1	16823271	16823903	LTR	+
1	16823426	16824058	LTR	+
1	16823581	16824212	LTR	+
1	16823745	16824366	LTR	+
1	16823900	16824508	LTR	+
1	16824631	16825253	LTR	+
1	16824786	16825417	LTR	+
1	16824940	16825572	LTR	+
1	16825095	16825727	LTR	+
1	16825250	16825882	LTR	+
1	16825414	16826021	LTR	+
1	16825569	16826198	LTR	+
1	16825724	16826341	LTR	+
1	16825880	16826518	LTR	+
1	16826040	16826673	LTR	+
1	16826195	16826839	LTR	+
1	16826364	16826994	LTR	+
1	16826515	16827149	LTR	+
1	16826670	16827304	LTR	+
1	16826836	16827459	LTR	+
1	16826991	16827614	LTR	+
1	16827146	16827780	LTR	+
1	16827301	16827935	LTR	+
1	16827456	16828099	LTR	+
1	16827611	16828242	LTR	+
1	16827777	16828407	LTR	+
1	16827932	16828594	LTR	+
1	16828096	16828748	LTR	+
1	16828265	16828903	LTR	+
1	16828430	16829045	LTR	+
1	16828591	16829222	LTR	+
1	16828745	16829365	LTR	+
1	16828901	16829542	LTR	+
1	16829064	16829706	LTR	+
1	16829219	16829861	LTR	+
1	16829388	16830002	LTR	+
1	16829539	16830170	LTR	+
1	16829703	16830347	LTR	+
1	16829858	16830502	LTR	+
1	16830028	16830609	LTR	+
1	16830609	16831375	LTR/Gypsy	-
1	16831375	16831914	LTR	+
1	16831435	16832079	LTR	+
1	16831600	16832222	LTR	+
1	16831756	16832282	LTR	+
1	16834240	16834844	LTR	-
1	16834376	16835009	LTR	-
1	16834531	16835164	LTR	-
1	16834692	16835318	LTR	-
1	16834863	16835473	LTR	-
1	16835006	16835624	LTR	-
1	16835161	16835783	LTR	-
1	16835315	16835948	LTR	-
1	16835470	16836102	LTR	-
1	16843385	16846439	LTR	+
1	16846419	16846556	Retroelement	+
1	16848215	16848794	LTR	-
1	16848306	16848951	LTR	-
1	16848474	16849115	LTR	-
1	16848627	16849272	LTR	-
1	16848795	16849436	LTR	-
1	16848866	16849742	LTR	-
1	16848971	16849592	LTR	-
1	16849116	16849759	LTR	-
1	16849269	16849911	LTR	-
1	16849437	16850076	LTR	-
1	16849589	16850244	LTR	-
1	16849779	16850400	LTR	-
1	16849931	16850567	LTR	-
1	16850073	16850734	LTR	-
1	16850241	16850900	LTR	-
1	16850731	16851356	LTR	-
1	16850897	16851523	LTR	-
1	16851022	16851687	LTR	-
1	16851187	16851843	LTR	-
1	16851376	16852010	LTR	-
1	16851543	16852162	LTR	-
1	16851688	16852329	LTR	-
1	16851840	16852486	LTR	-
1	16852007	16852651	LTR	-
1	16852070	16852953	LTR	-
1	16852182	16852817	LTR	-
1	16852326	16852969	LTR	-
1	16852483	16853133	LTR	-
1	16852648	16853289	LTR	-
1	16852713	16853592	LTR	-
1	16852814	16853456	LTR	-
1	16852966	16853609	LTR	-
1	16853134	16853776	LTR	-
1	16853286	16853937	LTR	-
1	16853453	16854100	LTR	-
1	16853516	16854398	LTR	-
1	16853606	16854270	LTR	-
1	16853773	16854422	LTR	-
1	16853961	16854586	LTR	-
1	16854102	16854742	LTR	-
1	16854267	16854906	LTR	-
1	16854419	16855062	LTR	-
1	16854485	16855366	LTR	-
1	16854587	16855226	LTR	-
1	16854649	16855533	LTR	-
1	16854739	16855383	LTR	-
1	16854907	16855550	LTR	-
1	16855059	16855703	LTR	-
1	16855125	16856010	LTR	-
1	16855227	16855867	LTR	-
1	16855290	16856176	LTR	-
1	16855380	16856026	LTR	-
1	16855446	16856296	LTR	-
1	16855547	16856193	LTR	-
1	16855700	16856297	LTR	-
1	16856575	16857230	LTR	+
1	16856993	16857165	LTR	+
1	16857156	16857330	LTR	+
1	16857493	16857665	LTR	+
1	16857990	16858162	LTR	+
1	16858156	16858328	LTR	+
1	16858322	16858494	LTR	+
1	16858488	16858660	LTR	+
1	16858654	16858826	LTR	+
1	16858985	16859157	LTR	+
1	16859151	16859323	LTR	+
1	16859317	16859489	LTR	+
1	16859483	16859655	LTR	+
1	16859649	16859817	LTR	+
1	16859981	16860153	LTR	+
1	16860147	16860319	LTR	+
1	16860313	16860485	LTR	+
1	16860644	16860816	LTR	+
1	16860810	16860982	LTR	+
1	16860976	16861149	LTR	+
1	16861143	16861311	LTR	+
1	16861640	16861811	LTR	+
1	16861971	16862132	LTR	+
1	16862628	16862789	LTR	+
1	16862949	16863107	LTR	+
1	16863270	16863431	LTR	+
1	16863423	16863596	LTR	+
1	16863726	16863916	LTR	+
1	16864576	16864737	LTR	+
1	16865233	16865394	LTR	+
1	16865554	16865712	LTR	+
1	16865875	16866036	LTR	+
1	16866331	16866521	LTR	+
1	16866681	16866854	LTR	+
1	16866848	16867019	LTR	+
1	16867013	16867185	LTR	+
1	16870223	16871021	LTR	+
1	16874437	16877818	LTR/Gypsy	-
1	16878053	16878225	LTR	+
1	16878219	16878424	LTR	+
1	16878415	16878579	LTR	+
1	16878885	16879012	LTR	+
1	16879024	16879185	LTR	+
1	16879510	16879682	LTR	+
1	16879673	16879849	LTR	+
1	16879843	16880015	LTR	+
1	16880009	16880180	LTR	+
1	16880174	16880346	LTR	+
1	16880337	16880513	LTR	+
1	16880507	16880679	LTR	+
1	16880673	16880844	LTR	+
1	16881171	16881343	LTR	+
1	16881337	16881507	LTR	+
1	16881509	16881674	LTR	+
1	16883024	16883192	LTR	+
1	16883191	16883356	LTR	+
1	16883342	16883524	LTR	+
1	16883518	16883678	LTR	+
1	16883838	16884011	LTR	+
1	16884005	16884165	LTR	+
1	16885349	16889756	LTR	+
1	16890773	16890933	LTR	+
1	16891093	16891254	LTR	+
1	16891413	16891574	LTR	+
1	16891733	16891906	LTR	+
1	16891900	16892061	LTR	+
1	16892221	16892381	LTR	+
1	16892541	16892702	LTR	+
1	16892861	16893034	LTR	+
1	16893028	16893189	LTR	+
1	16893348	16893509	LTR	+
1	16893668	16893841	LTR	+
1	16893835	16893996	LTR	+
1	16894156	16894317	LTR	+
1	16894477	16894637	LTR	+
1	16894796	16894964	LTR	+
1	16895095	16895298	LTR	+
1	16895292	16895454	LTR	+
1	16895613	16895784	LTR	+
1	16895780	16895942	LTR	+
1	16896267	16896427	LTR	+
1	16896586	16896759	LTR	+
1	16896740	16896923	LTR	+
1	16897084	16897248	LTR	+
1	16898451	16898625	LTR	+
1	16898619	16898791	LTR	+
1	16898782	16898959	LTR	+
1	16898953	16899124	LTR	+
1	16899450	16899622	LTR	+
1	16899616	16899787	LTR	+
1	16899781	16899953	LTR	+
1	16899940	16900118	LTR	+
1	16900278	16900450	LTR	+
1	16900444	16900616	LTR	+
1	16900610	16900782	LTR	+
1	16900776	16900947	LTR	+
1	16900941	16901113	LTR	+
1	16901269	16901444	LTR	+
1	16901438	16901610	LTR	+
1	16901601	16901776	LTR	+
1	16901770	16901942	LTR	+
1	16901936	16902107	LTR	+
1	16902103	16902274	LTR	+
1	16902268	16902426	LTR	+
1	16902589	16902750	LTR	+
1	16902744	16902915	LTR	+
1	16903075	16903236	LTR	+
1	16903732	16903895	LTR	+
1	16904056	16904217	LTR	+
1	16904290	16910425	LTR/Gypsy	+
1	16910464	16910625	LTR	-
1	16910619	16910780	LTR	-
1	16910774	16910935	LTR	-
1	16910929	16911100	LTR	-
1	16911094	16911255	LTR	-
1	16911249	16911410	LTR	-
1	16911404	16911575	LTR	-
1	16911569	16911730	LTR	-
1	16911724	16911894	LTR	-
1	16911888	16912049	LTR	-
1	16912043	16912205	LTR	-
1	16912199	16912370	LTR	-
1	16912364	16912525	LTR	-
1	16912519	16912689	LTR	-
1	16912683	16912844	LTR	-
1	16912838	16913008	LTR	-
1	16912993	16913164	LTR	-
1	16913158	16913319	LTR	-
1	16913313	16913474	LTR	-
1	16913468	16913629	LTR	-
1	16913623	16913784	LTR	-
1	16913778	16913949	LTR	-
1	16913943	16914104	LTR	-
1	16914098	16914259	LTR	-
1	16914253	16914424	LTR	-
1	16916188	16916980	LTR	+
1	16926994	16927788	LTR	-
1	16932016	16935491	LTR/Gypsy	-
1	16957087	16960575	LTR	+
1	16960688	16961620	LTR	+
1	16970755	16972375	LTR/Gypsy	+
1	16974769	16979173	LTR	+
1	16989264	16992859	LTR	+
1	17017059	17017431	LTR/Copia	-
1	17018815	17022631	LTR/Copia	-
1	17049225	17049980	LTR/Gypsy	+
1	17051365	17059685	LTR/Gypsy	-
1	17075206	17075701	LTR	+
1	17076904	17080807	LTR/Gypsy	-
1	17080978	17082666	LTR	-
1	17082661	17086369	LTR	+
1	17087416	17090376	LTR	+
1	17090376	17098733	LTR/Gypsy	-
1	17120001	17123138	LTR	+
1	17123262	17123423	LTR	+
1	17123417	17123575	LTR	+
1	17123569	17123730	LTR	+
1	17123879	17124040	LTR	+
1	17124034	17124195	LTR	+
1	17124434	17124608	LTR	+
1	17124589	17124763	LTR	+
1	17124747	17124917	LTR	+
1	17125199	17125360	LTR	+
1	17125519	17125680	LTR	+
1	17125674	17125835	LTR	+
1	17125813	17125990	LTR	+
1	17125986	17126145	LTR	+
1	17126139	17126299	LTR	+
1	17126293	17126454	LTR	+
1	17126448	17126610	LTR	+
1	17126604	17126765	LTR	+
1	17126759	17126913	LTR	+
1	17126916	17127075	LTR	+
1	17127227	17127391	LTR	+
1	17127375	17127546	LTR	+
1	17127850	17128010	LTR	+
1	17128004	17128165	LTR	+
1	17128159	17128320	LTR	+
1	17128314	17128475	LTR	+
1	17128573	17128732	LTR	+
1	17128726	17128887	LTR	+
1	17128881	17129031	LTR	+
1	17129029	17129193	LTR	+
1	17129354	17129513	LTR	+
1	17129817	17129978	LTR	+
1	17129972	17130133	LTR	+
1	17130114	17130284	LTR	+
1	17130540	17130703	LTR	+
1	17131113	17131265	LTR	+
1	17131521	17131682	LTR	+
1	17131830	17131991	LTR	+
1	17132243	17132403	LTR	+
1	17132397	17132558	LTR	+
1	17132552	17132713	LTR	+
1	17133368	17133537	LTR	+
1	17133973	17136960	LTR	-
1	17148325	17149045	LTR	+
1	17163933	17165442	LTR/Gypsy	-
1	17231296	17237651	LTR/Copia	-
1	17243597	17249260	LTR	+
1	17250875	17252496	LTR	+
1	17257105	17260308	LTR/Copia	+
1	17282148	17283647	LTR/Gypsy	+
1	17294895	17296637	LTR	-
1	17311142	17318896	LTR	-
1	17327596	17330252	LTR	-
1	17330268	17333909	LTR/Gypsy	+
1	17358227	17369532	LTR/Gypsy	-
1	17427572	17429697	LTR/Gypsy	-
1	17431080	17431891	LTR	+
1	17436254	17442715	LTR/Copia	-
1	17470175	17471989	DNA	-
1	17484833	17485499	LTR/Gypsy	+
1	17524385	17531788	LTR/Gypsy	-
1	17531880	17537698	LTR/Gypsy	+
1	17533175	17539707	LTR/Gypsy	+
1	17546242	17548299	LTR	+
1	17569703	17574293	DNA/En-Spm	-
1	17634701	17646374	LTR	-
1	17651081	17651322	DNA/En-Spm	-
1	17656220	17656409	DNA/En-Spm	+
1	17656245	17656409	DNA/En-Spm	+
1	17666515	17674791	LTR/Copia	+
1	17699917	17703708	LTR	-
1	17699924	17704664	LTR	-
1	17724909	17726304	LTR/Copia	-
1	17729572	17735205	LTR/Copia	-
1	17773917	17784361	LTR	+
1	17782361	17785528	LTR	+
1	17799686	17800480	LTR	-
1	17802350	17802660	LTR	+
1	17802661	17804084	LTR	-
1	17807145	17808243	LTR	+
1	17825290	17832050	LTR/Gypsy	+
1	17846531	17850579	DNA/En-Spm	+
1	17850262	17850696	DNA/En-Spm	+
1	17867189	17867442	DNA/En-Spm	-
1	17867362	17871651	DNA/En-Spm	-
1	17867837	17871927	DNA/En-Spm	-
1	17887073	17892281	LTR/Copia	-
1	17920446	17922819	LTR	-
1	17969709	17969974	DNA	+
1	17982434	17982693	DNA	+
1	18003589	18003918	DNA	-
1	18005091	18007213	LTR	-
1	18015671	18016022	DNA/Tourist	+
1	18019353	18019501	DNA	+
1	18037377	18038214	LTR	-
1	18048780	18048956	DNA/Mite	+
1	18072269	18072459	SINE	+
1	18115833	18117222	LTR/Copia	+
1	18116236	18122673	LTR/Copia	+
1	18130881	18131400	LTR	-
1	18132790	18133012	DNA/Mite	-
1	18133474	18133589	LTR	+
1	18184818	18184944	DNA/Mite	+
1	18184943	18185113	DNA/Mite	-
1	18209650	18216089	LTR/Copia	+
1	18223798	18224187	LTR	-
1	18243794	18244879	LTR/Gypsy	-
1	18244898	18245984	LTR	+
1	18252215	18254925	LTR/Gypsy	-
1	18268461	18283943	LTR	-
1	18288215	18295921	LTR	+
1	18308353	18319968	LTR	-
1	18339740	18341010	LTR	-
1	18358275	18363591	LTR/Copia	+
1	18361591	18364901	LTR/Copia	+
1	18378935	18382492	LTR	+
1	18423894	18435458	LTR/Copia	+
1	18473320	18474783	LTR	+
1	18479237	18479421	DNA/En-Spm	+
1	18489828	18493845	LTR	+
1	18506009	18509072	DNA/En-Spm	-
1	18506338	18517016	DNA/En-Spm	-
1	18545937	18550449	LTR	-
1	18628482	18630874	LTR	-
1	18633519	18633800	LTR	-
1	18645595	18647096	LTR/Gypsy	-
1	18714206	18718356	LTR	-
1	18726089	18742798	LTR/Gypsy	-
1	18782813	18783156	DNA/Tourist	-
1	18805051	18809880	DNA/En-Spm	-
1	18874444	18877287	LTR	+
1	18876026	18884898	LTR/Gypsy	+
1	18896580	18897201	LTR	+
1	18903300	18907052	DNA/En-Spm	+
1	18909844	18918733	LTR/Gypsy	+
1	18947063	18951670	DNA/En-Spm	-
1	18988662	18988936	DNA	-
1	18990816	18990969	DNA/En-Spm	+
1	19007945	19008231	DNA/Tourist	+
1	19015824	19020841	LTR/Copia	-
1	19022908	19023226	LTR/Gypsy	+
1	19052104	19052629	DNA	+
1	19056047	19056418	LTR	-
1	19062220	19065390	LTR/Copia	+
1	19141966	19143201	LTR/Copia	+
1	19163731	19166895	LTR/Gypsy	+
1	19217796	19226263	LTR/Gypsy	+
1	19235340	19240009	LTR/Copia	-
1	19282880	19283161	DNA	-
1	19341281	19344059	LTR	+
1	19350345	19350568	DNA/Mite	+
1	19412135	19433259	LTR	-
1	19440238	19451648	LTR	-
1	19465496	19465891	LTR	+
1	19480579	19481279	LTR	-
1	19488083	19493409	DNA/En-Spm	+
1	19508575	19508807	DNA/Stowaway	-
1	19511605	19512528	LTR	+
1	19522501	19526744	LTR	-
1	19534845	19539550	LTR/Copia	+
1	19552048	19553612	LTR/Gypsy	-
1	19553605	19555370	LTR	-
1	19555358	19566264	LTR	-
1	19569855	19574616	LTR/Gypsy	-
1	19579600	19583193	LTR	-
1	19616056	19623706	LTR/Gypsy	+
1	19623706	19635029	LTR/Gypsy	-
1	19635823	19637897	LTR	+
1	19635897	19637953	LTR	+
1	19646610	19651301	LTR/Gypsy	-
1	19657146	19668202	LTR	+
1	19668196	19672535	LTR	+
1	19676740	19678867	LTR	+
1	19706070	19711935	LTR	+
1	19718251	19721064	LTR	-
1	19754167	19764923	LTR	+
1	19767572	19769740	LTR/Gypsy	-
1	19777870	19781460	LTR/Gypsy	-
1	19790413	19801716	LTR/Gypsy	-
1	19810562	19810833	LTR	+
1	19829856	19833409	LTR	-
1	19835025	19843765	LTR	-
1	19886303	19889354	LTR	+
1	19916671	19916839	LTR	-
1	19925512	19932980	LTR/Gypsy	+
1	19936057	19948155	LTR/Gypsy	-
1	19949460	19949891	LTR/Gypsy	-
1	19990098	19999262	LTR/Gypsy	-
1	19999257	20011349	LTR/Gypsy	+
1	20045678	20045816	DNA/Mite	+
1	20046787	20047049	DNA	-
1	20047095	20047303	DNA/Mite	+
1	20058042	20058294	DNA/Mite	+
1	20059988	20060246	DNA	-
1	20069502	20073426	LTR	-
1	20080607	20080857	DNA/MuDR	+
1	20087869	20088022	DNA/Mite	-
1	20091522	20091763	LTR	-
1	20092327	20092489	LTR/Copia	+
1	20093399	20100990	LTR	-
1	20113579	20118250	DNA/En-Spm	+
1	20114390	20118182	DNA/En-Spm	+
1	20118248	20119662	LTR	-
1	20119662	20120342	DNA/En-Spm	+
1	20136206	20140118	LTR	-
1	20158734	20170497	LTR/Gypsy	+
1	20204140	20204664	DNA/En-Spm	-
1	20204141	20204584	DNA/En-Spm	-
1	20204601	20208943	DNA/En-Spm	-
1	20219980	20231320	LTR/Gypsy	+
1	20274102	20274799	LTR	+
1	20275013	20275285	LTR	+
1	20278984	20279129	DNA/hAT	+
1	20279826	20280762	DNA/MuDR	-
1	20294351	20294502	DNA/Mite	+
1	20317586	20317773	DNA/Mite	-
1	20327674	20327974	DNA/Tourist	+
1	20365151	20371606	LTR/Copia	+
1	20390352	20396033	LTR/Gypsy	+
1	20449609	20449781	DNA/Stowaway	-
1	20470517	20474996	LTR	+
1	20483013	20483248	DNA/Stowaway	-
1	20505322	20506245	LTR/Gypsy	+
1	20514001	20516801	LTR	-
1	20548036	20551975	LTR/Copia	-
1	20611257	20617723	LTR/Copia	+
1	20672048	20672892	LTR/Gypsy	+
1	20672892	20680511	LTR/Gypsy	-
1	20684988	20694073	LTR/Gypsy	+
1	20689038	20697405	LTR/Gypsy	+
1	20756401	20760488	LTR	+
1	20765153	20768727	LTR	+
1	20792822	20796357	LTR/Gypsy	-
1	20794357	20804142	LTR/Gypsy	-
1	20835063	20841650	LTR	-
1	20852280	20862310	LTR/Gypsy	+
1	20877056	20879303	LTR/Copia	-
1	20879303	20883182	LTR	+
1	20919258	20922823	LTR	+
1	20968126	20976302	LTR/Gypsy	+
1	20998350	21008556	LTR	-
1	21031277	21032780	LTR/Gypsy	+
1	21048200	21054483	LTR/Copia	-
1	21066308	21067047	LTR	+
1	21093125	21098169	LTR	+
1	21094817	21098774	LTR	+
1	21101780	21102037	DNA	-
1	21149491	21149669	DNA/Mite	+
1	21164117	21164323	DNA/Tourist	+
1	21174194	21174337	DNA	-
1	21175411	21175542	DNA/Mite	+
1	21181142	21181344	DNA/Mite	+
1	21187717	21188001	DNA/Tourist	-
1	21188118	21188362	DNA/hAT	-
1	21196733	21196894	DNA/Mite	-
1	21204354	21223406	LTR/Gypsy	-
1	21235214	21236392	LTR/Gypsy	-
1	21245234	21258128	LTR/Gypsy	-
1	21290163	21297710	LTR	+
1	21294699	21299731	LTR	+
1	21316295	21324867	LTR	+
1	21321475	21328771	LTR	+
1	21362893	21369718	LTR/Gypsy	-
1	21369718	21372983	LTR/Gypsy	-
1	21397538	21401417	LTR	-
1	21450437	21453959	LTR	-
1	21453183	21458049	LTR	+
1	21458240	21463106	LTR	+
1	21479104	21482218	LTR/Gypsy	+
1	21482238	21485988	LTR	-
1	21505724	21510841	LTR	-
1	21510712	21512346	LTR	+
1	21529557	21531620	LTR	-
1	21568794	21572195	LTR	+
1	21575423	21578061	LTR	-
1	21575423	21578747	LTR	-
1	21579308	21582093	LTR	+
1	21582093	21594000	LTR/Gypsy	+
1	21643956	21656847	LTR/Gypsy	+
1	21679390	21679538	DNA/Mite	-
1	21684755	21685018	DNA	+
1	21693202	21693351	DNA/Mite	+
1	21695936	21696159	DNA/Stowaway	+
1	21697618	21697721	DNA/hAT	+
1	21715052	21715216	DNA/Mite	-
1	21746916	21750683	LTR	-
1	21761626	21763714	DNA/En-Spm	-
1	21763714	21769554	LTR	-
1	21800034	21803706	LTR/Gypsy	-
1	21808707	21809879	LTR/Copia	-
1	21818590	21818983	DNA	-
1	21824162	21825087	LTR	-
1	21841112	21842292	LTR	+
1	21857091	21857286	DNA/En-Spm	+
1	21859594	21872878	LTR	-
1	21915088	21915321	DNA/Mite	-
1	21929015	21929355	DNA/Tourist	+
1	21950022	21954817	LTR/Copia	-
1	21964046	21964383	DNA/hAT	-
1	21966602	21967011	DNA/hAT	-
1	21970605	21970850	DNA/hAT	+
1	21971725	21971895	DNA/Mite	-
1	21972015	21973545	DNA	+
1	21989369	21989697	DNA/Tourist	+
1	22000394	22001635	DNA/En-Spm	+
1	22003884	22004143	DNA	+
1	22007512	22007714	DNA	+
1	22058445	22060882	LTR/Gypsy	+
1	22097137	22097275	DNA/Mite	-
1	22100578	22100748	DNA/Mite	-
1	22103346	22103476	DNA/Mite	+
1	22111156	22111564	DNA	+
1	22113726	22114026	DNA/Mite	-
1	22114064	22114208	DNA/Mite	+
1	22149976	22160842	LTR/Gypsy	-
1	22188615	22188968	LTR/Gypsy	+
1	22192952	22193289	DNA/Tourist	-
1	22201570	22201906	DNA/hAT	+
1	22219416	22219680	DNA	-
1	22220867	22221292	DNA/Mite	-
1	22264077	22266307	LTR	-
1	22275388	22278191	LTR/Gypsy	+
1	22294732	22301184	LTR/Copia	-
1	22389592	22390171	DNA/Mite	+
1	22400917	22412378	LTR	+
1	22421542	22421742	DNA/Mite	+
1	22473453	22473630	DNA/MuDR	-
1	22483681	22483871	DNA/En-Spm	-
1	22483753	22484970	DNA/En-Spm	+
1	22484765	22485015	DNA/En-Spm	+
1	22508719	22520663	LTR	+
1	22546826	22550802	DNA	+
1	22564192	22573356	LTR/Copia	-
1	22597208	22597453	LTR	-
1	22599971	22600141	DNA/Mite	-
1	22601205	22601375	LTR	+
1	22601251	22601388	DNA/Mite	+
1	22601396	22602882	LTR/Gypsy	+
1	22603218	22603354	DNA/Mite	+
1	22605306	22606368	DNA/Harbinger	+
1	22608111	22608315	DNA/Mite	-
1	22610568	22610813	DNA/MuDR	-
1	22610571	22610770	DNA/Mite	-
1	22616847	22616998	DNA/Mite	+
1	22636215	22636421	DNA/Mite	-
1	22637598	22637844	LTR	+
1	22643635	22643810	DNA/Mite	+
1	22654309	22654469	DNA/Mite	-
1	22654989	22655455	DNA/Mite	-
1	22668386	22668709	DNA/Tourist	+
1	22669730	22670019	DNA	-
1	22688962	22689229	DNA/Mite	+
1	22690772	22690938	DNA/Mite	+
1	22696048	22696174	DNA/Mite	+
1	22717884	22718146	DNA/Tourist	+
1	22735619	22736454	LTR	-
1	22739622	22739825	DNA/Stowaway	+
1	22750255	22750457	DNA/Stowaway	-
1	22751448	22751593	DNA	+
1	22751593	22752283	LTR	+
1	22757335	22757527	DNA/Mite	+
1	22757738	22757939	DNA/Mite	-
1	22772855	22773114	DNA	+
1	22788078	22788829	LTR	+
1	22792753	22792869	LTR	-
1	22841042	22843918	DNA	-
1	22848815	22849112	DNA	-
1	22850229	22852851	DNA	-
1	22882988	22883171	DNA/Mite	+
1	22898073	22898406	LTR/Copia	-
1	22917276	22917470	DNA/Mite	-
1	22934964	22935118	DNA/Mite	-
1	22939920	22940092	SINE	-
1	22941489	22941721	DNA/Mite	-
1	22943706	22944082	LTR	+
1	22959748	22960125	LTR	-
1	22961429	22961957	DNA	+
1	22976690	22976838	DNA/Mite	-
1	23032127	23038638	LTR	+
1	23050712	23055354	LTR/Gypsy	-
1	23053354	23063673	LTR/Gypsy	-
1	23127497	23137437	LTR	-
1	23137437	23143371	LTR	+
1	23170686	23170869	DNA/Mite	+
1	23170749	23170919	DNA/Tourist	-
1	23175843	23176086	DNA/Mite	-
1	23183696	23183905	DNA/Mite	-
1	23188637	23188900	DNA	+
1	23216877	23216979	DNA/Mite	-
1	23217294	23217412	DNA/Tourist	+
1	23218038	23218164	DNA/Mite	+
1	23220646	23220892	LTR	+
1	23228010	23228157	LTR/Gypsy	-
1	23252176	23264135	LTR/Gypsy	-
1	23264133	23271192	LTR/Gypsy	-
1	23291213	23291543	DNA/hAT	-
1	23295681	23296021	DNA/Tourist	+
1	23332798	23332976	DNA	+
1	23342084	23342349	DNA/Tourist	-
1	23366785	23367434	DNA/Mite	+
1	23374564	23375357	LTR	-
1	23380217	23380406	DNA/Mite	+
1	23382464	23382673	DNA/En-Spm	-
1	23452451	23455262	LTR	-
1	23459657	23463389	LTR	-
1	23466300	23469984	LTR	-
1	23471730	23492134	LTR/Gypsy	+
1	23502318	23508734	LTR/Copia	+
[truncated: 27,102 more rows]
