# Supplementary material for: Transcriptional regulation of genes bearing intronic heterochromatin in the rice genome
Source: PLoS Genet. 2020 Mar 18;16(3):e1008637. doi: 10.1371/journal.pgen.1008637 (PMC7145194; doi:10.1371/journal.pgen.1008637)
Supplement: S4 Table — (XLSX) [file pgen.1008637.s020.xlsx]

## Sheet: Table S3
S4 Table: Genes showing expression changes in osibm2 mutants (Figure 5E: 454 genes)	genes with heterochromatic intron
Os01g0104100
Os01g0104400
Os01g0131450
Os01g0138900
Os01g0147900
Os01g0173000
Os01g0175700
Os01g0180850
Os01g0182600	+
Os01g0201200
Os01g0208700	+
Os01g0220200
Os01g0228400
Os01g0236700
Os01g0238500
Os01g0239100
Os01g0239200
Os01g0246100
Os01g0252100
Os01g0263600	+
Os01g0271400
Os01g0276800
Os01g0279100
Os01g0292200
Os01g0292250
Os01g0299500
Os01g0338600
Os01g0356400	+
Os01g0361000
Os01g0383700
Os01g0559600
Os01g0570500
Os01g0588900
Os01g0618800
Os01g0627550
Os01g0639900	+
Os01g0642200
Os01g0650200	+
Os01g0659200
Os01g0663800	+
Os01g0682500
Os01g0695700	+
Os01g0711400
Os01g0719100
Os01g0725800
Os01g0730500
Os01g0736900
Os01g0761000
Os01g0772600
Os01g0775100
Os01g0793500
Os01g0800500
Os01g0805200
Os01g0815800
Os01g0826900
Os01g0835600
Os01g0837800
Os01g0866500
Os01g0871500
Os01g0886300
Os01g0886900
Os01g0896500
Os01g0906600
Os01g0911100
Os01g0912900
Os01g0919600
Os01g0919800	+
Os01g0923300
Os01g0927600
Os01g0934300
Os01g0938100
Os01g0944000
Os01g0963600
Os01g0971200
Os01g0974200
Os01g0978100
Os02g0101500
Os02g0103800
Os02g0116500	+
Os02g0117100
Os02g0125100
Os02g0131050
Os02g0148100
Os02g0155900	+
Os02g0168000
Os02g0169300
Os02g0178100
Os02g0197125
Os02g0197200
Os02g0219900
Os02g0244600
Os02g0274900
Os02g0285800
Os02g0314300	+
Os02g0326700	+
Os02g0328300	+
Os02g0469600
Os02g0475400
Os02g0481900	+
Os02g0498300	+
Os02g0499000
Os02g0515000
Os02g0534400	+
Os02g0553200
Os02g0556700
Os02g0567100	+
Os02g0590700
Os02g0593400
Os02g0593700
Os02g0603800
Os02g0603900
Os02g0629200
Os02g0644000
Os02g0697900
Os02g0698000
Os02g0735200
Os02g0739000
Os02g0759900
Os02g0773300
Os02g0774300
Os02g0822500
Os02g0825600
Os02g0827300
Os02g0828200
Os02g0829600
Os03g0109700
Os03g0129300
Os03g0131500	+
Os03g0146100
Os03g0146400
Os03g0152600
Os03g0169000
Os03g0169100
Os03g0176700
Os03g0180400
Os03g0192500
Os03g0192700
Os03g0200500
Os03g0219200
Os03g0226400
Os03g0228200
Os03g0231850
Os03g0238600
Os03g0238700
Os03g0267300
Os03g0268000
Os03g0284100
Os03g0284150
Os03g0284600
Os03g0284900	+
Os03g0285700
Os03g0298501
Os03g0311300
Os03g0323200
Os03g0332100	+
Os03g0337500	+
Os03g0337800
Os03g0353400
Os03g0376100
Os03g0387900
Os03g0426900
Os03g0439700
Os03g0439800	+
Os03g0565200
Os03g0570800	+
Os03g0592500
Os03g0595300
Os03g0607500
Os03g0646800
Os03g0649050
Os03g0684400
Os03g0689300
Os03g0712700
Os03g0717700
Os03g0717900
Os03g0717950
Os03g0729100
Os03g0731050
Os03g0731900
Os03g0735000
Os03g0738400
Os03g0744700
Os03g0757200
Os03g0764600
Os03g0773800
Os03g0778100
Os03g0782500
Os03g0786100
Os03g0786250
Os03g0787300
Os03g0790700	+
Os03g0790900
Os03g0795000
Os03g0805200
Os03g0827700
Os03g0837350
Os03g0844900
Os03g0855700	+
Os03g0857400
Os04g0209300
Os04g0234600
Os04g0269600	+
Os04g0278900	+
Os04g0304200	+
Os04g0330900	+
Os04g0349500
Os04g0372800
Os04g0380300	+
Os04g0404800
Os04g0412500
Os04g0414700
Os04g0423600
Os04g0435700
Os04g0442300
Os04g0448900	+
Os04g0450100
Os04g0457000
Os04g0459500
Os04g0485300
Os04g0490800
Os04g0533300
Os04g0538000	+
Os04g0538100
Os04g0559700
Os04g0588500
Os04g0624600
Os04g0629600	+
Os04g0644600
Os04g0645100	+
Os04g0652400	+
Os04g0656100
Os04g0657500
Os04g0659100	+
Os04g0683700
Os04g0692600
Os05g0105000
Os05g0113400
Os05g0116100
Os05g0121600
Os05g0125050
Os05g0133900
Os05g0170800
Os05g0182150
Os05g0202800	+
Os05g0230600
Os05g0232200
Os05g0235300
Os05g0244500
Os05g0253200	+
Os05g0268500	+
Os05g0291700
Os05g0303000
Os05g0334400	+
Os05g0353200
Os05g0388400
Os05g0405000	+
Os05g0411600
Os05g0418000	+
Os05g0432600
Os05g0437200
Os05g0445500
Os05g0460200
Os05g0492500
Os05g0495300
Os05g0496200
Os05g0507300
Os05g0521300	+
Os05g0530350
Os05g0549100
Os05g0556100
Os05g0574500
Os05g0574550
Os05g0575300
Os05g0585900
Os06g0107700
Os06g0107750
Os06g0108500	+
Os06g0108900	+
Os06g0116100
Os06g0157000	+
Os06g0167000
Os06g0185900
Os06g0232600
Os06g0232650
Os06g0238300
Os06g0245800
Os06g0255300
Os06g0318566
Os06g0318600
Os06g0320500
Os06g0329200	+
Os06g0348800	+
Os06g0360600	+
Os06g0480500	+
Os06g0594100
Os06g0597900
Os06g0600700
Os06g0608700
Os06g0611900
Os06g0625400
Os06g0633800
Os06g0638200
Os06g0644250
Os06g0665500
Os06g0669400
Os06g0687700
Os06g0704700
Os06g0724400
Os06g0725900	+
Os06g0728000
Os07g0108300
Os07g0114400
Os07g0134000	+
Os07g0134800
Os07g0141400
Os07g0142900
Os07g0143000
Os07g0148900
Os07g0152900
Os07g0152950
Os07g0160400
Os07g0163000
Os07g0167100
Os07g0176900
Os07g0180700	+
Os07g0186000
Os07g0204500	+
Os07g0228000	+
Os07g0246200
Os07g0412100
Os07g0418000
Os07g0435300
Os07g0492000
Os07g0495900
Os07g0516500
Os07g0544800
Os07g0546000
Os07g0557500
Os07g0558500
Os07g0577600
Os07g0605200
Os07g0607800	+
Os07g0637300
Os07g0656700
Os07g0658400
Os07g0659400
Os07g0662900
Os07g0691200	+
Os07g0694700
Os08g0109300
Os08g0114100
Os08g0117900
Os08g0120000
Os08g0126300
Os08g0139700
Os08g0157600
Os08g0159500
Os08g0191700
Os08g0200300	+
Os08g0202300	+
Os08g0221300	+
Os08g0242700
Os08g0307400	+
Os08g0345800	+
Os08g0355400	+
Os08g0359000
Os08g0430500
Os08g0435900
Os08g0440800
Os08g0471900	+
Os08g0474800	+
Os08g0480000	+
Os08g0480100
Os08g0497600
Os08g0500100
Os08g0525600
Os08g0526300	+
Os08g0538600
Os08g0567200	+
Os09g0123200
Os09g0133600	+
Os09g0240200	+
Os09g0240500	+
Os09g0258600
Os09g0281600
Os09g0294000	+
Os09g0306700
Os09g0315000
Os09g0385300
Os09g0436500	+
Os09g0442300	+
Os09g0477900	+
Os09g0478300
Os09g0542100
Os09g0553200
Os10g0140200	+
Os10g0160000
Os10g0167300
Os10g0189100
Os10g0209700
Os10g0323000	+
Os10g0446600
Os10g0488100	+
Os10g0492300
Os10g0500700
Os10g0502450
Os10g0503500
Os10g0509200	+
Os10g0516100
Os10g0556200
Os10g0567400
Os10g0573700
Os10g0577800
Os11g0147800
Os11g0155600
Os11g0171300
Os11g0209000	+
Os11g0216000
Os11g0242800
Os11g0267100
Os11g0307600	+
Os11g0414000
Os11g0439300
Os11g0471200	+
Os11g0603200
Os11g0661400
Os11g0683500
Os11g0684100	+
Os11g0707000
Os12g0101800	+
Os12g0118800	+
Os12g0134200
Os12g0152800
Os12g0163800
Os12g0168000
Os12g0169400
Os12g0188566
Os12g0188900
Os12g0189300
Os12g0190100
Os12g0191150
Os12g0231000	+
Os12g0235300	+
Os12g0263800	+
Os12g0264500	+
Os12g0271700	+
Os12g0278700	+
Os12g0291200	+
Os12g0420200
Os12g0438400
Os12g0515800
Os12g0615400
Os12g0624000
Os12g0640600
