# Supplementary material for: Transcriptional regulation of genes bearing intronic heterochromatin in the rice genome
Source: PLoS Genet. 2020 Mar 18;16(3):e1008637. doi: 10.1371/journal.pgen.1008637 (PMC7145194; doi:10.1371/journal.pgen.1008637)
Supplement: S6 Table — (XLSX) [file pgen.1008637.s022.xlsx]

## Sheet: Table S5
S6 Table: A summary table for Whole Genome Bisulfite Sequencing (WGBS) analysis
Sample	Total read pairs(125 bp Paired end)	mapped read pairs	mapped single reads	Total Cs Covered (101>reads>2)	median C coverrage	bisulfite unconversion rate*	Total mCs Called**	mCG %	mCHG %	mCHH %
NB BsSeq	192604840	57644500	87306770	142925228	16	0.0213171	31961636	46.6854	27.9384	4.56682
	Total read pairs(150 bp Paired end)	mapped read pairs	mapped single reads	Total Cs Covered (101>reads>2)	median C coverrage	bisulfite unconversion rate*	Total mCs Called	mCG %	mCHG %	mCHH %
OsIBM2 BsSeq	107073536	27814112	61495751	146931305	14	0.0130422	31043602	40.27	22.96	3.209
osibm2 BsSeq	103074149	24164286	58997620	146053471	13	0.0135877	30382885	37.989	22.397	3.277
* estimated from mCs from Chloroplast genome
**binomial test (FDR <0.01)
