# Supplementary material for: Transcriptional regulation of genes bearing intronic heterochromatin in the rice genome
Source: PLoS Genet. 2020 Mar 18;16(3):e1008637. doi: 10.1371/journal.pgen.1008637 (PMC7145194; doi:10.1371/journal.pgen.1008637)
Supplement: S7 Table — (XLSX) [file pgen.1008637.s023.xlsx]

## Sheet: Table S6
S7 Table: A summary table for RNA-seq analysis
Sample	Total read pairs (150 bp Paired end)	Mapped reads (single read)
NB RNAseq	72000000	143281717
RNAi_16 RNAseq	72000000	140707798
NB RNAseq1	33206774	65144384
NB RNAseq2	44851600	87861531
RNAi_2 RNAseq1	35983379	71267340
RNAi_2 RNAseq2	28555452	56643733
RNAi_GFP RNAseq1	30254188	59918230
RNAi_GFP RNAseq2	31436657	61906089
OSIBM2 RNAseq1	34133080	67845593
OSIBM2 RNAseq2	37366360	74714206
osibm2 RNAseq1	33287346	65851254
osibm2 RNAseq2	32532723	64731576
