# Supplementary material for: Transcriptional regulation of genes bearing intronic heterochromatin in the rice genome
Source: PLoS Genet. 2020 Mar 18;16(3):e1008637. doi: 10.1371/journal.pgen.1008637 (PMC7145194; doi:10.1371/journal.pgen.1008637)
Supplement: S1 Data — (XLSX) [file pgen.1008637.s024.xlsx]

## Sheet: Fig1
Fig1 B	mCG	Gene	Exon	Intron (all)	non_het intron	het_intron	TE		mCHG	Gene	Exon	Intron (all)	non_het intron	het_intron	TE		mCHH	Gene	Exon	Intron (all)	non_het intron	het_intron	TE
		0.963218	0.962417	0.958631	0	0.958631	0.961583			0.678672	0.728039	0.770833	0	0.770833	0.670045			0.670045	0.0345388	0.0428385	0	0.0428385	0.12473
		0.206732	0.959011	0	0	0.956056	0.952411			0.0811225	0.680194	0	0	0.440075	0.721715			0.721715	0.0589064	0	0	0.119597	0.0550505
		0	0	0	0	0.861789	0.956827			0	0	0	0	0.397906	0.655313			0.655313	0	0	0.00746269	0	0.0671562
		0.0280107	0	0	0.866667	0.966533	0.949451			0.877193	0	0	0	0.607795	0.796827			0.796827	0	0.00746269	0	0.103336	0.0434057
		0	0	0.866667	0.782609	0.839267	0.96614			0.018603	0	0	0	0.455753	0.731196			0.731196	0	0	0	0.0368186	0.154885
		0.609726	0	0.956056	0.97541	0.812316	0.956972			0	0	0	0.0731707	0.672269	0.713732			0.713732	0	0	0.00652884	0	0.0383897
		0.396259	0.864198	0.782609	1	1	0.964036			0	0	0.440075	0.422764	0.649254	0.765774			0.765774	0	0.119597	0	0	0.030996
		0.00956522	0.79646	0.861789	0.866667	0.862069	0.960025			0.187887	0.158004	0.0731707	0.135802	0.153862	0.731876			0.731876	0	0.00652884	0	0.0395351	0.0733671
		0.365373	0.670455	0.97541	0.75	0.972973	0.916472			0.0100572	0.155689	0.397906	0	0.155172	0.137956			0.137956	0	0	0	0.0150188	0.00244282
		0.155704	0.84	1	0.692308	0.954474	0.95849			0.164347	0.140625	0.422764	0.653846	0.152263	0.708042			0.708042	0	0	0	0	0.0361767
		0.22499	1	0.866667	0	0.457732	0.895522			0.0136076	0.407407	0.135802	0.0555556	0.606061	0.37037			0.37037	0.00656455	0	0	0.169591	0.224265
		0.0670691	0.924242	0.75	0	0.0450064	0.949355			0.0201186	0.436893	0	0.222222	0.654822	0.66192			0.66192	0	0	0	0.0309	0.0237463
		0.612573	0.92517	0.692308	1	0.949003	0.956127			0	0.337838	0.653846	0.355556	0.0687831	0.747633			0.747633	0	0	0	0.0323204	0.0442363
		0.608583	0.878049	0	1	0.944039	0.957312			0.00130039	0.401961	0.0555556	0	0.0322313	0.753835			0.753835	0	0	0	0.0198232	0.0455302
		0	0.938776	0	0	0.961399	0.918316			0.00389189	0	0.222222	0	0.810758	0.62378			0.62378	0	0	0	0.0639059	0.0248303
		0	0.801527	0.966533	0	0.859694	0.878788			0.000665779	0.1	0.355556	0	0.747159	0.428571			0.428571	0	0	0	0.0250118	0
		0.263786	0	1	0.0982874	0.717213	0.916667			0	0.0638298	0	0	0.696192	0.916667			0.916667	0	0	0	0.026894	0.291111
		0.164112	0	1	0.0982874	0.389474	0.930693			0.00449944	0	0	0	0.327395	0			0	0	0	0	0.0131607	0.180328
		0.14744	1	0	0.181159	0.0821828	0.934426			0.0017319	0	0.607795	0	0.282895	0.0909091			0.0909091	0	0.103336	0	0.0142343	0.181818
		0.90596	0	0	0.352113	0.889541	0.962025			0.119789	0.963415	0	0	0.607214	0			0	0.0425532	0	0	0.0963096	0
		0.08	0	0.0982874	0	0.940131	0.958209			0.264634	0	0	0	0.0429836	0.716854			0.716854	0.00287026	0	0	0.0102965	0.0267972
		0.962617	0.975118	0.0982874	0	0.806131	0.961053			0.000934579	0	0	0	0.378894	0.357798			0.357798	0.00322789	0	0	0.0361598	0.0254139
		0.123805	0.25122	0.181159	0.565934	0.95092	0.969231			0.368921	0.609418	0	0	0.0303712	0.612335			0.612335	0.0941036	0	0	0.0106338	0.0556227
		0.474741	0	0.352113	0.565934	0.552863	0.959143			0.00357462	0.877193	0	0.00317712	0.42578	0.787971			0.787971	0.247788	0	0.00273299	0.108723	0.0743284
		0.958022	0	0	0	0.839286	0.917676			0.086313	0.139949	0	0.00317712	0.623423	0.558343			0.558343	0.00383509	0	0.00273299	0.0257155	0.0273396
		0.945996	0	0	0	0.806931	0.942254			0.341923	0	0	0.126238	0.142433	0.648463			0.648463	0	0	0.133753	0.046	0.0698299
		0.0311618	0.396259	0.565934	0	0.941719	0.961841			0.393661	0	0	0.369565	0.461538	0.634789			0.634789	0	0	0.182015	0.105626	0.106015
		0.000372532	0	0.565934	0	0.941719	0.932227			0.000424809	0	0.00317712	0	0.4294	0.571572			0.571572	0	0.00273299	0.00705645	0.252076	0.0681818
		0.0118102	0.953921	0	0	0.369955	0.948919			0	0.187887	0.00317712	0	0.534639	0.755679			0.755679	0.0241553	0.00273299	0.00705645	0.0720739	0.0379145
		0.0600568	0.953921	0	0	0.142705	0.943537			0	0	0.126238	0	0.534639	0.71979			0.71979	0	0.133753	0	0.0720739	0.0328298
		0.249476	0.365373	0	0.945946	0.712121	0.962874			0.00107001	0	0.369565	0	0.140397	0.69898			0.69898	0.00101502	0.182015	0	0.12097	0.0341272
		0.339295	0.819277	0	0.945946	0.70231	0.865248			0	0	0	0	0.0371471	0.792593			0.792593	0.00101502	0.00705645	0	0.0376017	0.265092
		0	0.819277	0	0.422222	0.897436	0.95779			0	0.164347	0	0	0.254464	0.650802			0.650802	0.0556117	0.00705645	0	0.0197183	0.0414887
		0.314257	0	0	0.422222	0.901818	0.931006			0.00295639	0	0	0	0.0611755	0.626042			0.626042	0	0	0	0.0235398	0.0235178
		0.0388939	0	0.945946	0.422222	0.885926	0.78178			0	0	0	0	0.81746	0.440495			0.440495	0	0	0	0.00690846	0.0609668
		0	0	0.945946	0.422222	0.593333	0.957794			0.00837305	0	0	0	0.813187	0.757246			0.757246	0	0	0	0.0114943	0.0517208
		0.299001	0	0.422222	0.94246	0.96266	0.960428			0	0	0	0	0.787234	0.631579			0.631579	0	0	0	0	0.0181321
		0.00453939	0.948276	0.422222	0.7	0.96266	0.857143			0.000232883	0	0	0	0.885714	0			0	0	0	0	0.0329733	0.0807205
		0.964676	0.948276	0.422222	0.7	0.874491	0.937008			0	0	0	0	0.614528	0.508197			0.508197	0	0	0	0.0386467	0.00311042
		0.00426491	0	0.422222	0.578082	0.874491	0.946359			0.656416	0	0	0	0.48279	0.601986			0.601986	0	0	0	0.0420805	0.140956
		0.0298493	0	0.94246	0.578082	0.973149	0.960671			0.00198785	0	0	0	0.224219	0.763501			0.763501	0	0	0	0.0301614	0.0735294
		0.00249107	0.0322581	0.7	0	0.766368	0.971983			0.0213631	0	0	0	0.226697	0.5248			0.5248	0	0	0	0.0453928	0.0211726
		0	0.0322581	0.7	0.886486	0.957358	0.96072			0.00129775	0	0	0.0122951	0.226697	0.610932			0.610932	0	0	0	0.0453928	0.0264758
		0.697797	0	0.578082	0	0.962135	0.922445			0	0	0	0.0122951	0.346984	0.537073			0.537073	0	0	0	0.108579	0.0269271
		0.792526	0	0.578082	0	0.959467	0.951952			0.600225	0	0	0.0122951	0.346984	0.660759			0.660759	0	0	0	0.108579	0.00442478
		0	0	0	0	0.808714	0.928962			0.658161	0	0	0.0122951	0.243167	0.401274			0.401274	0	0	0	0.127184	0.118812
		0	0	0.886486	0	0.273171	0.651505			0	0	0.0122951	0	0.529322	0.685784			0.685784	0	0	0	0.0366132	0.0587169
		0	0	0	0	0.35814	0.876726			0	0	0.0122951	0	0.735889	0.577394			0.577394	0	0	0	0.0325732	0.0371287
		0	0	0	0.0538244	0.35814	0.857143			0	0	0.0122951	0	0.341463	0.437768			0.437768	0	0	0	0.0608696	0.156013
		0	0	0	0	0.643192	0.943837			0	0	0.0122951	0	0.765078	0.752754			0.752754	0	0	0	0.122416	0.0360983
		0	0	0	0	0.959222	0.91453			0	0	0	0	0.306916	0.551351			0.551351	0	0	0	0.0396015	0.0713083
		0.950049	0	0	0	0.498355	0.956522			0.00675024	0	0	0	0.324292	0.24			0.24	0	0	0.00200884	0.0250961	0.068323
		0.950931	0.74031	0.0538244	0	0.913043	0.913158			0.64961	0	0	0	0.14586	0.228037			0.228037	0	0	0.00200884	0.0168249	0.0114001
		0	0.74031	0	0.934211	0.935275	0.965657			0.294118	0	0	0	0.100095	0.646809			0.646809	0	0	0	0.138507	0.0222541
		0.823111	0.74031	0	0.72973	0.916031	0.284866			0	0	0	0	0.0979478	0.188976			0.188976	0	0	0	0.138507	0.00248602
		0.263083	0.74031	0	0.945946	0.94067	0.725836			0.302183	0	0	0	0.234421	0.425322			0.425322	0	0.00200884	0	0.0912353	0.0045741
		0.0191343	0.660169	0	0	0.933333	0.403893			0.00099453	0	0	0	0.647552	0.280851			0.280851	0	0.00200884	0	0.110775	0.00321975
		0.117599	0.554843	0.934211	0.595522	0.956204	0.92237			0	0	0	0	0.173878	0.563408			0.563408	0	0	0	0.0589988	0.0321904
		0.923888	0.554843	0.72973	0.123377	0.942308	0.924528			0.0760221	0.0607221	0	0	0.2	0.710526			0.710526	0	0	0	0	0.22974
		0.650794	0.554843	0.945946	0.903509	0.935925	0.952607			0.785282	0.0544385	0	0	0.377427	0.434783			0.434783	0	0	0	0	0.190476
		0.053658	0.961832	0	0.846154	0.460919	0.950739			0.161654	0.0583942	0	0	0.196862	0.521739			0.521739	0.00475931	0	0	0	0.184762
		0.652406	0.947218	0.595522	0.857143	0.944828	0.949231			0.0603363	0.0583942	0	0	0.541471	0.640998			0.640998	0.00475931	0	0	0.0201557	0.0317925
		0.00140556	0.22499	0.123377	1	0.783436	0.946977			0.23	0	0	0	0.356044	0.707307			0.707307	0	0	0	0.120489	0.035594
		0.000133553	0.954545	0.839267	0.928571	0.975758	0.949509			0	0	0	0	0.270613	0.718826			0.718826	0	0	0.0112994	0.00477859	0.036968
		0.00258176	0.943396	0.903509	0.927711	0.730423	0.942816			0	0.0201186	0	0	0.403614	0.628705			0.628705	0.00221113	0	0	0.00115429	0.0289725
		0.00534908	0.943396	0.846154	0.938931	0.936508	0.967655			0.00188578	0	0	0	0.65366	0.932203			0.932203	0	0	0	0.0276692	0.0284091
		0.0190085	0	0.857143	0.56383	0.924623	0.953619			0	0	0	0	0.314028	0.741575			0.741575	0	0	0	0.080958	0.0225685
		0.908025	0.347222	1	0	0.107551	0.950249			0.0090114	0	0	0	0.690096	0.67925			0.67925	0	0.0112994	0	0.24785	0.0372067
		0.214462	0.612573	0.928571	0	0.172794	0.953667			0.0777778	0	0	0.00578704	0.176904	0.695074			0.695074	0	0	0	0.0551078	0.0426636
		0.0746209	0.920524	0.927711	0.98	0.93578	0.937691			0.162318	0	0	0	0.438776	0.808717			0.808717	0	0	0	0.00506329	0.0249592
		0.367399	0.310998	0.938931	0.948276	0.921875	0.954674			0.00518926	0	0	0.186813	0.0334516	0.732484			0.732484	0	0	0	0.00256197	0.0644809
		0.603306	0	0.56383	0.762482	0.938776	0.962567			0	0	0	0.3	0.00825537	0.70977			0.70977	0	0	0	0.017053	0.278705
		0.476228	0.376963	0	0	1	0.927632			0.522892	0.00130039	0.00578704	0	0.723899	0.823529			0.823529	0.00366098	0	0	0.0842219	0.0351201
		0.15995	0.376963	0	0	0.0119803	0.92			0.315053	0	0	0	0.0100972	0.516779			0.516779	0	0	0	0.00641462	0.167017
		0.447297	0	0.98	0.935484	0.0122478	0.666667			0.000747384	0.00865801	0.455753	0	0.0106509	0.857143			0.857143	0.0229051	0	0	0.00664184	0.682453
		0.548114	0	0.948276	0.973214	0.0694839	0.954733			0.000953834	0	0.186813	0	0.826087	0.686873			0.686873	0	0.0368186	0	0	0.0412875
		0.453782	0	0.812316	0.615385	0.504202	0.859559			0.00198198	0	0.3	0.491228	0.783439	0.341935			0.341935	0	0	0	0.0026178	0.00733795
		0.945257	0	0.762482	0	0.0423481	0.96083			0	0	0	0.666667	0.753425	0.702871			0.702871	0	0	0	0.00573888	0.051382
		0.499771	0	0	0.333333	0.6875	0.793922			0.669725	0	0	0.238095	0.824176	0.398446			0.398446	0	0	0	0.00803213	0.0408135
		0.417391	0	0	0	0.528205	0.989899			0.239456	0	0	0.315789	0.679012	0.757282			0.757282	0	0	0	0.00444444	0.0463215
		0.0205444	0	0.935484	0	0.477987	0.942175			0.106122	0	0	0	0.0654432	0.722648			0.722648	0	0	0.011583	0.0306585	0.0463455
		0.159668	0	0.973214	0	0.951829	0.966703			0	0	0.491228	0.373134	0.0654432	0.707006			0.707006	0	0	0	0.030367	0.178819
		0.301126	0	0.615385	0.176471	0.948019	0.960465			0.000236463	0	0.666667	1	0.0303808	0.659871			0.659871	0	0	0.00860215	0.0233956	0.0761474
		0.0434132	0	1	0	0.669421	0.855412			0.181464	0	0.672269	0.537313	0.0796915	0.505987			0.505987	0	0	0	0.00471921	0.0900818
		0.192265	0	0.862069	0	0.820253	0.934627			0.000552588	0.00134048	0.238095	0.413793	0.0402235	0.644635			0.644635	0.000713267	0	0	0.0658499	0.0424062
		0.971429	0	0.972973	0.665109	0.0799785	0.931142			0	0.000790202	0.649254	0.443787	0.288804	0.719725			0.719725	0.000678887	0	0	0.083953	0.0249817
		0.959845	0.549414	0.954474	0.452381	0.359475	0.965894			0.726817	0	0.315789	0.0396341	0.197368	0.742424			0.742424	0	0	0	0.00340467	0.0060048
		0.0342771	0.923077	0	0	0.359475	0.961069			0.771499	0	0	0	0.196532	0.649813			0.649813	0	0.011583	0	0.00342633	0.040528
		0	0	0.333333	0	0.359475	0.961832			0.00265928	0	0.373134	0	0.631695	0.721154			0.721154	0	0	0	0.0939285	0.018018
		0.872368	0	0	0.631579	0.898402	0.947352			0.00201309	0	1	0	0.613601	0.698926			0.698926	0	0.00860215	0	0.0889332	0.0295367
		0.551113	0.489209	0	0.661157	0.463835	0.884393			0.387346	0.00428816	0.537313	0.0368664	0.10093	0.411111			0.411111	0	0	0	0.00170261	0.272213
		0.471753	0	0	0	0.463835	0.8125			0.00885827	0.0824176	0.413793	0	0.12731	0.114754			0.114754	0	0	0.0047619	0.00257954	0.034965
		0	0.923729	0.176471	0	0.724919	0.89011			0	0	0.443787	0	0.0105761	0.377049			0.377049	0	0	0.00238949	0.0197996	0.267884
		0.0153397	0.00326797	0	0.003663	0.941304	0.956044			0	0	0.0396341	0	0.171694	0.398568			0.398568	0	0	0	0.222866	0.162069
		0.954592	0.000774276	0	0.563063	0.95114	0.777778			0	0	0	0	0.171694	0.457143			0.457143	0	0	0	0.222866	0.481413
		0.960998	0	0.665109	0.952381	0.957006	0.966792			0.250989	0	0	0	0.171694	0.705612			0.705612	0	0	0	0.222866	0.0961523
		0.199734	0.926471	0.452381	0	0.955351	0.965253			0.694042	0	0	0.0965517	0.610506	0.679692			0.679692	0	0	0	0.333657	0.0986892
		0.00929422	1	0	0.956522	0.385338	0.963362			0.185453	0	0.0368664	0	0.312668	0.680392			0.680392	0	0	0.0240964	0.197442	0.0898979
		0.466531	1	0	0.834532	0.948107	0.940244			0	0	0	0.161155	0.312668	0.676948			0.676948	0.00406631	0.0047619	0	0.197442	0.0539291
		0.0159426	0.909091	0.631579	0.852941	0.732169	0.958333			0.00115176	0	0	0	0.508584	0.844444			0.844444	0	0.00238949	0.055933	0.0422128	0.145299
		0.566216	0.941176	0.661157	0.249071	0.578529	1			0.00270416	0.336364	0	0	0.39133	0.4375			0.4375	0	0	0	0.133686	0.416667
		0.218185	0.916667	0	0	0.567805	0.955906			0.0020178	0.6	0	0.388889	0.632	0.670642			0.670642	0	0	0	0.041868	0.0598158
		0.586391	0.823529	0	0.257764	0.0562733	0.884722			0	0.857143	0	0.705882	0.645959	0.474447			0.474447	0	0	0	0.0392026	0.0177159
		0.210043	0.86747	0.003663	0.325444	0.697094	0.945578			0	0.714286	0.0965517	0.2	0.304348	0.637102			0.637102	0	0	0	0.0664996	0.0464312
		0.521343	0.966667	0.563063	0	0.960224	0.693057			0.00407869	0	0.153862	0.330645	0.351931	0.611111			0.611111	0	0.0240964	0	0.0586697	0.0834644
		0.761194	0.941176	0.952381	0.0375	0.711124	0.965985			0.00145391	0	0	0	0.742755	0.790979			0.790979	0	0.0395351	0	0.0580228	0.21666
		0.29171	0.92	0	0.722944	0.337209	0.706161			0	0.75	0.161155	0	0.250457	0.402778			0.402778	0	0	0	0.0621103	0.459184
		0.34377	0.953125	0.956522	0.844037	0.94777	0.545455			0	0.698413	0	0	0.106833	0.764706			0.764706	0	0.055933	0	0.0322159	0.375
		0.254085	0.875	0.834532	0.946524	0.936531	0.756757			0.0172856	0.416667	0	0	0.111446	0.310345			0.310345	0	0	0.0245232	0.0320899	0.887097
		0.0696203	0.810127	0.852941	0.885714	0.0299131	0.962963			0.039072	0.25	0.388889	0	0.0314228	0.845833			0.845833	0	0	0	0.0429582	0.441296
		0.246951	0.912809	0.249071	1	0.772727	0.958955			0.013267	0.515873	0.705882	0	0.256826	0.509091			0.509091	0	0	0	0.159825	0.282788
		0.0190672	0	0	0.961538	0.772727	0.913043			0	0.272727	0.2	0	0.80597	0.47644			0.47644	0	0	0	0.115093	0.235945
		0	0.604743	0.257764	0.209581	0.963158	0.95977			0	0.61	0.155172	0	0.153846	0.121212			0.121212	0.0070922	0	0	0.0177947	0.151184
		0	0	0.325444	0.151111	0.512	0.983471			0	0	0.152263	0	0.195876	0.6			0.6	0	0	0	0.132511	0.189744
		0	0.0316709	0.457732	0	0.968127	0.952381			0	0.420455	0.330645	0	0.686121	0.642857			0.642857	0	0.0150188	0	0.158127	0.21519
		0.911061	0	0	0	0.0603929	0.984615			0	0.467742	0.606061	0	0.641221	0.8			0.8	0.020558	0	0	0.14074	0.519856
		0.000431965	0.962617	0.0375	0.06	0.554348	0.935484			0.207952	0.270073	0.654822	0	0.0147596	0.5625			0.5625	0	0	0	0.0294357	0.368571
		0	0.810526	0.722944	0.0526316	0.121972	0.719178			0	0.027532	0	0	0.215548	0.795455			0.795455	0	0.169591	0	0.399445	0.349398
		0.26442	0.952381	0.844037	0	0.979155	0.96875			0	0	0	0	0.215548	0.852538			0.852538	0.00129199	0.0309	0	0.394483	0.360601
		0.701575	0.874055	0.946524	0	0.979155	0.951985			0	0	0	0.00550747	0.588372	0.0941176			0.0941176	0	0	0	0.0298399	0.227104
		0	0	0.885714	0.173469	0.983838	0.610738			0.263732	0	0	0	0.173526	0.559486			0.559486	0.00080171	0.0245232	0	0.0379715	0.0771812
		0.373708	0	1	0	0.983838	0.938776			0	0.00130833	0	0	0.768053	0.0677966			0.0677966	0	0	0	0.0330789	0.30785
		0.242652	0.00400194	0.961538	0	0.954222	1			0.00300752	0	0	0	0.049944	0.6875			0.6875	0.000434216	0	0	0.0774537	0.0281385
		0.343205	0.887097	0.209581	0.413793	0.732979	0.894737			0	0.368921	0	0	0.0544218	0.530303			0.530303	0	0	0	0.0175831	0.605442
		0.188839	0.975352	0.151111	0.0355191	0.931453	0.738095			0	0.0170213	0	0	0.131673	0.607945			0.607945	0.00339254	0	0	0.284983	0.456954
		0.45777	0.938571	0	0.489583	0.637306	0.979535			0	0	0	0	0.69403	0.595556			0.595556	0	0	0	0.0228471	0.214267
		0.692653	0	0	0	0.967273	0.97619			0.138586	0.0246914	0	0	0.817278	0.493151			0.493151	0	0	0	0.235159	0.492768
		0.7976	0	0.06	0	0.954545	0.940141			0	0	0	0	0.817278	0.837806			0.837806	0	0	0	0.235159	0.18345
		0.0164664	0	0.0526316	0	0.0495553	0.969154			0	0	0	0	0.594502	0.338028			0.338028	0	0	0	0.21633	0.137812
		0.0014181	0.000900293	0	0	0.319372	0.825243			0.00262674	0	0	0	0.594502	0.717949			0.717949	0	0	0	0.21633	0.165644
		0.00634301	0	0.0450064	0	0.282009	1			0	0	0	0	0.365059	0.585561			0.585561	0	0	0	0.176776	0.199074
		0.247139	0.95906	0	0	0.249601	0.923077			0.00167364	0.123223	0.00550747	0	0.304003	0.555556			0.555556	0	0	0	0.193631	0.108145
		0.600271	0.985075	0.173469	0	0.0880593	0.907563			0.00102617	0.0522388	0	0	0.627045	0.646811			0.646811	0.00346821	0	0	0.0526969	0.302603
		0.292582	0.953125	0.949003	0	1	0.944777			0.163632	0	0	0	0.294336	0.77281			0.77281	0	0	0	0.107916	0.0234667
		0.0621011	0	0.944039	0	0.838462	0.954083			0.000609756	0	0	0	0.865497	0.714412			0.714412	0	0	0	0.177396	0.0756735
		0.0834596	0	0	0	0.909091	0.953324			0.00678747	0	0	0.0280374	0.846154	0.71321			0.71321	0	0	0	0	0.0800269
		0.0502235	0.883333	0.961399	0.412429	0.860465	0.95528			0.0240195	0	0	0	0.626168	0.677849			0.677849	0	0	0	0.0366057	0.0568231
		0.150492	0.85	0	0	0.675962	0.925501			0.00167691	0	0	0.0277778	0.0543046	0.620983			0.620983	0	0	0.00125209	0.079525	0.0415339
		0.150974	0.847458	0.859694	0.820106	0.679142	0.965453			0.000979432	0.279115	0	0	0.60199	0.70974			0.70974	0	0	0.00404858	0.251549	0.0906758
		0.330365	0.948052	0.413793	0.0735294	0.0332352	0.955291			0	0	0	0	0.260476	0.75736			0.75736	0.00791975	0	0	0.0401242	0.0827659
		0.0435552	0.966292	0.0355191	0	0.276481	0.963878			0.0167919	0.465479	0	0	0.309058	0.78267			0.78267	0	0	0.00134228	0.0474681	0.0841292
		0	0.97619	0.489583	0	0.246089	0.926322			0.00156986	0	0	0	0.131855	0.749712			0.749712	0	0	0	0.0346535	0.0731116
		0.112139	0.982196	0	0.323529	0.905473	0.946887			0	0	0	0	0.680851	0.731674			0.731674	0	0	0	0.0352941	0.0418278
		0.134046	0	0.717213	0.963964	0.303398	0.953846			0.0387543	0.3	0	0	0.578571	0.735259			0.735259	0	0	0	0.0311267	0.0397045
		0	0	0.389474	0.963964	0.517341	0.948303			0.00105005	0.169811	0	0	0.623457	0.704979			0.704979	0	0	0.00306227	0.122172	0.041006
		0	0	0	0.921053	0.543269	0.951005			0	0.428571	0	0	0.465116	0.750234			0.750234	0	0	0	0.106274	0.0504724
		0	0.0265363	0	0.921053	0.321178	0.950317			0	0.459627	0	0	0.0793796	0.770501			0.770501	0.0190476	0	0.00587607	0.0187557	0.0488551
		0.0013766	0.504087	0	0.841584	0.25443	0.951061			0	0.578431	0.0280374	0	0.064651	0.753934			0.753934	0	0	0	0.0175321	0.0743523
		0.0143862	0	0	0.841584	0.209906	0.697045			0	0.686567	0	0	0.0217755	0.675122			0.675122	0.00934579	0	0	0.0496757	0.0912335
		0.793537	0.16	0	0.358974	0.209906	0.941176			0.00518672	0.614754	0.0277778	0	0.0599591	0.627984			0.627984	0.333333	0.00125209	0	0.0433285	0.0554199
		0	0	0	0.960526	0.719064	0.935912			0	0.00283554	0	0	0.0573799	0.61494			0.61494	0	0.00404858	0	0.0403656	0.0698288
		0.00147656	0	0	1	0.719064	0.945791			0	0	0.0687831	0.00176523	0.121622	0.753086			0.753086	0	0	0	0.113718	0.0217152
		0.319719	0	0	0	0.75203	0.951613			0	0	0	0	0.12426	0.707627			0.707627	0	0.00134228	0.00666667	0.113873	0.0122783
		0.504542	0	0	0	0.811639	0.951401			0.0579272	0	0	0	0.175573	0.745902			0.745902	0	0	0	0.0954357	0.0320098
		0.806111	0	0.412429	0.917563	0	0.976744			0.0022897	0	0	0	0.0817439	0.693201			0.693201	0	0.0323204	0.0208829	0.151955	0
		0.446474	0	0.0821828	1	0.750943	0.925339			0	0	0	0	0.0415318	0.711039			0.711039	0	0	0	0.0578885	0.0267247
		0.666885	0.0118102	0	0.966981	0.0131804	0.937588			0.00404585	0	0	0.046875	0.0757819	0.73337			0.73337	0	0	0.000866927	0.0883084	0.0272294
		0.0147565	0	0.820106	0.806452	0.567337	0.94026			0.000651466	0	0	0	0.491726	0.822284			0.822284	0	0.00306227	0.00128824	0.258206	0.0302871
		0.047619	0	0.0735294	0.939655	0.75	0.967936			0	0	0	0	0.491726	0.738148			0.738148	0	0	0.00206754	0.258206	0.05873
		0.763964	0.433333	0	0.874214	0.844696	0.95439			0	0	0	0	0.171806	0.571429			0.571429	0	0.00587607	0.0906298	0.162183	0.0149493
		0.476091	0.338028	0	0.767677	0.849029	0.939502			0	0	0	0	0.171806	0.680182			0.680182	0	0	0	0.162183	0.0174326
		0.0484976	0.176991	0.323529	0	0.922625	0.926883			0.0004997	0	0	0	0.239264	0.689861			0.689861	0	0	0	0.084594	0.0223556
		0.285428	0	0.963964	0	0.922625	0.951931			0	0	0	0	0.443173	0.720778			0.720778	0	0	0	0.104241	0.0554031
		0.0260605	0	0.963964	0	0.89697	0.951597			0.000988142	0	0	0	0.0375469	0.708533			0.708533	0	0	0.0386905	0	0.0250842
		0	0	0.921053	0.114943	0.89697	0.942577			0	0	0.00176523	0.010327	0.625668	0.728869			0.728869	0	0	0	0.438209	0.0329159
		0	0.339295	0.921053	0	0.307488	0.954901			0	0	0	0	0.047918	0.0875912			0.0875912	0	0.00666667	0	0.0311481	0.0474461
		0.00130293	0	0.841584	0	0.307488	0.13205			0	0	0	0	0.388766	0.719069			0.719069	0.00222552	0	0	0.0443174	0.00704451
		0.00700981	0	0.841584	0	0.307488	0.951754			0	0	0	0	0.194291	0.773565			0.773565	0.000539811	0.0208829	0.0198929	0.0929043	0.0514311
		0	0.00548446	0.358974	0.727273	0.0244978	0.949435			0	0	0	0	0.274494	0.706069			0.706069	0.000890076	0	0	0.109462	0.0387217
		0	0.0691824	0.960526	0.727273	0.0244978	0.947133			0	0	0.046875	0	0.273346	0.704762			0.704762	0	0.000866927	0.00106496	0.109412	0.0359208
		0.348569	0.981818	1	0.768293	0.0244978	0.963961			0	0	0	0	0.649464	0.729555			0.729555	0	0.00128824	0.173913	0.19742	0.0436165
		0.419605	0.982143	0	0.768293	0.783634	0.955833			0.00584692	0	0	0	0.649464	0.726123			0.726123	0	0.00206754	0	0.19742	0.0669676
		0.944391	0.946565	0	0.216463	0.958583	0.954125			0.00670868	0	0.0322313	0	0.213389	0.0128006			0.0128006	0	0.0906298	0	0.472557	0.0424447
		0.41023	0.892857	0.917563	0.216463	0.559526	0.133144			0.845276	0	0	0	0.223684	0.615842			0.615842	0	0	0.00389105	0.470667	0
		0.167158	0.754237	1	0.216463	0.878049	0.951344			0.00251493	0	0	0	0.14693	0.00303437			0.00303437	0	0	0	0.194152	0.0317187
		0.261374	0.835616	0.966981	0.909091	0.878049	0.041037			0.311043	0	0.810758	0	0.14693	0.518857			0.518857	0	0.0198232	0.0017762	0.194152	0.000250473
		0.517325	0.0710059	0.806452	0.941176	0.956586	0.813763			0.222841	0	0.747159	0	0.14693	0.75			0.75	0.00219419	0	0	0.194152	0.0697084
		0.226888	0	0.939655	0.925373	0.965262	0.958718			0.174427	0	0	0	0.00763209	0.794072			0.794072	0	0.0386905	0	0.00750126	0.0672489
		0	0	0.874214	0	0.0786905	0.955635			0	0	0.696192	0	0.00763209	0.778611			0.778611	0.000172523	0.0639059	0	0.00750126	0.0726868
		0	0	0.767677	0.713253	0.270808	0.958899			0	0.00522193	0	0	0.00763209	0.748855			0.748855	0	0.0250118	0	0.00750126	0.0419224
		0.00224459	0	0	0	0.962154	0.957267			0	0	0.327395	0.0495868	0.4237	0.625668			0.625668	0	0	0	0.18815	0.0309994
		0.00237222	0	0	0.904762	0.527523	0.955285			0.00196493	0	0	0.0461538	0.516248	0.593158			0.593158	0	0.026894	0	0.0319149	0.0111421
		0.000401183	0	0	0.969697	0.382282	0.948953			0.00207801	0	0.010327	0	0.301632	0.590293			0.590293	0	0	0	0.0870171	0.054597
		0.000563579	0.0197764	0.114943	1	0.167939	0.938895			0	0	0	0.0232558	0.405405	0.657274			0.657274	0	0.0131607	0	0.00629651	0.0524453
		0.955118	0	0	1	0.91994	0.968397			0	0	0	0	0.405405	0.75953			0.75953	0	0	0	0.00624291	0.036995
		0.000380257	1	0	0.927419	0.944917	0.950824			0.185855	0	0.282895	0	0.741232	0.700462			0.700462	0	0.0198929	0.108108	0.0802563	0.0414818
		0.918241	0.95	0	0.259259	0.244	0.918452			0.000603409	0	0.607214	0	0.750669	0.680851			0.680851	0	0	0.00321543	0.0803195	0.051148
		0.374144	0.968254	0.727273	0	0.0821959	0.906667			0.323829	0	0	0	0.0163679	0.358491			0.358491	0	0.00106496	0.0062422	0.00810478	0.42053
		0.398441	0.947368	0.727273	0.092955	0.0830022	0.848485			0	0	0	0	0.102508	0.571429			0.571429	0	0.0142343	0	0.0863611	0.340849
		0.00515021	0.962963	0.768293	0.541436	0.11401	0.857143			0	0	0	0	0.0942857	0.717949			0.717949	0	0.0963096	0	0.110614	0.589744
		0.465349	0.961039	0.768293	0.367347	0.0147278	0.870968			0	0	0	0	0.226708	0.472401			0.472401	0	0.173913	0	0.225806	0.72043
		0.756018	0.923077	0.216463	0.748148	0.969298	0.922043			0.000348675	0	0	0	0.1	0.717233			0.717233	0	0	0	0.0844828	0.351588
		0.929981	0.949468	0.216463	0.956522	0.328382	0.962476			0.00132912	0	0	0	0.112554	0.702718			0.702718	0	0	0	0.0291788	0.100783
		0.056581	0	0.216463	0.586777	0.0495868	0.959351			0.109166	0	0	0	0.494071	0.737018			0.737018	0	0.00389105	0	0.210066	0.123196
		0.65356	0	0.909091	0.972222	0.112276	0.960218			0	0	0	0	0.546594	0.741794			0.741794	0	0	0	0.152152	0.0776135
		0	0	0.941176	0.936031	0.227979	0.973312			0.446665	0	0	0	0.0487047	0.726266			0.726266	0	0.0017762	0	0.0681338	0.0257511
		0.936247	0	0.925373	1	0.332237	0.944411			0	0	0	0	0.069449	0.681574			0.681574	0	0	0	0.0758317	0.0551816
		0.463279	0	0	0.944724	0.911977	0.962471			0.669191	0	0	0	0.0298387	0.723983			0.723983	0	0	0	0.107414	0.0619634
		0.914634	0.964676	0.713253	0.709644	0.00917065	0.950816			0	0	0	0	0.142953	0.6			0.6	0	0	0	0.0343431	0.0555323
		0	0.0119507	0	0	0.955423	0.957746			0	0	0.0429836	0	0.0253027	0			0	0	0	0	0.0920561	0.51938
		0.951665	0	0.889541	0.883178	0.294118	0.918033			0	0	0	0	0.832558	0.75			0.75	0	0	0	0.264565	0.4
		0.553237	0	0.940131	0.893617	0.072407	0.966667			0.698744	0	0.0495868	0	0.138728	0.5			0.5	0	0	0	0.0722389	0.320755
		0.799528	0.00319343	0.904762	0.972973	0.374561	0.965223			0	0	0.0461538	0	0.0204208	0.667123			0.667123	0	0	0	0.0772254	0.252101
		0.778226	0.000750328	0.969697	0.964286	0.104361	0.963415			0.659053	0	0	0	0.190511	0.53			0.53	0	0.0102965	0.00199601	0.0609785	0.0555287
		0.0614004	0	1	0.964286	0.104361	0.968986			0.209975	0	0.0232558	0	0.0993658	0.185185			0.185185	0	0	0	0.0958641	0.234982
		0.151594	0.00250413	1	0.97561	0.280653	0.95206			0	0	0	0	0.223587	0.692116			0.692116	0	0	0	0.0770039	0.0212121
		0.00557769	0	0.927419	0.926829	0.461783	0.660635			0	0	0	0	0.709643	0.700223			0.700223	0	0.108108	0	0.227995	0.122987
		0.129218	0	0.259259	0.822222	0.317691	0.95			0	0	0	0	0.0911543	0.761399			0.761399	0	0.00321543	0	0.0762144	0.0326901
		0.28969	0.697797	0	0.822222	0.931155	0.860465			0	0	0	0	0.786505	0.176471			0.176471	0	0.0062422	0	0.145311	0.0709635
		0.0936455	0	0.806131	0.933333	0.931155	0.672897			0.000898742	0	0	0.0182421	0.195402	0.625			0.625	0.00129702	0	0	0.160511	0.0169492
		0.0862938	0.964286	0.092955	0.962963	0.957568	0.230769			0	0	0	0	0.0331808	0.253012			0.253012	0.00154959	0	0	0.0634815	0.631769
		0	0.970149	0.95092	0.962963	0.371622	0.726316			0.0752941	0	0	0	0.188814	0			0	0	0	0.00155642	0.134502	0.149701
		0.217654	0	0.541436	0	0.38512	0.976422			0	0	0	0	0.112374	0.418605			0.418605	0	0	0	0.0712851	0.00555556
		0.246233	0.944346	0.367347	0.951613	0.250909	0.958336			0	0	0	0	0.125176	0.530358			0.530358	0.00042343	0	0.0377762	0.0712851	0.485915
		0.249351	0	0.748148	0.909091	0.493062	0.953098			0	0.656416	0	0	0.20735	0.790402			0.790402	0.00381316	0	0	0.0264557	0.0310009
		0	0	0.956522	0.636542	0.903614	0.963597			0	0	0	0	0.522788	0.738846			0.738846	0.159916	0	0	0.502046	0.059563
		0.44174	0	0.586777	0.776786	0.502354	0.974331			0	0	0	0	0.162109	0.753915			0.753915	0	0	0	0.0501867	0.0622074
		0.395486	0	0.972222	0	0.578818	0.949235			0	0	0	0	0.368843	0.788469			0.788469	0	0	0	0.0303247	0.239657
		0.862385	0	0.936031	0	0.752161	0.966251			0.000898607	0	0	0	0.368843	0.740504			0.740504	0	0	0.00294851	0.0303247	0.171726
		0.570837	0	1	0	0.820691	0.947576			0	0	0	0	0.625468	0.699415			0.699415	0	0	0	0.231336	0.0462565
		0.692927	0	0.944724	0	0.95339	0.955792			0.090971	0	0	0	0.119231	0.690341			0.690341	0	0	0.00204221	0.078114	0.0820693
		0	0.600823	0.709644	0	0.12766	0.944444			0	0.00131676	0	0	0.162791	0.67116			0.67116	0	0	0	0.0676692	0.111872
		0.658294	0.950931	0	0	0.360877	0.95099			0	0	0	0	0.140893	0.380952			0.380952	0.00322702	0	0.00623701	0.222954	0.0423536
		0.605809	0.939577	0.883178	0.146341	0.700935	0.935839			0.249529	0	0	0	0.115447	0.527081			0.527081	0	0	0	0.206862	0
		0.192116	0	0.893617	0.146341	0.270579	0.892562			0.000622665	0.600225	0	0	0.302381	0.687551			0.687551	0	0.00199601	0	0.0799354	0.0245189
		0.0629782	0	0.972973	0.888889	0.113188	0.947368			0	0	0	0	0.112064	0.390625			0.390625	0.0727314	0	0	0.066392	0.0225
		0	0	0.964286	0.888889	0	0.960074			0	0.115385	0	0	0.280769	0.756085			0.756085	0	0	0	0.148627	0
		0.0451535	0.961538	0.964286	0.906667	0.929441	0.952221			0	0.746914	0	0	0.252912	0.596788			0.596788	0.0462963	0	0	0.16332	0.0154957
		0	0.0801105	0.97561	0.906667	0.215929	0.939195			0	0	0	0.00294118	0.463173	0.616705			0.616705	0.0315615	0	0	0.0322086	0.0489019
		0	0.941068	0.926829	0.65	0.960017	0.949271			0	0.662626	0	0.00294118	0.0295429	0.632411			0.632411	0.000897062	0	0	0.000234549	0.0558368
		0.0361963	0.00254323	0.822222	0.65	0.960017	0.955594			0	0	0.0182421	0	0.0605286	0.670103			0.670103	0.0184374	0	0	0.100478	0.0382042
		0.0269912	0	0.822222	0.517857	0.579152	0.957617			0	0	0	0	0.220096	0.781061			0.781061	0.000328048	0	0	0.182327	0.044915
		0.0641456	0.101449	0.933333	0.517857	0.715426	0.941553			0	0	0	0	0.133094	0.682488			0.682488	0	0.00155642	0.00590842	0.0117347	0.0336081
		0.0664713	0	0.962963	0.896552	0.703498	0.951386			0.0237288	0	0	0	0.00503145	0.521662			0.521662	0	0	0.00590842	0.0146179	0.0516085
		0.419382	0	0.962963	0.601931	0.944674	0.949227			0.0251618	0	0	0	0.0370134	0.72529			0.72529	0	0.0377762	0	0.0189313	0.0749682
		0.00349854	0	0	0	0.616071	0.951994			0	0	0	0	0.336134	0.744909			0.744909	0	0	0	0.0722456	0.0495278
		0.0775908	0.923888	0.951613	0.820946	0.552725	0.930612			0	0.00675024	0	0	0.336134	0.662834			0.662834	0	0	0	0.0718993	0.0538776
		0.168827	0.650794	0.552863	0	0.23919	0.939655			0.0305818	0.0780781	0	0	0.382442	0.672269			0.672269	0	0	0	0.098092	0.0710253
		0.0341473	0.647059	0.839286	0	0.203993	0.885057			0	0.294118	0	0.0571429	0.0495963	0.606742			0.606742	0.00891972	0	0	0.0691258	0.302097
		0.402772	0.872236	0.909091	0.451327	0.0342324	0.925373			0.0154834	0.27088	0	0	0.661664	0.571429			0.571429	0.0125921	0.00294851	0.00606061	0.0850848	0.122642
		0.0172258	0.553215	0.636542	0	0.0404412	0.688889			0.154335	0	0	0	0.661664	0.666667			0.666667	0.00301773	0	0.00127092	0.0850848	0.168182
		0.0204698	0	0.776786	0	0.940568	0.974359			0.00423872	0	0	0	0.50713	0.666667			0.666667	0	0.00204221	0	0.105563	0
		0.0169205	0	0	0.477273	0.439446	0.943776			0.00540891	0	0	0	0.4398	0.326531			0.326531	0	0	0.110455	0.0456633	0.0615385
		0.289259	0.00147794	0	0.923313	0.955882	0.65812			0.00522766	0.427873	0	0	0.412257	0.364486			0.364486	0	0.00623701	0.000980942	0.0440412	0.100756
		0.0336313	0.00155131	0	0	0.960574	0.958472			0.0122234	0	0	0	0.554239	0.857923			0.857923	0.158273	0	0	0.0402107	0.157393
		0.865977	0.0002958	0	0.213198	0.203313	0.951526			0	0	0	0	0.107505	0.522007			0.522007	0	0	0	0.173115	0.0745063
		0.801402	0	0	0.348178	0.234409	0.955862			0.415794	0	0	0	0.578947	0.541667			0.541667	0	0	0	0.116051	0.0283347
		0.295266	0	0	0.875	0.937784	0.66			0.0905612	0	0	0	0.0363924	0.392795			0.392795	0	0	0	0.0093787	0.254747
		0.181274	0.0371429	0.146341	0	0.960515	0.816327			0.0394958	0	0	0.0125224	0.109113	0.731244			0.731244	0.00499168	0	0	0.173847	0.0533167
		0.948519	0.00136126	0.146341	0	0.913309	0.240741			0.0397727	0	0.00294118	0.024735	0.0481786	0.719772			0.719772	0	0	0	0.0492095	0.0405842
		0	0	0.888889	0	0.952995	0.987013			0.415607	0	0.00294118	0	0.0551817	0.291667			0.291667	0	0	0	0.0514487	0.0294444
		0.0220462	0	0.888889	0	0.931618	0.952454			0	0	0	0	0.365902	0.21875			0.21875	0.000466563	0	0	0.0141343	0.313289
		0.403031	0	0.906667	0	0.906565	0.881944			0.00625	0.785282	0	0	0.403846	0.63745			0.63745	0	0	0	0.344218	0.0969697
		0.11841	0	0.906667	0	0.450867	0.868852			0	0.161654	0	0	0.727084	0.722399			0.722399	0.0371803	0.00590842	0.0031917	0.110193	0
		0.25	0	0.65	0	0.120898	0.942029			0	0.159178	0	0	0.775481	0.352113			0.352113	0	0.00590842	0.147496	0.146188	0.521397
		0.368771	0.00190567	0.65	0.0895522	0.124334	0.930108			0.00183908	0.289617	0	0	0.131363	0.253731			0.253731	0	0	0	0.135253	0.0426011
		0.633925	0	0.517857	0.0895522	0.191906	0.945208			0	0.179724	0	0	0.102705	0.615385			0.615385	0.0609398	0	0	0.0739964	0.310044
		0.181356	0	0.517857	0.9	0.191906	0			0.00030125	0	0	0	0.69901	0.579655			0.579655	0.165653	0	0	0.104289	0.107023
		0.964506	0	0.806931	0.9	0.633333	0.1875			0	0	0	0	0.38946	0.779679			0.779679	0	0	0.00849257	0.102569	0.267677
		0.950382	0	0.896552	1	0.633333	0.628378			0.383446	0	0.0571429	0	0.540203	0.24			0.24	0	0	0	0.0988454	0.344712
		0.159569	0.810811	0.601931	1	0.451713	0.934579			0.260367	0	0	0	0.878049	0			0	0	0.00606061	0	0.0202532	0.0487
		0.701331	0.925571	0	0.618812	0.525287	0.928571			0.000535332	0	0.378894	0	0.602578	0.166667			0.166667	0	0.00127092	0	0.194222	0.0110497
		0.798319	0.214462	0.820946	0.618812	0.319911	0.926829			0.000742115	0	0.0303712	0	0.31155	0.280374			0.280374	0	0	0	0.0702355	0
		0	0.00374065	0	0.707692	0.782857	0.954545			0.000935454	0	0	0.00438596	0.638721	0.888889			0.888889	0	0.110455	0.00135044	0.160754	0.195489
		0	0	0	0.707692	0.523944	0.933333			0	0.021875	0	0	0.0936819	0.890909			0.890909	0	0.000980942	0	0.0252616	0.183951
		0.870424	0	0.451327	0.387097	0.71551	0.854839			0	0	0	0	0.0976547	0.46875			0.46875	0.00279851	0.0361598	0	0.0704465	0.394231
		0.000985707	0.304264	0	0.387097	0.71551	0.896552			0.616556	0	0	0	0.0976547	0.4375			0.4375	0	0.0106338	0	0.070197	0.297593
		0.388146	0	0	0.0557769	0.339706	0.923077			0	0	0	0	0.186218	0.217391			0.217391	0	0	0	0.15455	0.381791
		0.195427	0	0.477273	0.0557769	0.345808	0.6			0.300824	0	0	0	0.183212	0.921053			0.921053	0	0	0.0297143	0.154474	0.023569
		0.12684	0.845668	0.923313	0	0.951553	0.977612			0.126692	0	0	0	0.38	0.54717			0.54717	0	0	0	0.36658	0.289593
		0	0.845668	0	0	0.939597	0.914894			0.040592	0	0	0	0.475	0.844828			0.844828	0	0	0	0.382192	0.341892
		0.00149571	0.603306	0.213198	0.917647	0.79684	0.964112			0	0	0.42578	0	0.0139147	0.763158			0.763158	0	0	0	0.00157729	0.304124
		0.713486	0.476228	0.348178	0.917647	0.928571	0.953846			0.000490356	0	0.0125224	0	0.0695652	0.721647			0.721647	0	0	0	0.137991	0.613636
		0.107503	0.928571	0.875	0.884615	0.968872	0.921875			0.228747	0	0.623423	0	0.1875	0.206897			0.206897	0	0	0	0.0087619	0.0815217
		0.660965	0.928571	0	0.884615	0.968872	0.882812			0.000619579	0	0.024735	0	0.25	0			0	0	0	0	0	0.71371
		0.251284	1	0	0.859649	0.592417	0.861111			0	0	0	0	0.244444	0.329114			0.329114	0	0	0	0	0.0635345
		0	1	0	0.859649	0.928826	0.959847			0.0017014	0	0	0	0.305204	0			0	0	0.108723	0.000840336	0.0454612	0.095057
		0.607811	1	0	0.916084	0.934037	0.941176			0	0.0837209	0	0	0.30378	0			0	0	0.0031917	0.000840336	0.0455143	0.0252294
		0.282781	1	0	0.916084	0.980088	0.943548			0.32329	0.0882353	0	0	0.275362	0.705882			0.705882	0	0.0257155	0	0.0645788	0.00649351
		0.476003	0	0	0	0.71875	0.956851			0.00109004	0.162318	0	0.0013344	0.275362	0.752281			0.752281	0	0.147496	0	0.0648731	0.00376884
		0	0	0	0	0.374063	0.4375			0.000496722	0	0	0	0.565426	0.395349			0.395349	0.0316949	0	0	0.0117704	0
		0.97751	0.550725	0.0895522	0.091954	0.374063	0.954545			0	0.0416667	0	0.23913	0.321429	0.789189			0.789189	0	0	0	0.0121376	0
		0.136229	0.55991	0.0895522	0.779817	0.918367	0.9			0.642994	0	0	0	0.0485437	0.169014			0.169014	0.0149068	0	0.00478469	0.0899307	0.192771
		0.195739	0.971014	0.9	0	0.956091	0.903226			0	0	0	0	0.465347	0.78125			0.78125	0	0.00849257	0	0.18443	0.0235151
		0	0.966102	0.9	0.0494186	0.202473	0.804348			0.000382458	0	0	0	0.544615	0.830769			0.830769	0	0	0	0.221091	0.0368098
		0.0025193	0	1	0	0.165919	0.950349			0	0	0	0	0.544615	0.266667			0.266667	0	0	0.000416002	0.221091	0.0178174
		0.000308356	0	1	0	0.282443	0.95576			0.00328767	0	0	0	0.195122	0.333333			0.333333	0	0	0	0.0208333	0.0817992
		0	0	0.618812	0.461538	0.58075	0.962963			0	0	0	0	0.787879	0.705377			0.705377	0	0	0	0.0456599	0.060241
		0.957201	0.256098	0.618812	0.461538	0.941591	0.928571			0	0	0.00438596	0	0.675342	0.694409			0.694409	0.000316089	0.00135044	0	0.151298	0
		0.347313	0.823129	0.707692	0.840708	0.956234	0.961142			0.641685	0.522892	0	0	0.672764	0.725837			0.725837	0.000316957	0	0.0214286	0.047619	0.0528846
		0.00604961	1	0.707692	0.416667	0.896499	0.953971			0.0170499	0.315053	0	0	0.218391	0.729734			0.729734	0.00835073	0	0.00178253	0.0380259	0.304348
		0	0.814815	0.387097	0	0.674939	0.955556			0.0081761	0	0	0	0.104428	0.535211			0.535211	0.00268007	0	0	0.0498546	0.179669
		0.391366	0.948718	0.387097	0	0.938689	0.951589			0	0	0	0	0.104428	0.536364			0.536364	0	0	0	0.0498546	0.0688451
		0.970879	0.956522	0.0557769	0	0.90296	0.685096			0.17	0	0	0	0.666667	0.254792			0.254792	0	0.0297143	0	0.00401606	0.0481722
		0	1	0.0557769	0	0.924114	0.955204			0.292707	0	0	0	0.158605	0.339286			0.339286	0	0	0	0.0205341	0.213415
		0.00118095	0.888889	0	0	0.928416	0.949914			0	0	0	0	0.0596206	0.312941			0.312941	0	0	0	0.021076	0.171642
		0.569516	0.954198	0	0	0.550333	0.936585			0	0	0	0	0.148872	0.304965			0.304965	0	0	0	0.0918628	0.0777904
		0.147812	0.453782	0.917647	0.530864	0.932271	0.873418			0.00213858	0	0	0	0.207113	0.577778			0.577778	0	0	0	0.125788	0.0414775
		0.240388	0	0.917647	0.530864	0.730887	0.956558			0	0	0	0	0.534125	0.474826			0.474826	0	0	0	0.0350163	0.299492
		0.53381	0	0.884615	1	0.552381	0.970545			0	0	0	0	0.621755	0.84007			0.84007	0	0	0	0.104103	0.0193741
		0.0453767	0.945257	0.884615	1	0.959406	0.968865			0	0	0	0	0.729276	0.842862			0.842862	0	0	0	0.0437607	0.0555556
		0.0545267	0.499771	0.941719	1	0.87218	0.944444			0	0	0	0	0.422792	0.745856			0.745856	0	0.000840336	0	0.0633105	0.0256237
		0.268514	0.417391	0.941719	1	0.893791	0.56			0	0	0	0.00442478	0.21833	0.268293			0.268293	0	0.000840336	0	0.0761566	0.0015528
		0.0527353	0	0.859649	0.954545	0.899123	0.952956			0	0	0.142433	0	0.712538	0.756228			0.756228	0	0	0.00143575	0.0376689	0.113707
		0.0527353	0	0.859649	0.916667	0.911681	0.948445			0	0.00530504	0.461538	0	0.567532	0.66644			0.66644	0	0	0.00143575	0.0262087	0.324675
		0.658986	0	0.916084	0.871264	0.955511	0.630118			0	0.00116904	0	0	0.404026	0.8125			0.8125	0	0	0	0.0377092	0.0219541
		0.671821	0.0498753	0.916084	0.96875	0.985714	0.971429			0	0	0.0013344	0	0.406187	0.513645			0.513645	0.00687816	0	0	0.0378729	0.215531
		0.357808	0	0	0.961039	0.95	0.896552			0	0	0	0	0.305737	0.0811966			0.0811966	0	0.00478469	0	0.0489438	0.207954
		0.751114	0	0	1	0.924658	0.965116			0	0	0.23913	0	0.852941	0.927536			0.927536	0	0	0.0135715	0.0670498	0.33777
		0.276636	0	0.091954	0.826087	0.955145	0.964803			0.399105	0	0	0	0.131799	0.801365			0.801365	0	0.046	0	0	0.0982987
		0	0	0.779817	0.188525	0.77931	0.954955			0.00373413	0	0	0	0.0645161	0.802486			0.802486	0.0555556	0.105626	0.00148148	0.00929293	0.0467851
		0.123176	0	0	0.119231	0.927007	0.697674			0	0	0	0	0.802036	0.637931			0.637931	0	0	0	0.0839313	0.0973742
		0.0851375	0.857143	0.369955	0	0.950071	0.75188			0	0	0	0	0.237762	0.395973			0.395973	0	0.000416002	0	0	0.164566
		0	0.857143	0.0494186	0	0.950071	0.956522			0	0	0	0	0.209836	0.6875			0.6875	0	0	0	0.0182825	0.0757699
		0.837351	0.925608	0	0.0756303	0.356495	0.958525			0	0	0	0	0.13545	0.534247			0.534247	0	0	0	0.0133766	0.00346821
		0.858162	0.925608	0	0	0.642424	0.875			0.142254	0	0	0.0181347	0.0697932	0.688623			0.688623	0	0	0	0.00758144	0.663808
		0.227451	0.925608	0.461538	0.212264	0.333884	0.950617			0.149017	0	0	0.0117188	0.098029	0.763158			0.763158	0	0.0214286	0	0.00975662	0.611111
		0.231743	0	0.461538	0	0.922481	0.834951			0	0	0	0.0529101	0.863014	0.275862			0.275862	0	0.00178253	0.0042123	0.101449	0.180033
		0.00214527	0	0.840708	0.8	0.977778	0.727273			0	0	0	0	0.689369	0.143216			0.143216	0	0	0	0.0111906	0.181801
		0.385158	0	0.416667	0.874074	0.374899	0.981043			0	0	0	0	0.618421	0			0	0	0	0	0.00939306	0.221484
		0.946903	0	0	0.977778	0.953334	0.396226			0.00270848	0	0	0	0.673139	0.682692			0.682692	0	0	0.00957854	0.0292972	0.568127
		0.718759	0.0434132	0	0	0.893246	0.957811			0.355932	0	0	0	0.302703	0			0	0	0	0	0.0193868	0.435417
		0.130135	0.0872093	0	0	0.477661	0.930556			0.183231	0	0	0	0.408289	0.801556			0.801556	0	0	0	0.0192802	0.295216
		0.653279	0.913043	0	0.885714	0.434146	0.82406			0.00416667	0	0	0	0.112753	0.699029			0.699029	0.000469043	0	0.165	0.0305801	0.0713719
		0.291887	0.854839	0	0.714286	0.947147	0.75			0	0	0	0	0.111883	0.675407			0.675407	0	0	0	0.0313798	0.473214
		0	0.964602	0	0.833333	0.947177	0.863636			0.00122888	0.669725	0	0	0.235294	0.680982			0.680982	0	0	0	0.151956	0.176829
		0.40795	0.45122	0.530864	0.123506	0.911765	0.813288			0	0.239456	0	0	0.584906	0.66129			0.66129	0.0266571	0	0	0.293069	0.0382166
		0.930095	0	0.530864	0	0.925234	0.431034			0.0042288	0.106122	0	0	0.146758	0.44374			0.44374	0.0669875	0	0	0.14759	0.0780142
		0.128329	0.971429	1	0.311355	0.939527	0.915888			0	0	0.4294	0	0.472906	0.64497			0.64497	0.00505025	0	0	0.0114437	0.109827
		0.636249	0.959845	1	0.769437	0.255892	0.98913			0	0	0	0	0.730769	0.182368			0.182368	0.001287	0	0	0.0186916	0.313043
		0.149494	0	1	0.763158	0.453358	0.828571			0.51611	0	0.00442478	0	0.0948356	0.454545			0.454545	0	0.00143575	0	0.0184411	0.104546
		0.00883042	0	1	0.763158	0.940463	0.852941			0.0218114	0	0	0	0.613558	0.512195			0.512195	0	0.00143575	0.00217155	0.15519	0.112285
		0.0148523	0.376351	0.954545	0.175439	0.957592	0.891304			0.00396534	0	0	0	0.365566	0.136364			0.136364	0	0	0.00220994	0.146828	0.0782843
		0	0	0.916667	0.0212922	0.922778	0.930233			0.00526316	0	0	0	0.376768	0.518519			0.518519	0	0	0	0.0204768	0.288848
		0	0	0.871264	0.0212922	0.143113	0.942308			0	0	0	0	0.201754	0.397059			0.397059	0	0.252076	0	0.296008	0.213483
		0.147466	0.965937	0.96875	0.933884	0.727586	0.761905			0	0	0	0	0.530387	0.522727			0.522727	0	0	0	0.0515267	0.178997
		0.0616827	0.469256	0.961039	0.947368	0.137434	0.869565			0.000673231	0	0	0	0.937008	0.852941			0.852941	0	0.0135715	0	0.0526316	0.457407
		0.243845	0.323995	1	0.976744	0.165436	0.958128			0	0	0	0	0.89781	0.761905			0.761905	0	0	0	0	0.0750785
		0.154542	0.404735	0.826087	0.928994	0.367292	0.75			0	0	0	0	0.86631	0.578947			0.578947	0	0.00148148	0	0	0.452128
		0.105406	0.454351	0.142705	0.960317	0.367292	0.835866			0	0	0	0	0.754337	0.168269			0.168269	0	0	0	0.0593474	0.161616
		0	0.947368	0.188525	0.978261	0.434921	0.969988			0	0	0	0	0.880342	0.266667			0.266667	0	0	0	0.0589172	0.195652
		0.694602	0.976077	0.712121	0.982143	0.768982	0.984127			0	0	0	0	0.455733	0.395349			0.395349	0	0	0	0.0262182	0.150838
		0.24908	0.961538	0.119231	0.929825	0.293556	0.901408			0.00110885	0	0	0	0.826484	0.691684			0.691684	0	0	0	0.0250348	0.0659014
		0.452262	0.962963	0	0.923077	0.293556	0.927536			0.0161643	0	0.0181347	0	0.84127	0.537313			0.537313	0.000507185	0	0	0.0285317	0.432773
		0.122449	0.780488	0	0.679325	0.854533	0.452381			0	0	0.0117188	0	0.117413	0.552083			0.552083	0.000527241	0	0	0.0312064	0.128931
		0.000833472	0.931034	0.0756303	0.387755	0.67971	0			0.00233645	0	0.0529101	0	0.0600829	0.696721			0.696721	0.000527241	0.0042123	0	0.0359846	0.176656
		0.0387555	0	0	0.387755	0.67971	0.952381			0.00518471	0	0	0	0.201493	0			0	0.00100167	0	0	0.093202	0.257549
		0.350905	0	0.212264	0.73031	0.881406	0.878788			0	0	0	0	0.67218	0.625			0.625	0.000986193	0	0	0.059899	0.0479042
		0.000750791	0	0	0.929825	0.734332	0.898649			0.176625	0	0	0	0.441031	0.416667			0.416667	0.000986193	0.00957854	0	0.0128243	0.20524
		0.156358	0.0153397	0.8	0	0.943898	0.897436			0.000979325	0.000552588	0	0	0.235725	0.136364			0.136364	0.00236676	0	0	0.0527237	0.133646
		0	0.954592	0.874074	0	0.944458	0.808696			0	0	0	0.0114943	0.0665927	0.436893			0.436893	0.00516398	0	0	0.0275887	0.0396358
		0	0	0.977778	0	0.923423	0.910714			0	0	0	0.0114943	0.187551	0.546763			0.546763	0.00083647	0.165	0	0.110283	0.0425
		0	0.960998	0	0	0.886905	0.888889			0	0	0	0	0.0331255	0.272727			0.272727	0	0	0	0.0483181	0.116705
		0.000349253	0	0	0.0595855	0.946875	0.899281			0	0	0	0	0.0353774	0.454545			0.454545	0	0	0	0.0620086	0.418259
		0	1	0.70231	0	0.651617	0.777778			0	0	0	0	0.0928962	0.545455			0.545455	0	0	0	0.00978793	0
		0.940038	0.97191	0.885714	0.0857143	0.651617	0.91358			0	0	0	0.0964467	0.0928962	0.652561			0.652561	0	0	0	0.00978793	0.0176471
		0.186094	0.00929422	0.714286	0	0.622222	0.91358			0.70666	0.726817	0	0	0.0810489	0.687075			0.687075	0	0	0.0194282	0.00937291	0.588235
		0.501185	0	0.833333	0.040521	0.622222	0.830986			0	0.771499	0	0	0.363886	0.777778			0.777778	0.304159	0	0.0183454	0.00441968	0.388278
		0.0714863	0	0.123506	0	0.644603	0.903226			0.00154719	0.000964785	0	0	0.0864382	0.155172			0.155172	0.446006	0	0	0.00230947	0.296131
		0.315595	0.936937	0	0.0268199	0.95386	0.962963			0	0.00201309	0	0	0.0864382	0.0652174			0.0652174	0.00223906	0.00217155	0	0.00230947	0.549072
		0.480204	0.948819	0.311355	0	0.88041	0.9			0	0.00875912	0	0	0.0781644	0.818182			0.818182	0.00440157	0.00220994	0.00403226	0.0200482	0.584046
		0.493151	0.943925	0.769437	0.344328	0.942488	0.970149			0	0	0	0	0.319654	0.666667			0.666667	0.0100821	0	0.281457	0.0401006	0.227513
		0.425306	0.926091	0.763158	0.347103	0.749153	0.860465			0	0	0	0	0.319654	0.423077			0.423077	0	0	0.00440529	0.0402495	0.419231
		0.576994	0.967552	0.763158	0.347103	0.965424	0.945455			0	0.706625	0	0	0.525829	0.628571			0.628571	0	0	0.00573514	0.0216986	0.110606
		0.311688	0.923077	0.175439	1	0.949981	0.986111			0.00260417	0.321429	0	0	0.378375	0.227273			0.227273	0.301075	0	0	0.0275062	0.146919
		0.27511	0.916667	0.0212922	0.862069	0.968553	0.919527			0.000476039	0	0	0	0.723872	0.578947			0.578947	0.0141689	0	0	0.0652709	0.31694
		0	0.986207	0.0212922	0.868852	0.970874	0.946839			0.00288105	0	0	0	0.723872	0			0	0.00151429	0	0.00182149	0.0656619	0.115502
		0	0.952381	0.933884	0.9375	0.883117	0.6			0	0	0	0	0.685083	0.159615			0.159615	0.000654372	0	0.00166574	0.0744681	0.512141
		0.00129781	0.953125	0.947368	0.9375	0.914894	1			0	0	0	0	0.867769	0.868002			0.868002	0.000593536	0	0	0.0807382	0.928571
		0.00130328	0.953488	0.976744	0.9375	0.960518	0.961495			0.0234666	0	0	0	0.144599	0.714286			0.714286	0	0	0	0.0420668	0.68171
		0.00910273	0	0.928994	0.939914	0.936508	0.956134			0.0238666	0	0	0	0.0393215	0.0638298			0.0638298	0	0	0	0.00998841	0.391667
		0	0.0159426	0.960317	0.939914	0.744048	0.921212			0.0219178	0	0	0	0.0393215	0.666029			0.666029	0	0	0	0.00998841	0.438228
		0	0	0.978261	0.939914	0.942049	1			0	0	0	0	0.428087	0.686012			0.686012	0	0	0	0.0335982	0.187675
		0.0144487	0.252252	0.982143	1	0.813483	1			0	0	0	0	0.428087	0			0	0	0	0.00300752	0.0335982	0.277638
		0.312537	0.972816	0.929825	1	0.643282	0.855263			0	0	0	0	0.27561	0.888889			0.888889	0	0	0.00300752	0.0287748	0.158635
		0	0.960573	0.923077	1	0.897387	0.852459			0.00371484	0	0	0	0.777164	0			0	0	0	0.007109	0.0531451	0.0106888
		0	0.964789	0.679325	0.949275	0.23183	0.891892			0	0	0.534639	0	0.597015	0.450704			0.450704	0	0	0.007109	0.416137	0.0525242
		0.00103876	0.91784	0.387755	0.949275	0.23183	0.94			0	0	0.534639	0	0.67086	0.257143			0.257143	0	0	0	0.452078	0.664773
		0	0.945392	0.387755	0.949275	0.695306	0.782875			0	0	0	0	0.134506	0.453608			0.453608	0	0	0	0.0337805	0.0111524
		0.248112	0.945392	0.73031	0.961538	0.40285	0.902174			0	0.250989	0	0	0.796027	0.518519			0.518519	0	0	0.000729129	0.21012	0.0729698
		0.27673	0.317784	0.929825	0.961538	0.464072	0			0.0278592	0	0.0114943	0	0.723676	0			0	0.00224551	0	0.000729129	0.0268987	0.0525446
		0.00664653	0.317784	0	0.961538	0.827869	0.342262			0.00203758	0.694042	0.0114943	0	0.673367	0.19102			0.19102	0	0	0	0.00312175	0.22293
		0	0.96875	0	0.913043	0.945055	1			0	0	0	0	0.615385	0.375			0.375	0.0244941	0.0720739	0	0.00904977	0.580247
		0.354606	0.916667	0	0.913043	0.932823	0.809825			0	0.0681818	0	0	0.50885	0.684608			0.684608	0	0.0720739	0	0.00504202	0.573913
		0	0.964912	0	0.913043	0.731658	0.964676			0.000500501	0.740642	0	0.0534884	0.478469	0.789682			0.789682	0	0	0	0.00321027	0.173267
		0.030321	0.958621	0.0595855	1	0.928775	0.958397			0	0	0.0964467	0	0.775105	0.727894			0.727894	0.016147	0	0	0.157286	0.188275
		0	0.62117	0	1	0.954238	0.971063			0	0	0	0	0.77747	0.762887			0.762887	0	0.0194282	0	0.0310171	0.0881543
		0.0162767	0	0.0857143	1	0.664965	0.950485			0	0	0.140397	0	0.356725	0.723044			0.723044	0	0.0183454	0	0.0876361	0.035
		0.121964	0.210043	0	0.972222	0.822951	0.95098			0.00479124	0	0	0	0.683979	0.382812			0.382812	0	0	0	0.0305966	0.239354
		0	0.927778	0.040521	0.972222	0.950617	0.963415			0	0	0	0.035	0.0436345	0.528			0.528	0	0	0	0.000647249	0.316667
		0	0.927778	0	0.490566	0.79151	0.956289			0	0	0	0.0028169	0.385079	0.75747			0.75747	0	0.00403226	0.0211132	0.0864583	0
		0.0251561	0.183954	0.0268199	0.490566	0.79151	0.372937			0	0.000470514	0	0	0.498664	0.172549			0.172549	0	0.281457	0	0.00544776	0.0113788
		0.0441836	0.0843496	0	0.618632	0.835145	0.372937			0.00070922	0	0	0	0.0509731	0.22			0.22	0.000347396	0.00440529	0.056213	0.0641336	0.0377358
		0.0926276	0	0.344328	0.618632	0.835145	0.941176			0.00761884	0	0	0	0.0509731	0.82659			0.82659	0.001544	0.12097	0	0.0641336	0.0671309
		0.633777	0.864543	0.347103	0	0.835145	0.941176			0	0	0	0	0.393542	0.813559			0.813559	0	0.00573514	0	0.108697	0.0932973
		0.622478	0.761194	0.347103	0	0.950704	0.888889			0.198061	0	0	0.0609756	0.180952	0			0	0	0	0.0434385	0.0161245	0.0919553
		0	0.969697	1	0.772487	0.950704	0.942857			0.113005	0	0	0	0.153605	0.191558			0.191558	0	0	0.00131991	0.0100421	0.15001
		0.126336	0.927928	0.897436	0.617188	0.950704	0.905797			0	0	0	0	0.585492	0.384615			0.384615	0	0.00182149	0	0	0.0427509
		0.211179	0.166146	0.862069	0	0.965659	0.650862			0.00866164	0.0191083	0	0	0.473868	0.335294			0.335294	0	0.00166574	0	0.004662	0.043578
		0.778809	0	0.868852	0	0.965659	0.963552			0	0	0	0	0.581492	0.761043			0.761043	0	0	0	0.0896006	0.139601
		0.842354	0	0.9375	0.78125	0.965659	0.935358			0	0.00270416	0	0	0.200314	0.590023			0.590023	0.000457387	0	0	0.0129725	0.0469198
		0.892907	0.867987	0.9375	0.72093	0.893004	0.87218			0	0	0	0	0.115681	0.898438			0.898438	0.0247934	0	0.0298879	0.00334697	0.310288
		0.180735	0.955882	0.9375	0	0.884701	0.896266			0	0	0	0	0.24305	1			1	0	0	0.00203528	0.00347222	0.360421
		0.359568	0.18894	0.939914	0.272727	0.884701	0.87156			0.00162031	0.0036036	0	0	0.196459	0.492063			0.492063	0	0	0	0.0493954	0.246193
		0.0241379	0.0696203	0.939914	0	0.884701	0.949017			0	0	0	0	0.384532	0.715032			0.715032	0.0117716	0.00300752	0.00649351	0.0108068	0.293578
		0.0451023	0.246951	0.939914	0	0.221946	1			0	0.040625	0	0	0.866667	0.318966			0.318966	0	0.00300752	0	0.0158201	0.235556
		0.688786	0.0190672	1	0	0.221946	0.787402			0.00141343	0	0	0	0.194151	0.714674			0.714674	0	0.007109	0	0.0374658	0
		0.931408	0	1	0	0.221946	0.956522			0.000903478	0	0	0	0.194151	0.377953			0.377953	0.00353357	0.007109	0	0.0374658	0.0531915
		0	0	1	0	0.558049	0			0	0	0	0	0.412996	0.571429			0.571429	0.000891398	0	0.000659341	0.0171371	0.00315126
		0.023857	0	0.949275	0	0.589691	0.88			0	0	0	0	0.412996	0.214286			0.214286	0.000891398	0	0	0.0171371	0.0494661
		0	0.959007	0.949275	0.640884	0.508929	0.939096			0.00959488	0	0	0.0360502	0.412996	0			0	0	0.000729129	0	0.0171371	0.117945
		0.543529	0	0.949275	0.161776	0.473815	0.595376			0	0	0	0	0.224836	0.189266			0.189266	0	0.000729129	0	0.00360053	0.655374
		0	0.778631	0.961538	0.0275	0.162919	0.78492			0	0	0	0.0294388	0.224836	0.503401			0.503401	0	0	0	0.00360053	0.200743
		0	0	0.961538	0.0294643	0.9	0.810127			0	0	0	0	0.224836	0.515625			0.515625	0.00724638	0	0	0.00360053	0.282609
		0.0494613	0	0.961538	0	0.110814	0.827586			0	0	0	0	0.382801	0.55518			0.55518	0	0	0	0.0816908	0.0579243
		0	0.00925926	0.913043	0.948052	0.110814	0.927823			0.039318	0	0.0534884	0	0.382801	0.813235			0.813235	0	0	0	0.0816908	0.177419
		0	0	0.913043	0.948052	0.0764515	0.96768			0	0	0	0	0.382801	0.541365			0.541365	0	0	0	0.0816908	0.4
		0	0	0.913043	0.932584	0.552684	0.708883			0	0.00407869	0	0	0.211784	0.75			0.75	0	0	0.0270531	0.00447027	0.632653
		0	0	1	0.932584	0.16472	0.944444			0	0	0	0	0.327133	0.516807			0.516807	0.0011425	0	0	0.00748172	0.156863
		0	0	1	0.944444	0.962541	0.75			0	0	0	0	0.327133	0.848485			0.848485	0	0	0.0322951	0.00748172	0.342711
		0.00269642	0	1	0	0.962541	0.942197			0	0	0.0371471	0	0.327133	0.254947			0.254947	0	0	0	0.00748172	0.0262131
		1	0	0.972222	0	0.928571	0.978903			0	0	0.035	0	0.132998	0.836846			0.836846	0	0.0211132	0	0.0855257	0.0776915
		0.985075	0	0.972222	0.587224	0.985714	0.788618			0.170732	0	0.254464	0	0.132998	0.405797			0.405797	0	0	0	0.0855257	0.120674
		0	0.95	0.490566	0.587224	0.949643	0.940179			0	0.00187477	0.0028169	0	0.132998	0.771429			0.771429	0	0.056213	0.0206897	0.0855257	0.349503
		0.0169226	0.95	0.490566	0.894737	0.84266	0.948276			0	0	0	0	0.184397	0.837838			0.837838	0.000952939	0	0.00148644	0.0305626	0.320755
		0.0208473	0.928571	0.618632	0.894737	0.448522	0.930233			0.00918964	0	0	0	0.190178	0.689534			0.689534	0.00225734	0	0.00151	0.0301225	0.0178004
		0.890539	0.928571	0.618632	0.969697	0.624949	0.94012			0.45362	0	0	0	0.181818	0.569767			0.569767	0	0.0376017	0.0041301	0.0778827	0.144341
		0.886622	0.9375	0	0.969697	0.842857	0.91111			0.436272	0	0	0	0.182232	0.703297			0.703297	0	0.0434385	0	0.0758988	0.102529
		0.906053	0.9375	0	0.819905	0.925926	0.84252			0.449075	0	0.0609756	0	0.0169158	0.763859			0.763859	0.0126388	0.0197183	0.0028777	0.00413413	0.04
		0.0101979	0.83871	0.772487	0.819905	0.937282	0.958255			0.0144977	0	0	0	0.518519	0.75401			0.75401	0	0.00131991	0.00317058	0.00172612	0.0148148
		0.0101979	0.83871	0.617188	0.666667	0.520359	0.959325			0.0123392	0	0	0	0.0151786	0.633305			0.633305	0	0	0	0.0100824	0.21978
		0.458181	0.862745	0.901818	0.666667	0.841842	0.958124			0.260433	0	0	0	0.0151786	0.541247			0.541247	0	0	0	0.0100824	0.144547
		0.0435758	0.862745	0	0.894737	0.892068	0.96177			0	0	0	0	0.0223244	1			1	0	0	0	0.0218809	0.0651224
		0	0	0	0.894737	0.892068	0.952278			0	0	0	0.0027881	0.267391	1			1	0	0	0	0.0337885	0.128057
		0.0145997	0	0.885926	0.884615	0.891946	0.980952			0.00382452	0.013267	0	0	0.0348045	0.550847			0.550847	0	0.0298879	0	0.00496112	0.0741688
		0.0882744	0.13913	0.78125	0.884615	0.891946	0.980952			0	0	0	0	0.271642	0.333333			0.333333	0.0160245	0.00203528	0	0.0357046	0.172131
		0.140223	0.929144	0.72093	0.766234	0.891946	0.954802			0.000946522	0	0	0	0.271642	0			0	0	0	0	0.0357046	0.358571
		0	0	0.593333	0.862069	0.378218	0.833333			0	0	0	0	0.793296	0.49			0.49	0	0.00649351	0	0.0283019	0.0566
		0	0.738916	0	0.909091	0.823529	0.972973			0	0	0	0	0.631868	0.708333			0.708333	0	0	0	0.0270514	0.00772201
		0.0466363	0.88	0.272727	1	0.953231	0.907692			0.0117497	0	0.0611755	0	0.805654	0.787234			0.787234	0	0	0	0.057697	0.0388893
		0	0	0	0.955414	0.781341	0.804878			0	0.239651	0	0	0.162037	0.571429			0.571429	0	0	0.000882613	0.0161981	0.0514638
		0	0	0	0.984848	0.868421	0.938776			0	0	0	0	0.144974	0.63786			0.63786	0.0210259	0.000659341	0	0.0473738	0.0549069
		0	0.915068	0.96266	0.812808	0.795872	0.987342			0	0.0346939	0	0	0.230561	0.651429			0.651429	0	0	0	0.0115622	0.0685279
		0.0038835	0.171691	0.96266	0	0.795872	0.893333			0	0	0	0	0.676692	0.701531			0.701531	0.00701187	0	0	0.0263158	0.0485348
		0.0906546	0	0.874491	0.971875	0.957031	0.861272			0.0587394	0	0.0360502	0	0.575472	0.630435			0.630435	0	0	0.000882457	0	0.205212
		0.313253	0	0.874491	0.8875	0.895555	0.961185			0	0	0	0	0.889474	0.64			0.64	0	0	0	0.00903614	0.396226
		0.150636	0.931034	0	1	0.930502	0.928571			0.00149282	0	0.0294388	0	0.817739	0.392857			0.392857	0	0.0235398	0	0.057446	0.122396
		0.086582	0.931034	0	0.920304	0.508623	0.882353			0.000561404	0	0	0	0.503464	0.201183			0.201183	0	0	0	0.112061	0.0492424
		0.584622	0.95163	0	0.965517	0.702388	0.978947			0.289886	0	0	0	0.326923	0.662297			0.662297	0	0	0	0.0334242	0.0303413
		0.976155	0.798913	0	0.97619	0.240319	0.90625			0.832113	0	0	0.00950735	0.26363	0.43379			0.43379	0	0	0	0.146875	0.205426
		0.304765	0.878788	0.640884	0.946903	0.888368	0.957367			0	0	0	0.00963785	0.26363	0.321429			0.321429	0	0	0.0885827	0.146875	0.469178
		0.317172	0	0.161776	0	0.888368	0.916168			0.000954033	0	0	0.00963785	0.104758	0.669767			0.669767	0	0.0270531	0	0.00876511	0.186207
		0.272284	0	0.0275	0.0930233	0.858974	0.822222			0.000829187	0	0	1	0.104758	0.758621			0.758621	0	0	0.0202361	0.00876511	0.0327869
		0.449156	0.188839	0.0294643	0	0.877551	0.963333			0.00185057	0	0	0.761905	0.104758	0			0	0	0.0322951	0	0.00876511	0.11302
		0	0.45777	0	0.206235	0.893307	0.777778			0	0	0	0.928571	0.124339	0.714286			0.714286	0	0	0.017094	0.059115	0.129252
		0	0.394366	0.948052	0	0.0626506	0.8125			0	0	0	0.888889	0.705882	0.833333			0.833333	0	0	0	0.0361446	0.0791457
		0	0.7976	0.948052	0	0.875	0.976			0	0	0	0.880952	0.030438	0.702101			0.702101	0	0	0.0152661	0.0281712	0.28692
		0.138582	0.708785	0.932584	0	0.684783	0.840909			0.0288426	0	0	0	0.2	0.705882			0.705882	0	0.0206897	0.0153405	0.163485	0
		0.00154464	0.704626	0.932584	0	0.763918	0.964268			0	0	0	0	0.564356	0.464286			0.464286	0	0.00148644	0.0153405	0.00692521	0.218065
		0.788082	0	0.944444	0.948718	0.950252	0.971429			0.0459283	0	0	0	0.656743	0.189474			0.189474	0	0.00151	0.0217391	0.197956	0.0782609
		0.329619	0	0	0	0.932786	0.863636			0.00252467	0	0	0	0.656743	0			0	0	0.0041301	0.02	0.197956	0.0653679
		0.0404917	0	0	1	0.251107	0.899497			0.144118	0	0	0	0.731429	0.610169			0.610169	0.00611621	0	0	0.0859873	0.0683168
		0	0	0.587224	0.965517	0.312256	0.96			0	0	0	0	0.488449	0.309524			0.309524	0.00611621	0.0028777	0	0.0197336	0.0741351
		0	0	0.587224	0.955224	0.769627	0.964912			0	0	0	0	0.229692	0.296296			0.296296	0	0.00317058	0.00967742	0.0373083	0.0327358
		0	0	0.894737	0.901961	0.496815	0.943262			0	0	0	0	0.589027	0.282609			0.282609	0	0	0	0.0255906	0.668172
		0.138475	0	0.894737	0.969231	0.794259	0.946429			0	0	0	0	0.170954	0.5			0.5	0	0	0	0.0212843	0.0729614
		0.613325	0	0.969697	0.969231	0.847222	0.95			0.163846	0	0	0	0.260909	0.6875			0.6875	0	0	0	0.0123521	0.356261
		0.941633	0	0.969697	0.0645624	0.920577	1			0.562239	0.295862	0.0027881	0	0.0909091	0.655096			0.655096	0	0	0	0.0556227	0.787302
		0.371146	0	0.819905	0	0.733945	1			0.184456	0	0	0	0.181118	0.855278			0.855278	0.109662	0	0	0.106667	0.112401
		0.146328	0	0.819905	0.424242	0.648148	0.965311			0.000849257	0	0	0	0.181118	0.8125			0.8125	0	0	0	0.106667	0.0418327
		0.767157	0	0.666667	0	0.843305	0.951317			0.247649	0	0	0	0.468966	0.407407			0.407407	0	0	0	0.0358835	0
		0	0	0.666667	0.222222	0.956607	0.984127			0	0	0	0	0.488	0.824733			0.824733	0	0	0	0.0476684	0.10688
		0.95847	0	0.894737	0	0.157993	0.941176			0.652866	0	0	0	0.441892	0.570352			0.570352	0	0	0	0.204981	0.0284091
		0.662008	0.0253659	0.894737	1	0.95366	0.942408			0.0685204	0	0	0	0.0134847	0.807155			0.807155	0.00315956	0	0	0.00394038	0
		0.896702	0.619687	0.884615	0.930233	0.879845	0.938242			0.209825	0	0	0	0.676692	0.875			0.875	0	0.000882613	0	0.168443	0.260917
		0.638396	0.655621	0.884615	0.950413	0.649513	0.97091			0.0512986	0	0	0	0.177966	0.454545			0.454545	0.000710227	0	0	0.0551118	0.0595238
		0.949842	0.900763	0.766234	0.273684	0.961574	0.95			0.561911	0	0	0	0.625083	0.771842			0.771842	0	0	0	0.121409	0.150568
		0.954141	0.900763	0.973149	0.928571	0.750883	0.877551			0.39026	0	0	0	0.435459	0.81312			0.81312	0	0	0	0.0119775	0.357708
		0.196043	0.894737	0.862069	0	0.246066	0.973123			0	0	0	0	0.331136	0.722826			0.722826	0.00119617	0.000882457	0	0.0132699	0.280182
		0.734148	0.894737	0.909091	0.84	0.246066	0.960619			0.0815451	0	0	0	0.111293	0.581818			0.581818	0.00119048	0	0	0.00869167	0.385417
		0.123062	0.622222	1	0.96	0.87094	0.944444			0.00064433	0	0	0	0.034153	0.581818			0.581818	0	0	0	0.0102401	0.0695119
		0.156538	0.622222	0.955414	0.896552	0.940028	0.934579			0.000968289	0	0	0	0.733138	0.47619			0.47619	0	0	0	0.081463	0.0550671
		0.129592	0.837838	0.984848	0.964286	0.940028	0.805195			0	0	0	0	0.238806	0.485437			0.485437	0	0	0	0.0714286	0.441948
		0.00193511	0.837838	0.812808	0.918919	0.836066	0.951807			0	0	0.00950735	0	0.308229	0.490909			0.490909	0	0	0	0.0389631	0.433071
		0	0.578947	0	0	0.467949	1			0	0	0.00963785	0	0.288699	0.592617			0.592617	0	0.0885827	0	0.0287916	0.053565
		0.00547403	0.578947	0.971875	0.903226	0.871591	0.955056			0.000803428	0.138586	0.00963785	0.0138169	0.265434	0.769446			0.769446	0.000279486	0	0	0.0144416	0.042344
		0.0690481	0	0.8875	0.9	0.871591	0.925926			0	0	1	0.0138169	0.281212	0.683453			0.683453	0.00186609	0.0202361	0	0.0402082	0.176811
		0.490412	0	1	0.943396	0.950126	0.96319			0.0903739	0	0.81746	0	0.0163636	0.711838			0.711838	0.00134048	0	0	0.0158133	0.0956522
		0.2	0.0133333	0.920304	0.01875	0.946298	0.955156			0.000584727	0	0.761905	0	0.00866089	0.695163			0.695163	0	0.017094	0.00364964	0.00823874	0.0478723
		0.0134452	0.0214286	0.965517	0	0.812987	0.966082			0.00809451	0	0.813187	0.0333333	0.653374	0.820214			0.820214	0	0	0.00364964	0.174132	0.0632886
		0	0	0.97619	0	0.812987	0.957967			0	0	0.787234	0.0510397	0.0131181	0.623377			0.623377	0	0.0152661	0	0.00270942	0.0910503
		0.971548	0.160112	0.946903	0.0424837	0.444887	0.963816			0.512839	0	0.928571	0.091954	0.680763	0.790431			0.790431	0.00123813	0.0153405	0	0.0333381	0.73904
		0.963667	0.180095	0	0	0.668027	0.953105			0.453686	0	0.885714	0	0.438017	0.71227			0.71227	0	0.0153405	0.0141367	0.373632	0.113744
		0.365333	0.751445	0.0930233	0	0.819678	1			0.000525947	0	0.888889	0	0.241848	0.403045			0.403045	0.0148515	0.0217391	0.0141367	0.0914034	0.0744186
		0.0506924	0.751445	0	0.0677966	0.967742	0.949707			0.056435	0	0.880952	0	0.747363	0.25312			0.25312	0.00410959	0.00690846	0	0.0336698	0.0671642
		0	0.609901	0.766368	0	0.400185	0.952212			0	0	0	0.842105	0.279188	0.42268			0.42268	0	0.02	0	0.0133531	0
		0.017452	0.609901	0.206235	0	0.959302	0.822055			0	0	0	0	0.0797546	0			0	0.0515267	0.0114943	0	0.106445	0.116162
		0.0565578	0	0.957358	0.118774	0.860751	0.432659			0	0	0	0.0483871	0.0797546	0.214286			0.214286	0	0	0.00573477	0.106445	0.0820734
		0	0	0	0.00881057	1	0.902439			0	0	0	0	0.604518	0.275862			0.275862	0	0	0	0.0259359	0.00573127
		0	0.887513	0	0.50723	0.942247	0			0	0	0	0.0784983	0.734913	0.474576			0.474576	0	0.0329733	0	0.0138592	0.0264446
		0.535076	0.887538	0	0	0.906887	0.913907			0.557498	0	0	0	0.735746	0			0	0	0	0	0.0138707	0.05929
		0.337566	0.885204	0	0.266055	0.826087	0.925			0.00137206	0	0	0	0.158065	0.00897868			0.00897868	0	0.00967742	0	0.0120265	0.0671248
		0.0124421	0.166667	0.948718	0	0.944855	0.893333			0.00645081	0	0	0	0.271883	0.337838			0.337838	0	0	0.0183727	0.0611193	0.0537182
		0.00803073	0.161596	0	0	0.94563	1			0.00231558	0	0	0	0.204797	0			0	0	0	0.00458716	0.0465588	0.0429755
		0	0	1	0	0.802205	0.0308261			0	0	0	0	0.204797	0.75			0.75	0	0	0	0.0465588	0.0915033
		0.00248875	0.00165262	0.965517	0.869565	0.646884	0.831081			0	0	0	0	0.696321	0.765113			0.765113	0	0	0	0.0418084	0.0545122
		0.0270747	0.107109	0.955224	0.869565	0.886525	0.9			0.0091853	0.00582524	0	0	0.71183	0.547053			0.547053	0	0	0.00460829	0.073319	0.0573891
		0.0200523	0	0.901961	0.9375	0.509963	0.9375			0.00711634	0	0	0	0.246644	0.77931			0.77931	0.000504923	0	0.00256739	0.00690647	0.00525807
		0.0194384	0	0.969231	0.71875	0.974828	0.968318			0.00287356	0	0	0.0610329	0.240984	0.723799			0.723799	0	0	0.00256739	0.00691443	0.0464264
		0.527203	0	0.969231	0.71875	0.851409	0.934135			0.0298686	0	0	0.0532787	0.13829	0.495985			0.495985	0	0	0	0.0553466	0.137006
		0.216961	0	0.0645624	0.95	0.851409	1			0	0	0	0	0.345779	0.778953			0.778953	0	0	0	0.110712	0
		0.684211	0	0	0.95	0.850054	0.954536			0.43131	0	0	0	0.505867	0			0	0	0	0	0.0954971	0.111901
		0.1153	0	0.424242	0.695652	0.877637	0.90357			0.0693262	0	0	0	0.641026	0.0888889			0.0888889	0	0	0	0.176768	0.0867876
		0.000619963	0	0	0.695652	0.934307	0.966874			0	0	0	0	0.571765	0.557823			0.557823	0	0	0	0.00986842	0.567282
		0.0907037	0.212458	0.222222	0.952381	0.952381	0.857143			0.0336713	0	0	0	0.319723	0.772268			0.772268	0	0	0	0.0589931	0.0769231
		0.0820225	0.111241	0	0.952381	0.925926	0.928571			0.0361516	0	0	0	0.658491	0.781163			0.781163	0	0	0.0472703	0.00426493	0.0234761
		0.141694	0.00765971	1	0	0.65325	0.961538			0.0797872	0	0	0	0.350515	0.833333			0.833333	0	0	0.051412	0	0.524173
		0.129929	0.00152542	0.930233	0	0.907407	0.954605			0.0719674	0.0352941	0	0	0.542857	0.661836			0.661836	0	0	0	0.0370046	0.161172
		0.65625	0.813559	0.950413	0	1	0.949881			0	0.0352941	0	0	0.413174	0.574816			0.574816	0	0	0	0	0.484429
		0.275094	0.810516	0.962135	0.767123	0.9319	0.37931			0.000634518	0	0	0	0.65942	0.860104			0.860104	0	0	0	0.0348589	0.125992
		0	0	0.273684	0.925926	0.9319	0.897796			0	0	0	0	0.473268	0.945122			0.945122	0	0	0	0.00544084	0.0429757
		0.161734	0	0.928571	0.96875	0.909091	0.938064			0	0	0	0	0.409396	0.888889			0.888889	0	0	0	0.00639659	0.24826
		0	0.905556	0	0.97931	0.909091	0.888889			0	0	0	0	0.347261	0.384615			0.384615	0	0	0	0.0159571	0.0724925
		0.000129853	0.905556	0.84	0.922222	0.906977	0.936306			0	0	0.0138169	0	0.4717	0.44936			0.44936	0	0	0	0.0415313	0
		0.237547	0.108647	0.96	0.232404	0.60741	1			0	0.0171429	0.0138169	0	0.477662	0.739034			0.739034	0.0397554	0	0	0.109581	0.0124527
		0.025906	0	0.896552	0.109333	0.880597	0.639535			0.015046	0	0	0	0.280543	0.675226			0.675226	0.22113	0	0	0.368966	0.14798
		0.00111345	0	0.964286	0.848485	0.467433	0.974419			0.000765306	0	0	0	0.188739	0.76224			0.76224	0	0.00364964	0	0.0798511	0.0588235
		0.316886	0.303974	0.918919	0.854167	0.665499	0.956344			0.357228	0	0.0333333	0	0.130362	0.723327			0.723327	0	0.00364964	0.00181818	0.0247699	0.160891
		0.51746	0.303974	0	0.962264	0.665499	0.964182			0	0	0.0510397	0	0.621469	0.692308			0.692308	0	0	0.00181818	0	0.144144
		0.462479	0	0.903226	0.952381	0.899413	0.957943			0.00124069	0	0.091954	0	0.691416	0.710435			0.710435	0	0	0	0.116444	0.0578707
		0.129576	0	0.9	0.783784	0.688235	0.963583			0.000342857	0	0	0	0.691416	0.545455			0.545455	0	0.0141367	0	0.116444	0.403101
		0.0358457	0.639098	0.943396	0.916667	0.933054	0.868421			0	0	0.614528	0	0.656859	0.125			0.125	0	0.0141367	0	0.109844	0.0898204
		0	0.639098	0.01875	0.916667	0.118153	0.958696			0	0	0	0	0.375781	0.712121			0.712121	0	0	0	0.0107424	0.311221
		0.662242	1	0	0.891566	0.640483	0.8			0	0	0	0	0.503401	0.524096			0.524096	0	0	0	0	0.069902
		0	1	0	0.927273	0.831579	0.51087			0	0	0.842105	0	0.629518	0.586705			0.586705	0	0	0	0.00963855	0.587719
		0.969828	0.866197	0.0424837	0.553333	0.0678269	0.95112			0.391061	0	0.48279	0	0.84058	0.629139			0.629139	0.00102842	0.00573477	0.00294118	0.298182	0.260809
		0.0851026	0.866197	0	0	0.0678269	0.912162			0	0	0	0	0.470516	0.658228			0.658228	0.00100788	0	0.00294118	0.0734396	0.176116
		0.951923	0.956311	0	0	0.91453	0.817073			0.703431	0	0.0483871	0	0.541176	0.5			0.5	0.000856439	0	0	0.00423131	0.183099
		0.944444	0.956311	0.0677966	0	0.865356	0.863281			0.684211	0	0.224219	0.0144928	0.570093	0.818182			0.818182	0	0.0386467	0	0.0168729	0.00742574
		0.468371	0.930636	0	0.833333	0.907241	0.944444			0.107333	0	0	0.0144928	0.641694	0.790909			0.790909	0	0	0	0.0128416	0.0273973
		0.0132383	0.930636	0	0	0.592398	1			0.00138313	0	0.0784983	0	0.634675	0.183333			0.183333	0	0	0	0.0125766	0.0523516
		0.106188	0.939024	0.118774	0.692308	0.890411	0.951289			0.000350816	0.00996253	0	0	0.697674	0.418605			0.418605	0	0.0183727	0	0.0248607	0.111192
		0.530333	0.927536	0.00881057	0.896552	0.925	0.698925			0.000649562	0	0	0	0.693694	0.68323			0.68323	0	0.0420805	0	0.0246914	0.0960633
		0.150894	0.938907	0.50723	0.92381	0.930449	0.935065			0	0	0.226697	0	0.650794	0.649254			0.649254	0.0162302	0.00458716	0	0	0.201145
		0	0.974576	0	0.962963	0.613022	0.984615			0	0	0.226697	0	0.298055	0			0	0	0	0	0.0249824	0.0875912
		0	0.93038	0.266055	0.94382	0.931818	0.958005			0	0	0.346984	0	0.482072	0.413793			0.413793	0	0.0301614	0.00178731	0.00255102	0.142446
		0.00172979	0.918033	0	0.921875	0.131452	0.439024			0.0121344	0	0.346984	0	0.109536	0.603448			0.603448	0	0	0.00178731	0.0776119	0.114537
		0	0.408163	0	0.857143	0.911515	0.958333			0	0	0	0	0.161871	0.824522			0.824522	0	0.00460829	0.00126342	0.0446009	0.851504
		0.0250594	0	0	0	0.611588	0.929752			0	0	0	0.00598802	0.161871	0.704319			0.704319	0	0.00256739	0	0.0446009	0.0408737
		0.340825	0	0.869565	0	0.24505	0.952304			0.00523169	0.00576923	0	0	0.416084	0.615385			0.615385	0	0.00256739	0	0	0.234018
		0	0	0.869565	0	0.0436786	0.93722			0	0.00376412	0	0	0.416084	0.44			0.44	0	0.0453928	0.00687285	0	0.340691
		0.97411	0	0.9375	0	0.471545	0.935484			0.7603	0.00190658	0	0	0.596981	0.368421			0.368421	0.0194245	0.0453928	0.000775795	0.0345788	0.670259
		0	0.033557	0.71875	0.953488	0.471545	0.973684			0	0	0	0	0.441837	0.5			0.5	0.0110747	0.108579	0	0.0865786	0.571721
		0.00547617	0	0.71875	0.509881	0.697726	0.875969			0	0	0.0610329	0	0.275953	0.5			0.5	0.00268998	0.108579	0.0269313	0.169528	0.625
		0.439713	0.383399	0.95	0.268519	0.886968	0.868421			0.000230548	0	0.0532787	0.00250627	0.020985	0.631579			0.631579	0	0	0	0.0444109	0.366667
		0.628455	0	0.95	0.809524	0.847222	0.885057			0.336988	0	0	0	0.30625	0.3125			0.3125	0	0	0.0467583	0	0.344894
		0.239889	0	0.695652	0.430769	0.417722	0.870968			0.000739973	0	0	0	0.20811	0			0	0	0	0	0.0400375	0.446352
		0.277067	0.268761	0.695652	0	0.417722	0.942857			0.000724725	0	0	0	0.0165816	0.627451			0.627451	0	0	0	0.0229912	0.544987
		0.432411	0	0.952381	0	0.164344	0.625			0	0	0	0	0.0165816	0.371429			0.371429	0	0	0	0.0229912	0.394641
		0	0	0.952381	1	0.155237	0.923077			0	0	0	0	0.5623	0.400662			0.400662	0	0	0	0.015748	0.225758
		0	0	0	0.875	0.155237	0.659574			0	0	0	0	0.705882	0.755319			0.755319	0	0.0472703	0	0	0.0483871
		0.451134	0	0	0.740741	0.575022	0.711538			0.00353258	0	0	0	0.393333	0.729651			0.729651	0.00109409	0.051412	0	0.054902	0.291105
		0.0694915	0.00162583	0	0.740741	0.941032	0.963124			0	0	0	0	0.05103	0.923077			0.923077	0	0	0	0.0233254	0.448052
		0.0298797	0	0.767123	0.740741	0.93255	0.484536			0.0112517	0	0	0	0.215737	0.709216			0.709216	0	0	0	0.0427788	0.237855
		0.00473604	0	0.925926	0.740741	0.487624	0.881512			0.00812575	0	0	0	0.579861	0.647339			0.647339	0	0	0	0.0109141	0.092437
		0.9367	0	0.96875	0	0.905405	0			0.63181	0	0	0	0.357143	0.0639269			0.0639269	0	0	0	0.0041919	0.044843
		0.00148075	0	0.97931	0	0.904762	0.972592			0	0	0	0	0.664612	0.673913			0.673913	0	0	0	0.0564778	0.113402
		0	0.689655	0.922222	0	0.810916	0.966405			0	0	0	0	0.312123	0.830867			0.830867	0	0	0	0.0133924	0.401709
		0.0461483	0.603175	0.232404	0	0.696296	0.928251			0.0170363	0	0	0	0.483077	0.803938			0.803938	0	0	0	0	0.365482
		0.230543	0.787037	0.109333	0	0.513534	0.940741			0	0	0	0	0.421053	0			0	0	0	0.00325203	0.00144161	0.367432
		0.249131	0.862069	0.848485	0	0.350398	0.942363			0	0	0	0	0.353086	0.375			0.375	0	0	0	0	0.241935
		0.830131	0.863636	0.854167	0.0218341	0.873483	0.953482			0.582748	0	0	0	0.121151	0.47619			0.47619	0	0	0	0.0677812	0.225873
		0.621399	0.906504	0.962264	0.863014	0.155436	0.781818			0.262889	0	0	0	0.461794	0.820144			0.820144	0	0.00181818	0	0.0109091	0.136364
		0.65339	0.857143	0.952381	0.357143	0.898551	0.961538			0.162757	0	0	0	0.208649	0.768421			0.768421	0	0.00181818	0	0.000566786	0.152758
		0.917918	0	0.783784	0	0.922156	0.961538			0.822517	0	0	0	0.266236	0.222222			0.222222	0.00187882	0	0	0.0547842	0.332168
		0.923239	0	0.916667	0	0.51756	0.878788			0.661591	0	0	0	0.0858086	0.681481			0.681481	0.00187882	0	0	0.01566	0.415144
		0.786172	0	0.916667	0	0.810056	0.166667			0.389671	0	0	0	0.040751	0.720906			0.720906	0	0	0	0.0622066	0
		0.894264	0.0015949	0.891566	0.851852	0.553314	0.9			0.799644	0	0	0	0.197719	0.84			0.84	0	0	0	0.0402299	0.532468
		0	0	0.927273	0.808511	0.694534	0.867647			0	0	0	0	0.197719	0.873239			0.873239	0	0	0	0.0402299	0.471851
		0.932421	0.96469	0.553333	0	0.930586	0.983193			0.127302	0	0	0	0.00774713	0.748447			0.748447	0	0	0	0.00755099	0.534392
		0.255078	0	0	0.947471	0.624	0.868852			0.000434122	0	0	0	0.192821	0			0	0	0.00294118	0	0.00727374	0.0250195
		0.948229	0.916667	0	0.489583	0.458515	0.926667			0.362903	0	0	0	0.435897	0.75			0.75	0	0.00294118	0	0	0.142066
		0.119768	0.801539	0	0	0.822511	0.950997			0	0	0	0	0.0566572	0.425			0.425	0.00210084	0	0	0.0697928	0.027027
		0.941139	0.808266	0.833333	0.0119522	0.457963	0.816901			0.291531	0	0.0144928	0	0.0566572	0.686567			0.686567	0	0	0	0.0697928	0.128755
		0.835331	0.863946	0	0.0875912	0.905702	1			0.474624	0	0.0144928	0	0.0534315	0.166667			0.166667	0	0	0	0.0237423	0.07947
		0.953837	0.933333	0.692308	0	0.915912	0.946756			0.637148	0	0	0.470588	0.0696992	0.721519			0.721519	0	0	0	0.00730975	0.0692285
		0.0146841	0.40625	0.896552	0	0.976889	0.896907			0.0220476	0	0.243167	0.5	0.0688905	0.852941			0.852941	0	0	0	0.00730117	0.339564
		0.555096	0	0.92381	0.626274	0.67364	0.388889			0	0	0	0.566038	0.174134	0.721739			0.721739	0	0	0	0.0986008	0.222727
		0	0	0.962963	0.928571	0.0583396	0.96			0	0	0	0.877778	0.869565	0.28877			0.28877	0	0	0	0.0241575	0.273723
		0	0	0.959467	0.928571	0.978122	0.894231			0	0	0	0.935484	0.22409	0.172414			0.172414	0	0	0	0.0706673	0.542056
		0.604549	0.638587	0.94382	0.777778	0.978122	0.857143			0.00078232	0.0819912	0	0.116279	0.111693	0.1			0.1	0	0.00178731	0	0.0227727	0.046875
		0.170397	0	0.921875	0.777778	0.98082	0.855072			0	0	0	0	0.21393	0.15			0.15	0	0.00178731	0	0.00266667	0
		0.956585	0.66597	0.857143	0	0.98082	0.925			0.755961	0	0	0	0.43038	0.4			0.4	0.00687981	0.00126342	0.0517928	0.00278552	0.670588
		0.107579	0	0	0	0.966518	0.945946			0.000485084	0.00144788	0	0	0.22401	0.684211			0.684211	0	0.127184	0	0.0174375	0.282243
		0.115398	0.863946	0.808714	0.313514	0.966518	0.908297			0.000498132	0	0.00598802	0	0.365149	0.662379			0.662379	0	0	0	0.157189	0.298343
		0.19158	0.871795	0	0.184211	0.598846	0.90991			0	0	0	0.56	0.22093	0.766284			0.766284	0.000197492	0	0.0392157	0.0576163	0.257475
		0.0266257	0	0	0.390991	0.598846	0.869565			0.0127415	0	0	0.772727	0.16686	0.231707			0.231707	0	0.00687285	0.0934256	0.0242469	0.0112854
		0.0996221	0.047619	0	0	0.95186	0.833333			0	0	0	0.375	0.545026	0.506608			0.506608	0.00149402	0.000775795	0.00495663	0.0721951	0.798387
		0.199196	0.668285	0.273171	0	0.935088	0.83871			0.0022899	0	0	1	0.136465	0.318182			0.318182	0	0	0.00829876	0.0374515	0.0676908
		0.319334	0.724359	0.953488	0.0882709	0.487136	0.948052			0	0	0	0.6	0.224793	0.227273			0.227273	0	0.0269313	0	0.0715846	0.212387
		0.0255575	0	0.509881	0	0.902083	1			0.0203366	0	0.00250627	0	0.262097	0.625			0.625	0	0	0	0.00262881	0.25641
		0	0	0.268519	0.280672	0.945055	0.945312			0	0	0	0	0.387701	0.410256			0.410256	0	0.0467583	0	0.0671654	0
		0.0289096	0.84	0.809524	0	0.600644	0.945312			0.00180288	0	0	0	0.19685	0			0	0	0	0	0.070609	0.0952381
		0.0518188	0.84	0.430769	0	0.17737	0.800948			0	0	0	0	0.120316	0.726708			0.726708	0	0	0	0.0435374	0.25072
		0.252687	0.9375	0	0	0.872277	0.882353			0	0	0	0	0.310477	0.892523			0.892523	0	0	0	0.0403226	0.502041
		0.578265	0.928571	0	0.125452	0.828974	0.898734			0.000725097	0	0	0	0.614683	0			0	0	0	0.0125	0.295948	0.592857
		0.0705249	0.901408	1	0	0.814815	0.653846			0.00560224	0	0	0	0.296992	0.47541			0.47541	0	0	0.0171429	0.0361905	0.323171
		0.48	0.969697	0.875	0	0.419137	0.8			0	0	0	0	0.0139485	0.448276			0.448276	0	0	0	0.0184964	0.264535
		0.0172959	0.958478	0.740741	0	0.94	0.873563			0.000981033	0	0.529322	0	0.262997	0.2			0.2	0	0	0	0.00711133	0.295699
		0.047041	0.954301	0.740741	0.961538	0.929577	0.943182			0.00338409	0	0	0	0.549858	0.892857			0.892857	0	0	0	0.0346229	0.175644
		0.370842	0.869198	0.740741	0.8625	0.918919	0.90411			0.00049253	0	0.735889	0	0.307179	0.857143			0.857143	0.00273411	0	0	0.030648	0.391593
		0	0.595174	0.740741	0.863636	0.546988	0.5			0	0	0	0	0.260019	0.791667			0.791667	0	0	0	0.153583	0.139535
		0.000193038	0.958333	0	0	0.967603	0.933333			0	0	0	0	0.722428	0.65			0.65	0	0	0	0.0765718	0.0550459
		0.123411	0.5625	0	0	0.925926	0.666667			0.00124146	0	0	0	0.263975	0.629496			0.629496	0	0	0	0.19556	0.0934579
		0.97293	0.978947	0	0.89313	0.766247	1			0.747629	0	0	0.0012474	0.036829	0.785714			0.785714	0.00133958	0	0	0.100802	0.458333
		0	0.939502	0	0.470588	0.673739	0.923077			0	0	0	0	0.688369	0.722022			0.722022	0	0.0366132	0.00181571	0.298103	0.125
		0	0	0	0.356132	0.91315	0.660377			0	0.209176	0	0	0.688369	0.594937			0.594937	0	0.00325203	0	0.298103	0.12069
		0.00223881	0.5	0	0	0.439823	0.9			0	0	0	0	0.704784	0.736606			0.736606	0	0.0325732	0	0.330234	0.273469
		0.364064	0.931429	0.0218341	0	0.853904	0.684615			0.234883	0	0	0	0.704784	0.694301			0.694301	0.00324074	0	0.0109409	0.330234	0.702703
		0.00591557	0.233333	0.863014	0	0.771772	0.894737			0	0	0	0	0.650815	0.745455			0.745455	0	0	0	0.123249	0.726782
		0.900139	0	0.357143	0	0.415612	0.955556			0.683946	0	0	0	0.650815	0.7			0.7	0	0	0	0.123249	0.108844
		0.900285	0	0	0	0.773354	0.951923			0.733981	0	0	0	0.0785362	0.846154			0.846154	0	0	0.000550812	0.0415885	0.210959
		0.912365	0	0	0	0.928571	0.948065			0.668234	0	0	0	0.0785362	0.4			0.4	0	0	0	0.0415885	0.477707
		0.0996459	0.00978873	0	0	0.383046	0.960613			0.000975991	0	0	0	0.825348	0.894118			0.894118	0	0	0.0139973	0.061445	0.0294118
		0.0912997	0.550847	0.35814	0	0.383046	0.956897			0	0	0	0	0.631274	0.749058			0.749058	0	0	0.00051164	0.102165	0.00881057
		0.979107	0.0015015	0.35814	0	0.952269	0.833333			0.76748	0	0	0	0.216288	0.833333			0.833333	0	0	0	0.0864256	0.132
		0.0381252	0	0.851852	0	0.86113	0.9375			0	0	0	0	0.512894	0.793991			0.793991	0	0	0	0.132195	0.0561798
		0	0	0.808511	0.942308	0.369287	0.788732			0	0.000669344	0	0	0.37883	0.3			0.3	0	0	0	0.00294118	0.602469
		0	0	0	0.954545	0.305842	0.925926			0	0	0	0	0.507004	0.093633			0.093633	0	0	0	0.114895	0.41642
		0.00139665	0	0.947471	0.867647	0.632287	0.962029			0.000403117	0.000893855	0	0	0.124324	0.25			0.25	0.000140535	0	0	0.162872	0.689394
		0.0267152	0	0.489583	1	0.741317	0.784615			0.00366057	0	0	0	0.499486	0.737575			0.737575	0	0	0	0.165965	0.62982
		0.6834	0	0	0	0.4375	0.873786			0.260589	0	0	0	0.244681	0.695014			0.695014	0	0	0	0.0516032	0.57461
		0.304059	0	0.0119522	0.5	0.702703	0.94382			0	0	0	0	0.45	0.723719			0.723719	0	0	0	0.0270138	0.161616
		0.19597	0	0.0875912	0.460518	0.573529	0.909091			0	0	0.470588	0	0.128371	0.841379			0.841379	0	0	0	0.139073	0.173077
		0.122581	0	0	0.959514	0.689362	0.846154			0	0	0.5	0	0.77193	0.476562			0.476562	0	0	0	0.0342679	0.878788
		0	0	0	0.952381	0.782178	0.966002			0	0	0.341463	0	0.442105	0.414286			0.414286	0	0	0	0.0235632	0.652985
		0.0208568	0	0.626274	0.962963	0.896287	0.953599			0.00292826	0	0.566038	0	0.771654	0.344538			0.344538	0.00107914	0	0	0.0541667	0.535934
		0.000220621	0	0.928571	0.666667	0.910345	0.693411			0	0	0.877778	0	0.185044	0.655172			0.655172	0.00075061	0	0	0.0338466	0.359063
		0	0	0.928571	0.107143	0.0775159	0.931034			0	0	0.935484	0	0.690476	0.413793			0.413793	0.000524109	0	0	0.255183	0.487805
		0.619409	0.65285	0.777778	0.923077	0.958914	0.94086			0.34981	0	0.765078	0	0.471698	0.759061			0.759061	0.0270677	0	0	0.00426439	0.152698
		0.608156	0.684251	0.777778	0	0.86014	0.878327			0.0116618	0	0.116279	0	0.163859	0.5			0.5	0	0.0517928	0	0.0012364	0.252319
		0.179309	0.89181	0	0	0.958575	0.771218			0	0	0	0	0.265284	0			0	0	0	0	0.0341032	0.128964
		0.340029	0	0	0	0.466081	0.902985			0	0	0	0	0.33286	0.493274			0.493274	0	0.0608696	0	0.0065383	0.254225
		0	0	0.313514	0	0.395303	1			0	0	0	0	0.412425	0			0	0	0	0	0.0978207	0.261134
		0.536554	0	0.184211	0	0.28777	0.958722			0	0	0	0	0.547794	0.3375			0.3375	0	0.0392157	0	0.100153	0.508299
		0.399329	0.960784	0.390991	0	0.915138	0.945455			0	0	0.56	0	0.252577	0.611524			0.611524	0	0.0934256	0	0.0327154	0.780488
		0.180802	0.971429	0	0.924242	0.898665	0.636364			0.000682827	0	0.772727	0	0.124646	0.663896			0.663896	0	0.122416	0	0.0616254	0.169118
		0.000923574	0.995434	0	0.924242	0.802334	0.891026			0	0	0.375	0	0.408824	0.78846			0.78846	0	0.00495663	0	0.0559088	0.421734
		0	0.930556	0.0882709	0.97619	0.543224	1			0	0.00309981	1	0	0.611765	0.532152			0.532152	0	0.00829876	0	0.0260304	0.0892094
		0.496616	1	0	0.97619	0.780876	0.764228			0	0	0.6	0	0.694444	0.800144			0.800144	0	0	0	0.0251046	0.638554
		0	0.949153	0.280672	0.909091	0.780876	0.80772			0	0	0	0	0.213287	0.765858			0.765858	0	0	0	0.102698	0.526126
		8.99584e-05	1	0	0.909091	0.78464	0.954356			0	0	0	0	0.230189	0.475728			0.475728	0	0	0	0.100511	0.247974
		0.000105067	0.891667	0	0.889474	0.969632	0.961317			0	0	0	0	0.824539	0			0	0.0161943	0	0	0.251613	0.0775956
		0.17387	0.389058	0	0.889474	0.905229	0.876629			0	0	0	0	0.386489	0.577713			0.577713	0	0	0	0.194949	0.885714
		0.0151688	0.389058	0.125452	0.977273	0.446721	0.94787			0.000946074	0	0	0	0.323427	0.673077			0.673077	0	0	0	0.255382	0.0503843
		0.972973	0.389058	0	0.977273	0.786056	0.970239			0.682095	0	0	0	0.0416667	0			0	0	0.0125	0	0.0516517	0.0828831
		0	0.96875	0	0.966667	0.786056	0.866171			0	0	0	0	0.289575	0.525641			0.525641	0	0.0171429	0	0.0480427	0.0721584
		0.723834	0.96875	0	0.924528	0.0142353	0.912821			0	0	0	0	0.358829	0.895833			0.895833	0	0	0	0.0915575	0.544025
		0.0902323	0.96875	0.961538	0.487738	0.849462	0.90393			0	0	0	0	0.16836	0.754248			0.754248	0	0	0	0.0493112	0.340611
		0	0.857143	0.8625	0.743363	0.926667	0.837349			0	0	0	0	0.28	0			0	0	0	0.0016	0.043692	0.257177
		0.198999	0.857143	0.863636	0.743363	0.432489	0.5			0	0	0	0	0.245	0.534626			0.534626	0	0	0	0.0427122	0.242392
		0.0694253	0.857143	0.643192	0.863946	0.848127	1			0	0	0	0	0.333333	0.325581			0.325581	0	0	0	0.0798278	0.437861
		0.510119	0.927273	0	0.863946	0.952096	0.940957			0	0	0	0	0.301994	0.436464			0.436464	0.0040568	0	0.00130719	0.252147	0.047619
		0.212565	0.927273	0.959222	0.93617	0.963561	0.717949			0.00187391	0	0	0	0.399202	0.101124			0.101124	0	0	0	0.0542333	0.0384343
		0.00621118	0.927273	0	0.93617	0.869512	0.828947			0	0	0.0012474	0	0.702941	0.285714			0.285714	0	0	0	0.0501272	0.653571
		0.108361	1	0.89313	0.0455145	0.749804	0.932039			0	0	0	0	0.027324	0.751261			0.751261	0	0.00181571	0	0.0194953	0.0371747
		0	1	0.470588	0.95098	0.953704	0.824144			0	0	0	0	0.731539	0.826316			0.826316	0	0	0	0.0267088	0.353763
		0	1	0.356132	0.918919	0.914286	0.696774			0	0	0	0	0.76489	0.111111			0.111111	0	0	0	0.0657858	0
		0.948805	0.952381	0	0	0.970588	0.94			0.135501	0	0	0	0.699085	0.662235			0.662235	0	0.0109409	0.00143575	0.0289289	0.416667
		0.362291	0.952381	0	0.272727	0.923077	0.956583			0.000575374	0	0	0	0.0513988	0.711538			0.711538	0	0	0.0187919	0.00886032	0.356209
		0.100771	0.952381	0	0	0.875521	0.966851			0	0	0	0	0.201087	0			0	0.00144509	0	0.0168269	0.133135	0.0421998
		0	0.890625	0	0	0.851494	0.5375			0	0	0	0	0.152091	0.368421			0.368421	0	0.000550812	0	0.0672424	0.0623846
		0	0.890625	0	0	0.852804	0.935937			0	0	0	0	0.533981	0.706897			0.706897	0	0	0.00806452	0.0466488	0.0555807
		0.970251	0.890625	0	0	0.960912	1			0.731162	0	0	0	0.22022	0.566132			0.566132	0	0.0139973	0	0.0317819	0.100367
		0.0313898	0.948276	0	0	0.962121	0.786325			0.018006	0	0	0	0.5	0.103448			0.103448	0	0.00051164	0	0.102819	0.252167
		0.41712	0.948276	0	0	0.631356	0.984848			0.00158186	0	0	0.0223881	0.290081	0.657143			0.657143	0	0	0	0.0720938	0.359462
		0.886957	0.948276	0	0	0.809409	0.930693			0.761628	0	0	0	0.0191513	0.166667			0.166667	0	0	0	0.0371219	0.366142
		0.965035	0.96875	0.498355	0	0.64	0.932429			0.700719	0	0	0	0.0191513	0.166667			0.166667	0	0	0	0.0371219	0.0932036
		0.0693875	0.96875	0	0.416667	0.582133	0.925926			0.000229753	0	0	0	0.341053	0.7			0.7	0	0	0	0.208131	0.0462428
		0	0.96875	0.942308	0	0.971178	0.625			0	0	0	0	0.782301	0.724771			0.724771	0.0278137	0	0	0.174349	0.267416
		0	0.952381	0.954545	0	0.174249	0.634146			0	0	0	0	0.10847	0.728416			0.728416	0.0006453	0	0	0.0792576	0.160237
		0.000257086	0.952381	0.913043	0.538462	0.119353	0.894737			0	0	0	0	0.377551	0.56			0.56	0	0	0	0.362035	0.481481
		0.000257086	0.833333	0.935275	0	0.846847	1			0	0	0	0	0.21281	0.812074			0.812074	0	0	0	0.0261182	0.00724638
		0.0132409	0.833333	0.916031	0	0.916071	0.965119			0.0068767	0	0	0	0.21121	0.866197			0.866197	0	0	0	0.026178	0.204433
		0.00237449	0	0.867647	0	0.962185	0.962197			0.000359615	0	0	0	0.0266667	0.266667			0.266667	0	0	0.0514593	0.046079	0.0179192
		0.011538	0	1	0	0.858824	0.888889			0	0.869565	0	0	0.114007	0.580645			0.580645	0	0	0	0	0.419355
		0.00130548	0	0.94067	1	0.475248	0.961927			0	0.87931	0	0	0.675	0.736287			0.736287	0	0	0	0.00561798	0.469539
		0.00151255	0	0	0.964912	0.922935	0.461538			0.000430478	0.800971	0	0	0.0556723	0.774967			0.774967	0	0	0	0.0773751	0.138535
		0.538482	0.953757	0.5	0	0.229358	0.461039			0.387248	0.714286	0	0	0.445418	0.393333			0.393333	0.0181518	0	0	0.173952	0.0321762
		0.0101339	0.5375	0.460518	0	0.274725	0.849462			0.0061641	0.74359	0	0	0.200581	0.457576			0.457576	0.0486726	0	0	0.0155956	0.115765
		0.208167	0.689189	0.959514	0	0.972868	0.967742			0.00124611	0.861842	0	0	0.693194	0.528736			0.528736	0.0745645	0	0	0.0473959	0.494915
		0.170954	0.62354	0.952381	0	0.5	0.964775			0.00178923	0.874802	0	0	0.67538	0.628571			0.628571	0.0352941	0	0	0.0389732	0.112179
		0.234999	0	0.962963	0.482014	0.210638	0.965797			0.201792	0.855346	0	0	0.0964333	0.628571			0.628571	0.0261438	0	0	0.00723802	0.196613
		0.00474782	0.000664011	0.666667	0.482014	0.969913	0.755968			0.0264192	0.902778	0	0	0.588398	0.820339			0.820339	0.0238095	0	0.0101523	0	0.608511
		0.116955	0.951613	0.107143	1	0.562814	0.897436			0.00373808	0.842373	0	0	0.54321	0.391304			0.391304	0.0273256	0	0.00777202	0.0162162	0.0420065
		0.0522727	0.968504	0.923077	1	0.0903874	0.898844			0.0680961	0	0	0	0.38	0			0	0.0305344	0	0	0	0.127869
		0.575092	0.920455	0	0.85	0.497418	0.953125			0.0029274	0	0	0	0.237548	0			0	0.0216802	0	0	0	0.313625
		0.311213	0.983333	0	0.85	0.964029	0.945455			0.000637416	0	0	0	0.0917317	0.368421			0.368421	0.0524304	0	0	0.00744672	0.206226
		0.0491947	0	0	1	0.0959976	0.551724			0	0	0	0	0.327563	0.930233			0.930233	0	0	0	0.113326	0.50508
		0.941176	0.366854	0	1	0.73186	0.108696			1	0	0	0	0.192843	0			0	0	0	0	0.0292683	0.100061
		0.101195	0	0	0.92	0.938868	0			0	0	0	0	0.453947	0.88			0.88	0	0	0	0.0095498	0
		0	0	0	0.92	0.899882	0			0	0	0	0	0.42437	0.6			0.6	0	0	0	0.0108814	0.012605
		0.10427	0	0.924242	0.949275	0.762712	0.831579			0	0	0	0	0.429022	0.5			0.5	0	0	0	0.0905797	0.326923
		0.056228	0	0.924242	0.340659	0.682887	0.52381			0.00128397	0	0	0	0.618736	0.756991			0.756991	0	0	0	0.148602	0.291262
		0.0171677	0	0.97619	0	0.939353	0.827586			0.00205736	0	0	0	0.392308	0.371429			0.371429	0	0	0	0.1984	0.468085
		0	0	0.97619	0	0.69574	0.9			0.0075594	0	0	0	0.531835	0.396552			0.396552	0	0	0	0.0680325	0.130884
		0.35345	0	0.909091	0.0955414	0.699411	0.934426			0.000421372	0	0	0	0.466102	0.38806			0.38806	0	0	0	0.0168067	0.108635
		0.516197	0	0.909091	0.918367	0.320293	0.951811			0.000474518	0	0	0	0.0759903	0.428496			0.428496	0	0	0	0.0551538	0.296188
		0.0126247	0	0.889474	0.891026	0.620513	0.888889			0.0172662	0	0	0	0.100765	0.729167			0.729167	0	0	0	0.120223	0.194644
		0	0	0.889474	0.847222	0.866713	0.730769			0	0	0	0	0.875622	0.668012			0.668012	0	0.0016	0	0.00758903	0.751177
		0	0.54908	0.977273	1	0.0940568	0.764331			0	0	0	0	0.714557	0.681319			0.681319	0	0	0	0.0766556	0.828194
		0	0.962121	0.977273	0.910891	0.0940568	0.651163			0	0	0	0	0.897059	0.457831			0.457831	0	0	0	0.0403774	0.533141
		0	0	0.966667	0.891892	0.644205	0.966119			0	0	0	0	0.857143	0			0	0	0.00130719	0	0.0228013	0.595238
		0.200051	0	0.924528	0.891892	0.952756	0.968382			0.0011534	0	0	0	0.225197	0.454545			0.454545	0	0	0.00813008	0.00941253	0.232514
		0.720524	0	0.487738	0.952381	0.977773	0.960682			0.34918	0	0	0	0.456743	0.176471			0.176471	0	0	0	0.0903695	0.323489
		0.851412	0	0.933333	0.952381	0.668613	0.913043			0.470182	0	0	0	0.0681458	0.176471			0.176471	0	0	0.00454545	0.0749465	0.337688
		0.625241	0	0.956204	0.814126	0.824473	1			0.0810614	0	0	0	0.0784672	0.666667			0.666667	0	0	0	0.0826202	0.164861
		0.602882	0	0.743363	0.814126	0.907059	0.928571			0.0720384	0	0	0	0.656189	0.659204			0.659204	0	0	0	0.0603675	0.245839
		0	0	0.743363	0.549774	0.727854	0.75			0	0	0	0	0.201923	0.15			0.15	0	0.00143575	0	0.173962	0.71519
		0	0	0.863946	0.549774	0.301628	0.912281			0	0	0	0	0.0795053	0.3375			0.3375	0	0.0187919	0	0.0720619	0.620072
		0.00621399	0.00055417	0.863946	0.015528	0.770312	0.717557			0.00682863	0	0	0	0.72771	0.5			0.5	0	0.0168269	0	0.208617	0.700574
		0.0402355	0.000563579	0.93617	0.30407	0.770312	0.846154			0.00304613	0	0	0	0.254902	0.0416667			0.0416667	0	0	0	0.0366972	0.504065
		0.0334845	0.955118	0.93617	1	0.893023	0.964162			0.0222412	0	0	0	0.0292339	0			0	0	0.00806452	0	0.0843993	0
		0.163043	0.000380257	0.0455145	0	0.421115	0.728571			0.0348259	0	0	0	0.39	0.733906			0.733906	0	0	0	0	0
		0.970315	0.918241	0.95098	0.366667	0.62905	0.9			0.627119	0	0	0	0.0955348	0.497967			0.497967	0	0	0	0.0442335	0.61194
		0.141026	0.374144	0.918919	1	0.898657	1			0	0	0.0223881	0	0.659701	0.721549			0.721549	0	0	0	0.00672783	0.0552764
		0.10357	0.293488	0	0.557377	0.069378	0.943262			0	0	0	0	0.0322815	0.8331			0.8331	0	0	0	0.0755746	0
		0.594146	0.307056	0.942308	0.808219	0.857241	0.933333			0	0	0	0	0.445305	0.725402			0.725402	0	0	0	0.0844454	0.714286
		0.15063	0.910494	0.272727	0.621849	0.797468	0.963878			0.0287983	0	0	0	0.732041	0.587244			0.587244	0	0	0	0.0394737	0.375887
		0.0668459	0.910494	0.935925	0.8	0.382716	0.91994			0.0022902	0	0	0	0.734717	0.648084			0.648084	0	0	0	0.0292443	0.684211
		0.105305	0.92471	0	0.914286	0.93578	0.962828			0	0.128676	0	0	0.337176	0.705882			0.705882	0	0	0	0.276786	0.539185
		0.132701	0.92471	0.460919	0.823322	0.396277	0.952295			0	0.101045	0	0	0.0922867	0.763124			0.763124	0	0	0	0.00713982	0.0587549
		0	0.943563	0.944828	0	0.270572	0.956323			0	0.0597015	0	0	0.665987	0.783751			0.783751	0.00169348	0	0	0.0302671	0.468447
		0.292529	0.94188	0	0	0.273239	0.901175			0.00283505	0.173913	0	0	0.147005	0.748784			0.748784	0	0	0	0.0230236	0.526
		0.250441	0.284284	0.783436	0	0.087156	0.950192			0	0	0	0	0.128165	0.739918			0.739918	0	0.0514593	0	0.0219693	0.242588
		0.391252	0.00515021	0	0	0.931217	0.802817			0.00233816	0.036061	0	0	0.150812	0.41573			0.41573	0	0	0	0.023834	0.0592866
		0.544662	0.00334448	0	0.0505415	0.943483	0.962107			0	0	0.306916	0	0.0576389	0.611111			0.611111	0	0	0	0.00669585	0.0670352
		0.973796	0.00334448	0	0	0.510169	0.969667			0.665996	0	0	0	0.502171	0.695652			0.695652	0	0	0	0.00936583	0.085697
		0.344962	0	0	0	0.945359	0.953875			0.00150912	0.687715	0	0	0.0994671	1			1	0.0261221	0	0	0.0372776	0.122511
		0.524844	0	0	0.58371	0.942308	0.9555			0.00108662	0.553459	0	0.172996	0.0994671	0.774177			0.774177	0	0	0	0.0372776	0.365248
		0.512962	0.888889	0	0	0.619874	0.882353			0.237199	0.0754717	0	0	0.245283	0.146667			0.146667	0	0	0	0.181408	0
		0.96499	0.888889	0.416667	0	0.885321	0.794118			0.662829	0.106383	0	0	0.524691	0			0	0.0124731	0	0	0.0251534	0.0491803
		0.628685	0.95	0	0.691412	0.693987	0.917355			0.267286	0	0	0	0.842036	0.463158			0.463158	0.0310192	0	0	0.315132	0.171569
		0.0475136	0.95	0	0.961538	0.677083	1			0	0.00821018	0.324292	0	0.307054	0.09375			0.09375	0.00657895	0.0101523	0	0.112676	0.467611
		0.636532	0.979592	0.538462	0.944444	0.965045	0.957938			0.00255823	0	0	0	0.362166	0.704545			0.704545	0	0.00777202	0	0.0406053	0.0833333
		0.128378	0.979592	0	0.944444	0.829226	0.928571			0.0362479	0	0	0	0.476631	0.564103			0.564103	0	0.0396015	0.0612245	0.0513259	0.542373
		0.000422416	0.763636	0	1	0.753962	0.954545			0	0	0	0.147059	0.365989	0.75			0.75	0.00113701	0	0	0.0168106	0.00948213
		0.403185	0.763636	0	1	0.967427	0.867925			0.000718219	0	0	0.0171429	0.00278115	0.623482			0.623482	0	0	0	0.000846401	0.573668
		0.235649	0.842105	0	0	0.940678	0.76087			0.00573535	0	0.14586	0	0.418288	0.805556			0.805556	0	0	0.0397597	0.0493569	0.0858586
		0	0.842105	1	0.209794	0.252802	0.911765			0	0	0	0	0.418288	0.632353			0.632353	0	0	0	0.0493569	0.480278
		0.000576452	0.978723	0.964912	0.042328	0.947368	0.882353			0.000745434	0.0869565	0	0	0.715867	0.723506			0.723506	0	0	0	0.335807	0.0264463
		0.000855981	0.978723	0	0.767857	0.92126	0.849315			0	0.0869565	0	0.0408497	0.211577	0.269055			0.269055	0.00616016	0	0.000818331	0.0430538	0.037037
		0.126535	0.904762	0	0.313559	0.413133	0.862069			0	0	0	0	0.242623	0.0201299			0.0201299	0.00616016	0.0250961	0.000818331	0.0842021	0.0810811
		0	0.904762	0	0	0.300761	0.917808			0	0	0	0.102459	0.46712	0.666667			0.666667	0.0309278	0	0	0.0775522	0.215059
		0.37344	0.893939	0	0	0.279693	0.909091			0	0	0	0	0.0225275	0.571429			0.571429	0.0309278	0	0	0.0251938	0.102946
		0.0872331	0.893939	0.482014	0	0.471281	0.677419			0	0	0	0	0.495575	0.522727			0.522727	0	0	0.0925508	0.087034	0.0512548
		0	0.758475	0.482014	0	0.0171779	0.841584			0	0	0	0	0.37931	0.333333			0.333333	0	0	0.0137276	0.0220371	0.121271
		0.0613417	0.758475	1	0	0.777677	0.934137			0	0	0	0.0569853	0.231343	0.549327			0.549327	0	0.0168249	0.00501433	0.00647773	0.0554697
		0.172884	0.959732	1	0	0.642981	0.55358			0	0	0	0	0.162162	0.895833			0.895833	0	0	0	0.043731	0.17285
		0.115543	0.530952	0.85	0.884615	0.905699	0.0182444			0.0243379	0	0	0	0.0530421	0.615385			0.615385	0	0	0	0.0399568	0.510763
		0	0.916084	0.85	0.947368	0.189211	0.911111			0	0	0	0	0.0426252	0.88			0.88	0.00281928	0	0.0184014	0.0772627	0.0576997
		0.0368231	0.875	1	0.894737	0.729835	0.954545			0.00767773	0	0	0	0.0440252	0			0	0	0	0	0.0774025	0.185548
		0.0823635	0.961165	1	1	0.680851	1			0	0	0	0	0.0661323	0.518519			0.518519	0	0	0.0819828	0.0685279	0.0418816
		0.148594	0.919732	0.92	0.971429	0.680851	0.413534			0.052675	0	0	0	0.405473	0.840336			0.840336	0	0	0	0.00491291	0.0455471
		0.121995	0.977273	0.92	0.952381	0.956522	0.911145			0	0	0	0	0.393897	0.450704			0.450704	0.000715052	0	0	0.00331813	0.475962
		0.181376	0.947674	0.949275	0.85	0.988636	1			0.000312695	0	0	0	0.0797101	0.740741			0.740741	0.00309438	0	0	0.0653165	0.380651
		0.181956	0	0.340659	0.510638	0.961587	0.223214			0	0	0	0	0.646375	0.294118			0.294118	0	0.00813008	0.0784117	0.0489203	0.492843
		0.27898	0	0	0	0.961588	0.790698			0	0	0	0	0.480226	0.404762			0.404762	0	0	0	0.00243605	0.379765
		0.248575	0.857143	0	0	0.829522	0.902778			0	0	0	0	0.275862	0.507463			0.507463	0	0.00454545	0	0.0248894	0.090698
		0	0.928571	0.0955414	0	0.948849	0.96			0	0	0	0.1	0.741573	0.357143			0.357143	0	0	0	0.059761	0.044
		0.0035347	0.964286	0.918367	0	0.641587	0.75			0.00524934	0.185855	0	0.04	0.367582	0.438202			0.438202	0	0	0	0.0903291	0
		0	0.917808	0.891026	0	0.727603	0.869919			0	0.000603409	0	0.00854701	0.5	0.532468			0.532468	0	0	0	0.232542	0.49183
		0	0.823529	0.847222	0	0.588679	0.804444			0	0.323829	0	0.0207533	0.667381	0.641304			0.641304	0	0	0	0.0447939	0.288557
		0	0.938462	1	0	0.560597	0.815789			0	0	0	0	0.393509	1			1	0.00126542	0	0	0.119771	0.348299
		0.190102	0.960526	0.910891	0.611628	0.560597	0.551282			0.0588235	0	0	0	0.264546	0.752478			0.752478	0.000377929	0	0	0.0225257	0.666667
		0.0364706	0.947368	0.891892	0	0.638073	0.898305			0	0	0	0	0.279863	0.620567			0.620567	0.0677021	0	0	0.0540707	0.120879
		0.111458	0.666667	0.891892	0.0108905	0.638073	1			0.00579106	0	0	0	0.798283	0.823484			0.823484	0	0	0.000326211	0	0
		0.131742	0.385542	0.952381	0	0.760143	0.972462			0.0887565	0	0	0	0.178613	0.601393			0.601393	0	0	0	0.0770212	0.60084
		0	0	0.952381	0	0.760143	0.968944			0	0	0	0	0.861111	0.72542			0.72542	0	0	0.137153	0.0474547	0.446043
		0	0.151223	0.814126	0.43	0.833479	0.958511			0	0	0	0	0.684466	0.751317			0.751317	0	0	0.00656934	0.0375469	0
		0.303279	0	0.814126	0.423611	0.833479	0.965846			0.012012	0	0	0	0.133866	0.130096			0.130096	0	0	0.00823529	0.0485417	0.625468
		0	0	0.549774	0.916667	0.672225	0.959184			0.00417711	0	0.100095	0	0.0872727	0.705882			0.705882	0	0	0.00360721	0.0474301	0.272897
		0.0367532	0	0.549774	0	0.672225	0.936531			0.0352091	0	0.0979478	0	0.104777	0.472			0.472	0	0	0.0861823	0.194889	0.61296
		0.00297681	0	0.015528	0	0.342114	0.159109			0.0134228	0	0	0	0.35571	0.22093			0.22093	0	0	0	0.0707102	0.0325112
		0.277478	0	0.30407	0.270742	0.342114	0.8125			0	0	0	0	0.0257038	0.404956			0.404956	0	0	0	0.0376094	0.0992511
		0.0567506	0.975758	1	0.957143	0.335966	0.911111			0.0011308	0	0	0	0.42696	0.84221			0.84221	0.000637755	0	0	0.0673673	0.0154808
		0.045598	0	0	0.956989	0.972784	0.743243			0.000561903	0	0	0.0452128	0.283835	0.756614			0.756614	0.0010304	0	0.00882353	0.111329	0.52027
		0.520216	0	0.366667	0.940476	0.956745	0.664516			0	0	0	0	0.432756	0.55			0.55	0	0	0	0.077737	0.027027
		0	0	1	0.813683	0.959243	0.19455			0.00174393	0	0	0.16	0.153249	0.450704			0.450704	0	0	0	0.0626891	0.227876
		0.0951062	0	0.557377	0.635854	0.967298	0.95821			0.118079	0	0	0.403846	0.292419	0.831579			0.831579	0	0	0.0663279	0.14646	0.167568
		0	0.954545	0.808219	0.275	0.266314	0.945355			0	0	0	0.116484	0.0485327	0.848837			0.848837	0	0.138507	0	0.00415282	0.530744
		0	0.0458015	0.621849	0.326923	0.845705	0.962617			0	0	0	0.0547945	0.0485327	0.539474			0.539474	0	0.138507	0	0.00415282	0.398093
		0.154608	0.979167	0.8	0.670968	0.414948	0.950617			0.150848	0	0	0.0854701	0.44186	0.222807			0.222807	0	0	0	0.0163934	0.648615
		0	0	0.914286	0.0266458	0.914853	0.880342			0	0	0	0	0.51671	0.39823			0.39823	0	0	0	0.0245499	0.0869565
		0.188936	0.82684	0.823322	0.590264	0.962025	1			0	0	0.172996	0.0510204	0.753059	0.693548			0.693548	0	0	0	0.0485004	0.535545
		0.195025	1	0	0.590264	0.633333	0.552326			0	0	0	0	0.751176	0.607143			0.607143	0	0	0.0107527	0.0483067	0.0612245
		0.13275	0.970588	0	0	0.248485	0.229077			0.000880863	0	0	0	0.76057	0			0	0	0	0	0.0369398	0.421348
		0.667877	0.935484	0	0	0.199145	0.806452			0	0	0	0	0.708036	0.311475			0.311475	0.00490196	0	0	0.0483854	0.29771
		0.00520833	0.935484	0	0	0.9268	0.615385			0	0	0	0	0.511905	0.302326			0.302326	0.00490196	0	0	0.0891034	0.183432
		0.134024	0.955556	0.0505415	0.343434	0.940481	0.696203			0	0	0	0	0.1	0.519231			0.519231	0	0	0	0.0049173	0.741935
		0.455469	0.968037	0.975758	0.295082	0.847109	0.714286			0.000175881	0	0	0	0.157258	0.487179			0.487179	0	0.0612245	0	0.0126437	0.0338983
		0.286933	0.830986	0.730423	0.900498	0.714818	0.891892			0	0	0.147059	0	0.0901456	0.796644			0.796644	0	0	0	0.0159979	0.333835
		0	0.579545	0	0.763066	0.770798	0.959391			0	0	0.0171429	0	0.0901456	0.39726			0.39726	0	0	0	0.0159979	0.487616
		0.180207	0	0	0.44186	0.840957	0.941176			0.00115128	0	0	0	0.0726644	0.698492			0.698492	0	0.0397597	0	0.0302843	0.592342
		0.0148644	0	0.58371	0.932668	0.505435	0.957922			0.00665927	0	0	0	0.0726644	0.5			0.5	0	0	0.170953	0.0302843	0.470183
		0.214807	0	0	0.952978	0.962509	0.824561			0	0	0	0	0.412715	0.507389			0.507389	0	0	0	0.0267747	0.373171
		0.333426	0.951665	0	0.935484	0.355769	0.865672			0	0	0.0408497	0	0.412715	0.713989			0.713989	0	0.000818331	0	0.0267747	0.405104
		0.000181324	0.718458	0.691412	0.920635	0.865613	0.943396			0	0	0	0	0.453657	0.553785			0.553785	0	0.000818331	0	0.0273274	0.770642
		0.408153	0	0.961538	0.941176	0.841515	0.96235			0.041264	0	0.102459	0	0.453657	0.566474			0.566474	0	0	0	0.0273274	0.188799
		0	0.0049639	0.944444	0.0506608	0.85209	0.6			0	0	0	0	0.149291	0.0615113			0.0615113	0	0	0	0.0607676	0.103395
		0.06467	0	0.944444	0.0662824	0.41452	0.805556			0.00193975	0	0	0	0.149291	0.852941			0.852941	0	0.0925508	0	0.0607676	0.0978363
		0	0.823529	1	0.861905	0.8125	0.846154			0	0	0	0	0.231471	0.755075			0.755075	0	0.0137276	0	0.121142	0.29776
		0.00109649	0.891304	1	0.853535	0.958613	0.0973869			0	0	0.0569853	0	0.231471	0.703662			0.703662	0	0.00501433	0	0.121142	0.116304
		0.502005	0.96748	0.936508	0.64557	0.952415	0.947368			0.122713	0	0	0	0.21512	0.720067			0.720067	0	0	0	0.164169	0.0703916
		0	1	0	0.64557	0.876671	0.957385			0	0	0	0	0.682839	0.790062			0.790062	0	0	0	0.227185	0.175879
		0.596978	0.972222	0.209794	1	0.610333	0.962346			0.146749	0	0	0	0.49417	0.684675			0.684675	0	0.0184014	0	0.148405	0.597633
		0.639884	0.979275	0.042328	0	0.91404	0.95261			0.144337	0	0	0	0.50831	0.744449			0.744449	0	0	0	0.155839	0.662791
		0.98056	0.96875	0.767857	0	0.632937	0.960943			0.437202	0	0	0	0.549824	0.748524			0.748524	0	0.0819828	0	0.177073	0.277743
		0	0	0.313559	0.882353	0.285398	0.969249			0	0	0	0	0.0542197	0.825397			0.825397	0	0	0	0.0136836	0.402797
		0.342884	0.766333	0	0.882353	0.659696	0.956575			0	0	0	0	0.749176	0			0	0	0	0	0.127291	0.113018
		0.136784	0.774436	0	0.914286	0.829711	0.948243			0	0	0	0	0.256307	0.524823			0.524823	0	0	0	0.128409	0.145737
		0.0264867	0	0	0.914286	0.829711	0.984615			0.00068697	0	0	0.00531915	0.472637	0.524752			0.524752	0	0.0784117	0	0.0267934	0.460039
		0.198364	0.763158	0	0.951515	0.712919	0.933333			0.0017374	0	0.234421	0.00531915	0.367232	0.646667			0.646667	0	0	0	0.0561331	0.548387
		0.451977	0.358491	0	0.930693	0.236842	1			0	0	0	0	0.535545	0.819277			0.819277	0	0	0.00654525	0.00845309	0.54417
		0.780586	1	0	0.979592	0.957254	0.981595			0.521284	0	0.647552	0	0.864516	0.941176			0.941176	0	0	0.00654525	0.224242	0.21374
		0.468679	1	0.884615	0.905797	0.936946	0.809211			0.0446395	0	0	0	0.130792	0.8			0.8	0	0	0	0.204533	0.777778
		0	0.947195	0.947368	0.905797	0.96093	0.905263			0	0	0.1	0	0.167219	0			0	0	0	0	0.0536962	0.487603
		0.39791	0.895349	0.894737	0.945205	0.772234	0.954545			0	0	0.04	0	0.770944	0.625			0.625	0	0	0	0.0374512	0.196904
		0.4814	0.987179	1	1	0.111453	0.8			0.000686185	0	0.00854701	0	0.672928	0.511111			0.511111	0	0	0	0.113892	0.219902
		0.814469	0.935484	0.971429	0.908046	0.658482	1			0.00139276	0	0.0207533	0	0.539928	0.755725			0.755725	0	0	0	0.060108	0.557201
		0.696742	0.571429	0.952381	0.862179	0.302137	0.869565			0	0	0	0	0.332853	0.4			0.4	0	0	0	0.0658279	0.61657
		0.189328	0.952381	0.85	0.311111	0.0872983	0.846154			0	0	0	0	0.258517	0.740659			0.740659	0	0.0912353	0.00106326	0.0717153	0.246575
		0.394179	0.0614004	0.510638	0.5125	0.963296	0.888889			0	0	0	0	0.0595414	0.716667			0.716667	0	0.000326211	0.00106326	0.00446684	0.116895
		0	1	0	0	0.0676461	0.884615			0	0	0	0	0.0622914	0.510638			0.510638	0	0.110775	0	0.0587051	0.14741
		0	0.934066	0	0.592719	1	0.909091			0	0	0	0	0.624493	0.225			0.225	0	0	0	0.0708315	0.0906736
		0	0.75	0	0	0.92735	0.942222			0	0	0	0	0.0165198	0.716981			0.716981	0	0.137153	0	0.0206897	0.287858
		0.0596517	0.918699	0	0	0.916667	0.962121			0.0125585	0	0	0	0.103279	0.679245			0.679245	0	0.00656934	0	0.06045	0.0451977
		0.0438453	0	0	0.589015	0.928571	0.653631			0.0110611	0	0	0	0.522804	0.852122			0.852122	0	0.00823529	0	0.0962901	0.0809121
		0	0	0	0.945205	0.0787481	0.513514			0	0.900369	0	0	0.438017	0			0	0	0.00360721	0	0.0112641	0.25256
		0.65233	0	0	1	0.701245	0.810811			0.626275	0	0	0	0.0928571	0.741935			0.741935	0	0.0861823	0	0.00504172	0.303597
		0.0283259	0	0.611628	0.957895	0.935275	0.910714			0	0	0.173878	0	0.129032	0.964286			0.964286	0	0	0	0.00573888	0.295269
		0.223331	0	0	0.957895	0.833333	0.973756			0	0	0	0	0.33023	0.715751			0.715751	0.0271739	0	0	0.116985	0.223485
		0	0	0.0108905	0.955556	0.954639	0.943182			0	0	0	0	0.694726	0.513514			0.513514	0	0	0.0027403	0.0314992	0.0727504
		0.446475	0	0	0.955556	0.849781	1			0.220063	0	0	0	0.322818	0.428571			0.428571	0	0.00882353	0.00137788	0.0603537	0.231183
		0	0	0	0.957854	0.191045	0.597938			0	0	0.0452128	0	0.282673	0.285714			0.285714	0	0	0.00137788	0.0412886	0.538907
		0	0	0.43	0.938967	0.343457	0.946087			0	0.25	0	0	0.506239	0.847458			0.847458	0	0	0.00445931	0.0450434	0.670576
		0	0.788301	0.423611	0.130719	0.782609	0.7			0	0	0.2	0	0.353846	0.178295			0.178295	0	0.0663279	0.00445931	0.043342	0.296875
		0.00378913	0	0.916667	0.953704	0.896825	0.970588			0.0100313	0	0.16	0	0.0491655	0.777008			0.777008	0	0	0	0.0771918	0.0170212
		0.0414714	0	0	0.868852	0	0.84252			0.0108511	0	0.377427	0	0.0554251	0.751095			0.751095	0	0	0	0.0345399	0.21875
		0.110334	0	0	0	0.880296	0.704918			0.00112824	0	0.403846	0	0.321984	0.628346			0.628346	0	0	0	0.0444564	0.0473182
		0.974823	0	0.270742	0	0.258768	0.927419			0.537402	0	0.196862	0	0.321984	0.750469			0.750469	0	0.0589988	0	0.0444564	0.101658
		0.32618	0.558511	0.957143	0	0.310023	0.970326			0.268328	0	0.116484	0	0.201681	0.070449			0.070449	0	0	0	0.00823828	0.042414
		0	0	0.956989	0	0.810044	0.95366			0	0	0.0547945	0.0211268	0.0579577	0			0	0	0	0	0.0377116	0.0544554
		0	0.0862938	0.940476	0.368627	0.956044	0.609881			0	0	0.0854701	0	0.681901	0.836364			0.836364	0	0.0107527	0	0.19426	0.0831807
		0.183519	0	0.813683	0.980392	0.956044	0.956325			0.00891089	0	0.541471	0	0.482753	0.501718			0.501718	0	0	0	0.0954995	0.103615
		0.862283	0.0847176	0.635854	0.76	0.9	0.0371046			0.00158416	0	0	0	0.62915	0.629126			0.629126	0	0	0	0.125761	0.0586797
		0.00111235	0.16	0.275	0	0.984962	0.928571			0	0	0.0510204	0	0.28699	0.6			0.6	0	0	0	0.0589185	0.83871
		0.330269	0.601583	0.326923	0.313253	0.976619	0.972222			0.000594354	0	0	0	0.0620326	0.0967742			0.0967742	0	0	0.0235294	0.0576461	0.213592
		0.00260205	0	0.670968	0.504792	0.943503	0.886364			0	0	0	0	0.120417	0.259259			0.259259	0	0	0	0.0271355	0.300283
		0.258403	0	0.0266458	0	0.962733	0.903493			0.000841928	0	0	0	0.113475	0			0	0	0	0	0.0514894	0.115468
		0.00301872	0	0.590264	0	0.957113	0.584416			0.000912316	0	0	0	0.0158425	0.490566			0.490566	0	0	0	0.0565117	0.547664
		0.000279642	0	0.590264	0.224599	0.955025	0.909091			0	0	0	0	0.592016	0.84375			0.84375	0	0	0	0.133308	0.202479
		0	0	0	0	0.926829	0.926829			0	0.698744	0	0	0.0378054	0.70172			0.70172	0	0	0.0625	0.0482767	0.389881
		0.103075	0	0	0	0.754098	0.916667			0.00121261	0	0	0	0.8	0.0515873			0.0515873	0	0	0	0.252381	0.188172
		0.0279428	0	0	0	0.373711	0.961538			0.00555556	0	0	0	0.540541	0.589072			0.589072	0.00240706	0.0201557	0	0.0814511	0.298824
		0.154252	0.90625	0.343434	0.9	0.368963	1			0	0	0	0	0.632075	0.490066			0.490066	0.0304897	0	0	0.00979634	0.252055
		0.0978029	0.90625	0.295082	0.4	0.939295	0.957792			0.000678887	0	0	0	0.443787	0.857143			0.857143	0.000367557	0.170953	0	0	0.565625
		0.431373	0.718121	0.900498	0.944444	0.0190887	0.0365854			0.00411523	0.055	0	0	0.048792	0.682943			0.682943	0	0	0	0.0605959	0.323994
		0.00496657	0.718121	0.763066	0.941176	0.932692	0.965096			0	0.227273	0	0	0.0842912	0.3			0.3	0.00192678	0	0	0.020904	0.507653
		0.0912452	0.843373	0.44186	0.967742	0.960784	0.85			0.0247734	0.756098	0	0	0.668105	0.743243			0.743243	0	0	0	0.0450153	0.211909
		0.175773	0.820896	0.932668	0	0.933333	0.818182			0	0.5625	0	0	0.821918	0.672986			0.672986	0.00399467	0	0	0.128036	0.065641
		0.10458	0.887417	0.952978	0	0.877112	0.939655			0	0.825095	0	0	0.530686	0.76			0.76	0	0	0	0.00837989	0.639423
		0.468713	0.887417	0.935484	0.265625	0.227547	0.959447			0	0.900826	0	0	0.594842	0.75			0.75	0.0118846	0	0	0.263063	0.271304
		0.277516	0.866667	0.920635	0.265625	0.878437	0.963415			0	0.707692	0	0	0.450056	0.330986			0.330986	0.0140845	0	0	0.0312822	0.157895
		0.433095	0.866667	0.941176	0	0.366366	0.944828			0.030133	0	0	0	0.180428	0.25			0.25	0.103314	0	0	0.0396825	0.306667
		0.0850285	0.775	0.0506608	0	0.975309	0.95628			0.000722609	0.0307918	0	0	0.232013	0.782016			0.782016	0.111614	0	0.0157068	0.035463	0.282675
		0.0868227	0.775	0.0662824	0.757895	0.885714	0.833333			0.000760312	0.0347826	0	0	0.135965	0			0	0.147987	0	0	0.0289256	0.175526
		0.273563	0.353448	0.861905	0.921788	0.77957	0.849057			0.00121317	0	0	0	0.47257	0.5			0.5	0	0	0	0.00468541	0.0616016
		0.683074	0.353448	0.853535	1	0.507099	0.916667			0.145895	0.0307692	0	0	0.125	0.578947			0.578947	0.00136861	0	0	0.00229533	0.625
		0.672743	0	0.64557	0.915254	0.507099	0.882353			0	0	0	0	0.589136	0.153846			0.153846	0.013587	0	0	0.0222539	0.884507
		0.531137	0	0.64557	0.84375	0.944974	0.943396			0	0.451613	0	0	0.0611765	0			0	0	0	0.00714286	0.0915822	0.0522008
		0.669091	0	1	0.951501	0.948905	0.909091			0	0.705882	0	0	0.245768	0.106095			0.106095	0	0	0.00714286	0.0216707	0.542735
		0.264363	0	0	0.717391	0.951684	0.58427			0.115275	0.443983	0	0	0.61	0.694839			0.694839	0	0	0	0	0.787879
		0.00849662	0.567132	0	0.931624	0.267336	0.863636			0	0.441176	0.00531915	0	0.396043	0.0446377			0.0446377	0.00777202	0	0	0.0542246	0.388158
		0.160285	0.894737	0.882353	1	0.381538	0.669014			0.00126203	0.358696	0.00531915	0	0.717652	0.698381			0.698381	0.019802	0	0	0.0429969	0.772776
		0.206533	0.92	0.882353	0.951515	0.381538	0.921182			0	0.835052	0	0	0.718947	0.67266			0.67266	0.021875	0.00654525	0	0.0430415	0.366667
		0.444072	0.956044	0.914286	0.929825	0.381538	0			0	0.285714	0	0	0.777778	0.264706			0.264706	0.0214395	0.00654525	0	0.180672	0.0602237
		0.0325725	0.939394	0.914286	0.154618	0.32376	0.380402			0.0193177	0.590909	0	0	0.65109	0.446429			0.446429	0.0149813	0	0	0.0951417	0.131131
		0.0502383	0.975	0.951515	0.813765	0.850814	0.944424			0	0	0	0	0.775472	0.359155			0.359155	0.0216306	0	0	0.0993681	0.101421
		0	0.95539	0.930693	0.813765	0.850814	0.117102			0	0	0	0	0.75	0			0	0	0	0	0.00219058	0.0481479
		0	0.621622	0.979592	0.813765	0.960772	0.955105			0	0	0	0	0.781737	0.36			0.36	0.0766871	0	0	0.0107118	0.0958099
		0.333733	0	0.905797	0.783784	0.939158	0.861349			0	0	0	0	0.741935	0.943069			0.943069	0.00106007	0	0	0.00705494	0.0636364
		0.46926	0	0.905797	0.783784	0.939158	0.685039			0.000537057	0	0	0	0.743398	0.507353			0.507353	0	0	0	0.0363748	0.421603
		0.0291935	0	0.945205	0.783784	0.340113	0.616279			0	0	0	0	0.631579	0			0	0.00441501	0.00106326	0	0	0.322317
		0	0.923077	1	0.937853	0.945132	0.954839			0	0	0	0	0.311321	0.84947			0.84947	0	0.00106326	0	0	0.0407115
		0	0.923077	0.908046	0.937853	0.945132	0.918919			0	0	0.356044	0	0.103321	0.568627			0.568627	0	0	0	0.0161927	0.349174
		0	0.888889	0.862179	0.937853	0.289448	0.966667			0.00163711	0	0.270613	0	0.0294358	0.704981			0.704981	0	0	0	0.0106627	0
		0.000983405	0.972603	0.311111	0.947368	0.97177	0.761905			0	0	0	0.00302725	0.129058	0.641667			0.641667	0	0	0	0.0424258	0.0794393
		0.138335	0.962963	0.5125	0.947368	0.971472	0.88959			0.0264873	0	0	0	0.719457	0.297872			0.297872	0	0	0	0.0248103	0
		0.299052	0.85	0	0.947368	0.767327	0.863636			0	0	0	0	0.0344987	0.666667			0.666667	0	0	0	0.0431546	0.633952
		0.258487	0.920455	0.592719	0.947368	0.941418	0.95712			0	0	0	0	0.871936	0.478261			0.478261	0	0	0	0.0281933	0.226463
		0.424421	0.916667	0	0.947368	0.0186937	0.903226			0.165329	0	0	0	0.837514	0.955224			0.955224	0	0	0	0.00209059	0.0853172
		0.266178	0.969697	0	0.947368	0.87873	0.944751			0.00134499	0	0	0	0.752437	0.452941			0.452941	0	0	0	0.0214772	0.0402802
		0.0136674	0.901639	0.589015	0.375	0.856243	0.911765			0.0034634	0	0	0	0.254976	0.554878			0.554878	0	0	0	0.00146735	0.137522
		0.024984	0.382609	0.945205	0.806061	0.915094	0.882353			0.00439625	0	0	0	0.0605321	0.75625			0.75625	0	0.0027403	0	0.0523848	0.830189
		0.0461503	1	1	0.0724638	0.904	0.923077			0	0	0	0	0.48498	0.702703			0.702703	0	0.120489	0.0119048	0.164981	0.584867
		0.0711806	0.623188	0.957895	0	0.938302	0.735849			0	0	0	0	0.12065	0.590909			0.590909	0	0.00477859	0	0.0748208	0.585484
		0.796163	0	0.957895	0.956522	0.501432	0.833333			0.000932836	0	0.403614	0	0.5625	0.230769			0.230769	0	0.00137788	0	0	0.0797168
		0.605364	0	0.955556	0.00834824	0.875601	0.904762			0	0	0	0	0.589928	0			0	0	0.00137788	0.00130747	0.0015748	0.0747331
		0.351613	0	0.955556	0	0.938429	0.848485			0	0.0752941	0.65366	0	0.364341	0.672646			0.672646	0	0.00445931	0	0.0112903	0.452145
		0.040023	0	0.957854	0	0.949458	0.666667			0.00279122	0	0	0.003367	0.0246723	0.424929			0.424929	0.00182482	0.00445931	0	0.000657895	0.204414
		0.0326044	0.864865	0.938967	0.96875	0.951673	0.94052			0.00311721	0	0	0.003367	0.0246723	0.755034			0.755034	0	0	0.00201207	0.000657895	0.333333
		0.605743	0.862069	0.130719	0.96875	0.836364	0			0.447679	0	0.314028	0	0.503484	0.7795			0.7795	0	0	0	0.101387	0.0182482
		0.606242	0.597561	0.953704	1	0.814815	0.784284			0.445294	0	0.690096	0	0.505976	0.773389			0.773389	0.118775	0	0	0.00280899	0.0522388
		0.0923077	0.71	0.868852	1	0.954545	0.75353			0	0	0	0	0.781818	0.802611			0.802611	0.0319505	0	0	0	0.27381
		0.17443	0.980952	0	0.221176	0.97096	0.922635			0	0	0.176904	0	0.656772	0.372093			0.372093	0	0	0	0.0451178	0.303002
		0.512624	0.948454	0	0	0.940265	0.948556			0	0	0	0	0.140707	0.672727			0.672727	0	0	0	0.111508	0.190972
		0.0411229	0.886792	0	0	0.142105	0.969637			0.0280684	0	0	0.714286	0.308411	0			0	0	0.00115429	0	0.118782	0
		0.0707474	0.643357	0.924623	0	0.760262	0.947787			0.000861574	0	0	0	0.308411	0.970588			0.970588	0.00152555	0	0	0.118782	0.263914
		0	0.769231	0	0	0.849558	0.779412			0	0	0	0	0.308411	0.772727			0.772727	0.00141443	0.0276692	0	0.118782	0.226244
		0.0396764	0.908805	0.368627	0	0.906542	0.68			0	0	0	0	0.376068	0.71875			0.71875	0.0015544	0	0	0.117345	0.576148
		0.668471	0.822222	0.980392	0	0.935484	0.666667			0.00147792	0	0.0211268	0	0.55401	0.571429			0.571429	0	0	0.0190609	0.0202272	0.128852
		0.574104	0.755839	0.76	0	0.883117	0.735294			0.00040987	0	0	0	0.55401	0.877698			0.877698	0	0.080958	0.0190609	0.0202272	0
		0.506494	0.647059	0.107551	0	0.459649	0.93			0.00244698	0	0	0	0.696172	0.822222			0.822222	0	0.24785	0	0.0437148	0.0834429
		0.0108434	0	0.172794	0.88	0.184874	0.685315			0	0	0	0.0144231	0.720096	0.333333			0.333333	0	0	0	0.117302	0.0415324
		0.0330882	0	0	0.725	0.11	0.983516			0	0	0	0	0.720096	0			0	0	0.0551078	0	0.117302	0.0177902
		0.0133899	0.968132	0.313253	1	0.151986	0.898734			0.0462232	0	0	0	0.378629	0.655172			0.655172	0	0.0235294	0	0.0407221	0.050969
		0	0	0.504792	0.945946	0.885714	0.666667			0	0	0	0	0.194901	0.545455			0.545455	0	0	0.000473765	0.112626	0.0750094
		0.777845	0	0	0.912281	0.885714	0.884615			0	0	0	0	0.194901	0.73913			0.73913	0	0	0	0.112626	0.113095
		0.0738667	0	0	0.733333	0.936072	0.847059			0	0	0	0	0.145958	0.621161			0.621161	0	0	0	0.0313752	0.371765
		0.122472	0	0.224599	0	0.936072	0.851852			0.00283471	0	0	0	0.621995	0			0	0	0	0	0.200129	0.136546
		0.0525893	0	0	0.112281	0.936072	0.716849			0.0120223	0	0	0	0.59573	0.711538			0.711538	0	0.0625	0	0.191133	0.0124688
		0.011213	0.942363	0	0.918919	0.376592	0.968254			0	0	0	0	0.342647	0.666667			0.666667	0	0	0	0.0437882	0.366848
		0.0575308	0.942529	0	0.923747	0.762125	0.833333			0	0	0	0	0.610675	0.9			0.9	0	0	0	0.0555831	0.0582524
		0.35733	0.581201	0.9	0.958763	0.125	0.9			0	0	0	0.0222222	0.0162623	0.448276			0.448276	0	0	0	0.00985107	0.544007
		0.00119904	0.192116	0.4	0.891304	0.954681	0.916667			0	0	0	0	0.0200708	0.859155			0.859155	0	0	0	0.0102076	0.0887097
		0.348799	0	0.944444	0.676923	0.938089	0.85			0.0065261	0	0	0	0.568627	0.897959			0.897959	0.00743494	0	0	0.0944777	0.467565
		0.382686	0	0.941176	0	0.934705	0.95			0	0	0	0	0.538462	0.791667			0.791667	0.0145985	0	0.00829876	0.100517	0.303371
		0	0	0.967742	0	0.956364	0.664122			0	0	0	0	0.164602	0.553846			0.553846	0	0	0	0.00470647	0.0580928
		0.388543	0	0	0	0.957447	0.956522			0	0	0	0.0650759	0.197218	0.0814815			0.0814815	0	0	0	0.0237037	0.420923
		0.226389	0.916667	0	0.934211	0.778761	0.938053			0	0	0	0	0.590955	0.954545			0.954545	0	0	0.00107181	0.101837	0.138793
		0.977926	0	0.265625	0	0.176373	0.698925			0.483871	0	0	0	0.524617	0.418367			0.418367	0	0	0	0.0728835	0.404018
		0.114661	0	0.265625	0	0.657504	1			0	0	0	0	0.418255	0			0	0	0	0	0.0508291	0.311881
		0.252662	0	0	0.973684	0.948276	0.972973			0	0	0	0	0.380923	0.8125			0.8125	0	0	0.00432588	0.00646073	0.411111
		0	0.83871	0	0	0.926187	0.93007			0	0	0	0	0.339882	0.675906			0.675906	0	0.0157068	0	0.0526768	0.58046
		0.0530019	0.966667	0.757895	0	0.955882	0.967213			0	0	0	0	0.752809	0.654206			0.654206	0	0	0.0443571	0.0129108	0.556548
		0.295381	0.952381	0.921788	0.467532	0.9447	0.9625			0.00138185	0	0	0	0.892857	0.622642			0.622642	0	0	0	0.0423453	0.253623
		0.0909091	1	1	0.679012	0.962687	0.96905			0	0	0	0	0.841379	0.822314			0.822314	0	0	0	0.0587121	0.257126
		0	0.979167	0.915254	0.818182	0.961263	0.921569			0	0	0	0	0.84399	0.0676183			0.0676183	0	0	0.00732601	0.0713887	0.406125
		0.230079	0.979167	0.84375	0.941176	0.684729	0.879227			0	0	0	0	0.571429	0.711864			0.711864	0	0.00714286	0	0.444444	0.556723
		0	0.969697	0.951501	0.375	0.964491	0.771186			0	0	0	0	0.818673	0.665246			0.665246	0	0.00714286	0.0176056	0.160086	0.589325
		0	1	0.717391	0.910067	0.116089	0.260045			0	0	0	0	0.805499	0			0	0	0	0	0.140248	0.10628
		0.358854	1	0.931624	0.631723	0.413842	0.739669			0	0	0	0	0.0839695	0.700535			0.700535	0	0	0	0.131181	0.00554017
		0.378487	1	1	0.647825	0.537736	0.960796			0	0	0	0	0.888889	0.266667			0.266667	0	0	0.000481	0.0112782	0.516949
		0.144581	0.96875	0.951515	0.647825	0.134078	0.666667			0.00134862	0	0	0	0.877551	1			1	0	0	0	0.0819113	0.610553
		0	0.96875	0.929825	0.944444	0.966063	0.97561			0.279863	0	0	0	0.246205	0.868613			0.868613	0	0	0.0327869	0.0450768	0.253447
		0.426802	0.96875	0.154618	0.944444	0.988636	0.346154			0.00660066	0	0	0	0.486486	0.532951			0.532951	0	0	0.0327869	0	0.195965
		0.205587	0	0.813765	0.974359	0.843218	0.708333			0.00505817	0	0	0	0.182663	0.350846			0.350846	0	0	0	0.0272346	0.204164
		0.309889	0	0.813765	0.974359	0.972097	0.963855			0.00100351	0	0	0	0.540984	0.833333			0.833333	0	0	0	0.0128535	0.0840594
		0.0746148	0	0.813765	0.75	0.739148	0.957944			0.00566171	0	0	0	0.651163	0.795601			0.795601	0	0	0	0.0458716	0.267974
		0.20229	0	0.783784	0.75	0.679721	0.829808			0	0	0	0	0.530612	0.779762			0.779762	0	0	0.00128107	0.0568627	0.796424
		0	0	0.783784	0.942308	0.567857	0.77551			0	0	0	0	0.186567	0.714286			0.714286	0	0	0	0.0771222	0.261538
		0.00469043	0	0.783784	0.942308	0.490764	0.948119			0	0	0	0	0.245455	0.654339			0.654339	0	0	0	0.0354417	0.710579
		0.126388	0	0.937853	0.692308	0.929936	0.728016			0.000876808	0	0	0	0.0182927	0.371648			0.371648	0	0	0	0.0803743	0.614286
		1	0	0.937853	0.692308	0.292405	0.95003			0.867089	0	0	0	0.0484429	0			0	0.00268456	0	0	0.0251983	0.428571
		0.108098	0.105263	0.937853	0.909091	0.386207	0.933955			0	0	0	0	0.666667	0.868687			0.868687	0.00990099	0	0	0.0210756	0.238095
		0.288041	0.312139	0.947368	0.909091	0.358974	0.716749			0	0	0.00302725	0	0.739726	0.916667			0.916667	0.010453	0	0	0.0308219	0.795337
		0	0	0.947368	0.909091	0.413806	0.913043			0	0	0	0	0.643567	0.135757			0.135757	0	0	0.00492611	0.0766852	0.698867
		0	0	0.947368	0.939394	0.245048	0.830189			0	0	0	0	0.643567	0.234694			0.234694	0	0	0	0.0766852	0.312312
		0	0.0269912	0.947368	0.965517	0.288693	0.845455			0.000762583	0	0	0	0.60514	0.257143			0.257143	0	0	0	0.0726776	0.0122358
		0.172728	0	0.947368	0.736842	0.93	0.154847			0.0682657	0	0	0	0.106024	0.712121			0.712121	0	0	0	0.0337323	0.430421
		0.401569	0	0.947368	0.470588	0.9	0.47619			0	0	0	0	0.365714	0.603774			0.603774	0	0	0	0.471179	0.647268
		0	0	0.375	0.927928	0.91	0.769811			0	0	0	0	0.0283267	0.8			0.8	0	0	0	0.00935745	0.55914
		0	0	0.806061	0	0.641797	0.792208			0	0	0	0	0.726837	0.623932			0.623932	0	0	0	0.149963	0.756208
		0	0.0180328	0.0724638	0	0.676038	1			0	0	0	0	0.804324	0.190476			0.190476	0	0.0119048	0	0.125616	0.0430551
		0.892377	0.0169335	0	0	0.946709	0.913793			0.038961	0	0	0	0.729701	0.428571			0.428571	0	0	0	0.0166884	0.0234483
		0.0036245	0.295154	0.956522	0.746667	0.760287	0.9375			0	0	0	0	0.5953	0.378541			0.378541	0	0	0	0.0131658	0.654028
		0	0.787456	0.00834824	0.863158	0.703462	0.919403			0	0	0	0	0.592025	0.7			0.7	0	0.00130747	0	0	0.198312
		0	0.882353	0	0	0.954318	0.76			0	0	0	0	0.469697	0.794118			0.794118	0	0	0	0.0132275	0.40566
		0.286817	0.953488	0	0.851852	0.115142	0.857143			0	0	0.003367	0	0.0325013	0.466667			0.466667	0	0	0	0.0430714	0.0582011
		0.544204	0.970588	0.96875	0.851852	0.250172	0.264276			0	0	0.003367	0	0.148937	0.55814			0.55814	0	0.00201207	0	0.0130401	0.717949
		0.00428939	0.846797	0.96875	0	0.956764	0.921875			0.000529241	0	0	0	0.433071	0.824427			0.824427	0	0	0	0	0.62069
		0.200629	0.0158529	1	0	0.96355	0.651685			0	0	0	0	0.306886	0.389058			0.389058	0	0	0	0.0888156	0.579439
		0.105399	0	1	0.304762	0.356371	0.851852			0.0166153	0	0	0	0.558511	0.787565			0.787565	0	0	0	0.017075	0.116592
		0.953135	0	0.221176	0.304762	0.968931	0.978022			0.279048	0	0	0	0.711191	0.537143			0.537143	0	0	0	0.0531214	0.432217
		0.592418	0	0	0.762346	0.937743	1			0.00034662	0	0	0	0.753825	0.787377			0.787377	0.0142857	0	0	0.0817214	0.356295
		0.00561798	0	0	0	0.883333	0.440158			0	0	0.714286	0	0.631868	0.7995			0.7995	0	0	0	0.0229851	0.292593
		0.160349	0	0	0.55	0.902778	0.47619			0	0.241379	0	0	0.255814	0.753304			0.753304	0	0	0	0.0867983	0.769231
		0.0998126	0	0	0.951768	0.939394	0.8125			0.000832293	0.135135	0	0	0.651961	0.801758			0.801758	0	0	0	0.161616	0.106195
		0.943713	0.00868756	0	0.966667	0.938462	0.946809			0.750309	0	0	0	0.0220483	0.775749			0.775749	0	0	0	0.0123299	0.237288
		0	0	0	0.558824	0.883874	0.96542			0	0	0	0	0.135593	0.746114			0.746114	0	0.0190609	0	0.0409071	0.305143
		0.461695	0	0	0.901961	0.0305272	0.956144			0.00844914	0	0	0	0.362319	0.627259			0.627259	0.00555556	0.0190609	0	0.147403	0.198887
		0.0343259	0	0	0.942029	0.671911	0.958053			0.00831458	0	0	0	0.108392	0.833333			0.833333	0	0	0	0.171775	0.692053
		0.0416776	0.96319	0.88	0	0.938489	0.966006			0.0105827	0	0.0144231	0	0.836336	0.146341			0.146341	0.0150754	0	0	0.0345231	0.518919
		0.129125	0.96319	0.725	0	0.966404	0.962091			0.00913043	0	0	0	0.92674	0.641791			0.641791	0.040404	0	0	0.103806	0.587018
		0.00654818	0.157785	1	0.684211	0.160839	0.982906			0.0109118	0	0	0	0.457447	0.209756			0.209756	0	0	0	0.0499288	0.0153178
		0.460993	0.157785	0.945946	0.192308	0.0252443	0.573779			0.227687	0	0	0	0.703196	0.612053			0.612053	0	0.000473765	0	0.0545596	0.534266
		0.3735	0	0.912281	0	0.578351	0.897436			0.128455	0	0	0	0.352488	0.7			0.7	0	0	0.0130994	0.188194	0.0871267
		0.339471	0	0.733333	0	0.509338	0.899614			0	0.697337	0	0.0057971	0.619006	0.5			0.5	0	0	0.00829876	0.0630908	0.0582524
		0.289725	0	0	0	0.791264	0.92			0.000786009	0	0	0.0165153	0.246637	0.659574			0.659574	0	0	0	0.142776	0.624679
		0.144837	0	0.93578	0	0.285714	0.469388			0	0	0	0.00483092	0.207436	0.796794			0.796794	0	0	0	0.164214	0.510526
		0.972555	0	0.921875	0.618799	0.285714	0.857143			0.64	0	0	0	0.392857	0.875			0.875	0	0	0.000825083	0	0.889474
		0	0.970172	0.112281	0.917874	0.285714	0.464286			0	0	0	0	0.0851371	0.832402			0.832402	0.0153089	0	0.000823723	0.0687339	0.541991
		0	0	0.918919	0.665254	0.958177	0.540541			0	0.542857	0.0222222	0	0.427461	1			1	0	0	0	0.214076	0.334109
		0.595092	0	0.923747	0.102996	0.98338	0.68617			0	0	0	0	0.268293	0.492308			0.492308	0.0224321	0	0	0.144155	0.0325947
		0.0700107	0	0.958763	0	0.153494	0.971646			0.00175439	0	0	0	0.129125	0			0	0	0	0	0.033686	0.59
		0.138404	0	0.891304	0.585714	0.0829363	1			0.0177319	0.000673854	0.438776	0	0.0209036	0.886667			0.886667	0	0.00829876	0	0.0317245	0.0780425
		0	0	0.676923	0	0.902664	0.881356			0	0	0.0334516	0	0.0982667	0.385827			0.385827	0	0	0	0.0567216	0.110497
		0	0.0419103	0.938776	0	0.952381	0.978723			0	0	0	0	0.365957	0.770994			0.770994	0	0	0	0.00490497	0.0628272
		0	0.0119292	0	0	0.866928	0.932331			0	0	0	0	0.661538	0			0	0	0.00107181	0.00445104	0.0107991	0.0312472
		0	0	0	0	0.866928	0.94382			0	0	0.0650759	0	0.684211	0.788439			0.788439	0.0184502	0	0.00314961	0.0104384	0.367117
		0	0	0	0	0.613963	0.903226			0	0	0	0.0343348	0.402688	0.5			0.5	0	0	0	0.0440151	0.250883
		0.472557	0	0.934211	0	0.693034	0.954688			0.00580665	0	0	0.0159091	0.0679612	0.640625			0.640625	0	0.00432588	0	0.0356386	0.677223
		0.565365	0	0	0	0.631321	0.967523			0	0	0	0.0380228	0.637824	1			1	0.0001638	0	0.00410397	0.061447	0.64693
		0	0.0278067	0	0	0.868421	0.682927			0	0	0	0.0358852	0.443268	0.825599			0.825599	0	0.0443571	0.00152964	0.13448	0.0371248
		0.177665	0.00870038	0.973684	0.258065	0.86	0.9375			0	0	0	0.0287356	0.359116	0.751204			0.751204	0.000635593	0	0	0.0495897	0.558106
		0.355059	0	0	0	0.939394	0.962963			0	0	0	0.148571	0.424528	0.83425			0.83425	0	0	0	0.00272294	0.404355
		0.000834725	0	0	0.27619	0.423948	0.941176			0.00183486	0	0.00825537	0.203358	0.0467572	0.726026			0.726026	0	0.00506329	0	0.0281969	0.480418
		0.232604	0.896552	0.467532	1	0.69139	0.955882			0	0	0	0.166667	0.100794	0.641951			0.641951	0	0.00256197	0.00584795	0.0594127	0.377483
		0	0	0.679012	0.554878	0.536585	0.967273			0	0	0	0.428571	0.0855019	0.719147			0.719147	0	0.00732601	0	0.0638646	0
		0	0.800481	0.818182	0	0.921053	0.956052			0	0	0	0.2	0.1181	0.619048			0.619048	0	0	0	0.0869728	0.613115
		0.198593	0.903614	0.941176	0	0.604588	0.948246			0	0	0	0	0.178571	0.617772			0.617772	0	0.0176056	0	0.102554	0.190184
		0.0792683	0.664706	0.375	0	1	0.965201			0.00253684	0	0	0	0.671216	0.164179			0.164179	0	0	0	0.0697496	0.542912
		0.954625	0.676056	1	0	0.972973	0.970588			0.0147727	0	0	0	0.446429	0.776025			0.776025	0	0	0	0.010989	0.0779221
		0.642164	0.918367	0.910067	0	0.923977	0.932489			0	0	0	0	0.493573	0.699808			0.699808	0	0.000481	0	0.00416089	0.333333
		0.26486	0	0.631723	0	0.971963	0.93			0.000685518	0	0	0	0.512195	0.53125			0.53125	0	0	0.0018622	0.0378947	0.15048
		0.140899	0	0.647825	0	0.77	0.965102			0.00731467	0	0	0	0.599502	0.318182			0.318182	0	0.0327869	0.00187266	0.0153846	0.197183
		0.0174753	0.168623	0.647825	0	0.411929	0.946128			0.0230869	0	0	0	0.586957	0.748096			0.748096	0	0.0327869	0	0.0435518	0.311436
		0	0.702764	0.944444	0	0.767402	0.987013			0	0	0	0	0.329141	0.304348			0.304348	0	0	0	0.0178564	0.6
		0.0902954	0	0.944444	0.140049	0.728464	0.950783			0	0	0	0	0.0179834	0.791975			0.791975	0	0	0	0.0241359	0.0275862
		0.150398	0.286857	0.974359	0.140049	0.159351	0.962617			0	0	0	0	0.386896	0.75631			0.75631	0	0.017053	0.00111763	0.00700399	0.539763
		0.263801	0	0.974359	0	0.85	0.962445			0.00171768	0	0	0	0.502102	0.687889			0.687889	0	0	0.00141593	0.0418746	0.0266886
		0.0195918	0.638177	0.75	0	0.960938	0.970912			0.0149376	0	0	0	0.688377	0.818038			0.818038	0	0.00128107	0	0.0656115	0.803698
		0.274683	0.914851	0.75	0.238095	0.936667	0.973282			0	0	0	0	0.0438596	0			0	0	0	0.0117647	0.00215157	0.0501193
		0	0.94294	0.942308	0	0.550162	0.957126			0	0	0	0	0.010841	0.0817942			0.0817942	0	0	0.0153846	0.0141462	0.122887
		0.0121863	0.861446	0.942308	0.458376	0.942902	0.0220049			0.0181336	0	0	0	0.0625889	0.689148			0.689148	0	0	0	0.00481799	0.0877785
		0	0.929245	0.692308	0.925926	0.942902	0.0439276			0	0	0	0	0.116945	0.72242			0.72242	0	0	0	0.0296703	0.110516
		0.0947539	0	0.692308	0	0.867448	0.93415			0.102153	0	0	0	0.34328	0.772897			0.772897	0	0	0	0.112778	0.2198
		0	0.0017331	0.909091	0	0.876642	0.961883			0	0	0	0	0.0597015	0.571988			0.571988	0	0	0.000937793	0.0943005	0.214499
		0	0	0.909091	0	0.219512	0.938118			0	0	0	0	0.0597015	0.382765			0.382765	0	0.00492611	0.00131406	0.0943005	0.0816791
		0	0	0.909091	0.985294	0.219512	0.925888			0	0	0	0	0.0597015	0.697796			0.697796	0	0	0	0.0943005	0.21504
		0	0	0.939394	0.651741	0.772846	0.417319			0	0	0	0	0.734114	0.70452			0.70452	0	0	0	0.118575	0.0794859
		0	0	0.965517	0	0.956324	0.916062			0	0	0	0.00867052	0.703242	0.780488			0.780488	0	0	0	0.242204	0.644628
		0.00618075	0	0.736842	0.669421	0.515202	0.95756			0.00396418	0	0	0	0.144907	0.728155			0.728155	0	0	0	0.113998	0.119048
		0.000299963	0	0.470588	0	0.505259	0.837209			0	0	0	0	0.136564	0.370801			0.370801	0	0	0	0.0127548	0.35124
		0	0	0.927928	0	0.525053	0.928			0.000590842	0	0	0	0.5625	0.525692			0.525692	0	0	0	0	0.228142
		0	0	0	0.809524	0.675291	0.779321			0.000558971	0	0	0	0.27247	0.858438			0.858438	0	0	0	0.0346119	0.423821
		0.174042	0	0	0.809524	0.593038	0.872203			0.158804	0	0	0	0.666667	0.774658			0.774658	0	0	0	0.020979	0.678899
		0	0	0	0.92	0.66846	0.952733			0	0	0	0.0285714	0.0488506	0.25239			0.25239	0	0	0	0	0.545126
		0	0	0.746667	0.92	0.66846	0.960806			0	0	0	0	0.0488506	0.0769231			0.0769231	0	0	0	0	0.735135
		0.0171504	0	0.863158	0.94	0.66846	0.507873			0.00439802	0	0	0	0.189771	0.270833			0.270833	0	0	0.00391134	0.0107853	0.278669
		0.00617284	0	0	0.94	0.80337	0.384615			0	0	0	0	0.234195	0.457143			0.457143	0	0	0.00391134	0.0329107	0.340637
		0	0.944444	0.851852	0.783784	0.918367	0.668421			0	0	0	0.0613208	0.254025	0.532258			0.532258	0.000660684	0	0	0.202097	0.532014
		0	0.952381	0.851852	0.783784	0.945701	0.956332			0	0	0	0	0.770833	0.170455			0.170455	0.00855513	0	0	0.0204373	0.570248
		0.157284	1	0	0.860795	0.804742	0.872727			0	0	0	0	0.953271	0.625			0.625	0.00203252	0	0	0.00925926	0.340397
		0.188354	0.961538	0	0.478261	0.944828	0.9			0	0	0	0	0.86087	0.327869			0.327869	0	0	0	0.0990991	0.139373
		0	0.853333	0.304762	0.0755396	0.936937	0.9			0	0	0	0	0.872549	0.634783			0.634783	0	0	0	0.0148148	0.237154
		0.235043	0.931034	0.304762	0	0.886139	0.785714			0.235346	0	0	0	0.255605	0.691107			0.691107	0	0	0	0.19488	0.184946
		0.000711575	0.947368	0.762346	0	0.935726	0.964758			0.000664011	0	0	0.0176089	0.0819529	0.809524			0.809524	0	0	0	0.0109752	0.0533539
		0	0.889908	0	0	0.964976	0.956385			0	0	0	0	0.675862	0.698104			0.698104	0	0	0	0.158108	0
		0.859189	0.864865	0.55	0	0.616839	0.860465			0	0	0	0	0.504926	0			0	0.000691244	0	0	0	0.0867367
		0	0.895652	0.951768	0.218868	0.512579	0.951159			0	0	0	0	0.56383	0.666667			0.666667	0	0	0	0	0.617778
		0.476679	0.92827	0.966667	0	0.472973	0			0	0	0	0	0.579912	0.5125			0.5125	0	0	0.0138889	0.0291897	0.30117
		0	0.971581	0.558824	0.666667	0.271318	1			0	0	0	0	0.622517	0.509642			0.509642	0	0	0	0.0610022	0.930556
		0.0843373	0	0.901961	0	0.897468	0.954911			0.0329973	0	0	0	0.785992	0.418449			0.418449	0	0	0	0.0916335	0.0550566
		0	0	0.942029	0	0.897468	0.963554			0	0	0	0	0.771978	0.606993			0.606993	0	0	0	0.00355872	0.110596
		0.0183253	0	0	0.557169	0.874359	0.820496			0	0	0	0	0.807018	0.749163			0.749163	0	0	0.00269179	0.0772702	0.185944
		0.00390067	0	0.0119803	0	0.874359	0.976214			0.00121025	0	0	0	0.766871	0.74264			0.74264	0	0	0.000406504	0.223427	0.0629649
		0	0	0.0122478	0	0.080415	0.953642			0	0	0	0	0.24731	0.5			0.5	0	0	0	0.0113537	0.0503157
		0	1	0	0	0.310377	0.957564			0	0	0	0	0.319199	0.766114			0.766114	0	0.0130994	0.00187882	0.0319737	0.0876369
		0.190576	0.96	0.684211	0	0.294915	0.940683			0	0	0.0057971	0	0.200571	0.732143			0.732143	0.00420757	0.00829876	0	0.168294	0.00985222
		0.0840841	0	0.192308	0	0.114355	0.948052			0	0	0.0165153	0	0.0409302	0.692913			0.692913	0	0	0	0.100456	0.0116508
		0.0744681	0	0	0	0.601399	0.966667			0	0	0.00483092	0	0.188034	0.728082			0.728082	0	0	0.00507757	0.215648	0.347945
		0.149227	0.11841	0	0.372937	0.39627	0.962668			0	0	0	0	0.59919	0.791132			0.791132	0.00102881	0.000825083	0	0.00527357	0.14426
		0.110894	0.915789	0	0.592233	0.937198	0.958736			0.0316901	0	0	0	0.672269	0.581424			0.581424	0	0.000823723	0	0.00584795	0.116078
		0.316952	0.783505	0	1	0.612495	0.957143			0.000659486	0	0	0	0.682927	0.642953			0.642953	0	0	0	0.598489	0.620329
		0.144409	0.783505	0.618799	0.895522	0.847767	0.45185			0.00206806	0	0	0	0.234339	0.719168			0.719168	0	0	0.0657084	0.0605327	0.0921053
		0.00561926	0.5	0.917874	0.896552	0.401077	0.950805			0.0104838	0.404609	0	0	0.159886	0.760496			0.760496	0	0	0	0.0200669	0.0898403
		0	0.5	0.665254	0	0.842105	0.951995			0	0	0	0	0.160342	0.736006			0.736006	0	0	0	0.0199667	0.110294
		0.00182282	0	0.102996	0.358974	0.963374	0.950413			0.0393224	0	0	0	0.745653	0.691581			0.691581	0	0	0	0.174074	0.0958676
		0.117188	0	0	0.358974	0.175381	0.945701			0	0	0	0	0.745653	0.762952			0.762952	0	0	0	0.175285	0.173516
		0.767974	0	0.585714	1	0.0805464	0.944574			0	0	0	0	0.105978	0.722421			0.722421	0	0.00445104	0.00178784	0.0360639	0.127677
		0	0	0	1	0.558333	0.950809			0	0	0	0.0116959	0.11747	0.722964			0.722964	0	0.00314961	0.00185989	0.036157	0.0390443
		0	0	0	0.878788	0.866935	0.953849			0	0	0.0343348	0	0.0301724	0.739356			0.739356	0	0	0	0.000668003	0
		0	0	0	0.928571	0.837061	0.961261			0	0	0.0159091	0	0.555283	0.554273			0.554273	0	0	0	0.0730112	0.0133779
		0	0	0	0.928571	0.122182	0.957929			0	0	0.0380228	0	0.248493	0.745935			0.745935	0.171247	0.00410397	0	0.0468857	0.0303413
		0.952639	0.615385	0	0	0.0122911	0.927593			0.639481	0	0.0358852	0	0.223834	0.769083			0.769083	0.00465426	0.00152964	0	0.0386046	0.078876
		0.0516584	0.615385	0	0	0.00958702	0.941176			0.000773395	0	0.0287356	0	0.208658	0.714883			0.714883	0	0	0	0.0540732	0.087202
		0.136364	0.932886	0	0	0.00958702	0.956662			0.00134427	0	0.148571	0	0.257384	0.706629			0.706629	0.00276753	0	0	0.0511217	0.0299386
		0.246911	0.932886	0	0	0.929825	0.952524			0.000601233	0	0.203358	0	0.18818	0.775172			0.775172	0	0	0	0.0239314	0.121084
		0.00624894	0.972973	0.258065	0.0665311	0.929825	0.963327			0.00195656	0	0.166667	0	0.136892	0.82068			0.82068	0	0.00584795	0	0.00508663	0.0621614
		0.964286	0.972973	0	0	0.234501	0.951594			0.629366	0	0.428571	0	0.136892	0.414141			0.414141	0	0	0	0.00508663	0.0713853
		0.0229467	0.980769	0.27619	0	0.591671	0.959725			0	0	0.2	0	0.136892	0.228571			0.228571	0.0170455	0	0	0.00508663	0.594118
		0	0.980769	1	0	0.050581	0.96			0	0	0	0	0.439938	0.0111111			0.0111111	0	0	0	0.0877743	0.419632
		0.158726	0.986842	0.554878	0.219731	0.566298	0.72973			0	0	0	0	0.450567	0.12069			0.12069	0	0	0.0117647	0.0868321	0.107379
		0.0108935	0.986842	0	0.219731	0	0.927536			0.00702576	0	0	0	0.346221	0.26087			0.26087	0	0	0	0.00184162	0.0435113
		0.0202849	0.968085	0	0.219731	0.189785	0.915493			0.0137667	0	0	0	0.766949	0			0	0	0	0	0.134199	0.0506326
		0.00915281	0.968085	0	0	0.508418	0.960894			0.00118033	0	0	0	0.288991	0.790323			0.790323	0	0.0018622	0	0.0905642	0.103319
		0.0097237	0.986667	0	0.669399	0.960244	0.925926			0.00137531	0	0	0	0.789256	0.227273			0.227273	0	0.00187266	0.0704522	0.0339374	0.0692475
		0.403791	0.986667	0	0.354545	0.203642	1			0	0	0	0	0.819572	0.541667			0.541667	0	0	0	0.0342205	0.0850202
		0.0368972	0.939394	0	0	0.227357	0.915344			0.0240838	0	0	0	0.646438	0.441176			0.441176	0	0	0.00401929	0.016546	0.354694
		0.289351	0.939394	0	0	0.394444	0.876923			0	0	0	0	0.693895	0.311688			0.311688	0	0	0	0.0113216	0.146417
		0.276361	0.917808	0.0694839	0.284091	0.159574	0.910569			0	0	0	0	0.769874	0.3824			0.3824	0	0.00111763	0	0.0329907	0.407173
		0	0.730159	0	0.649402	0.129814	0.941718			0	0	0	0	0.211248	0.825766			0.825766	0	0.00141593	0	0.0702559	0.0394737
		0.000345562	0.95	0	0.0826667	0.274775	0.962393			0.00185105	0.00992593	0	0	0.263736	0.768588			0.768588	0	0	0	0.0782779	0.00980392
		0.000629327	0.0193072	0.140049	0	0.373537	0.930851			0.00399812	0	0	0	0.184343	0.812973			0.812973	0	0.0117647	0	0.134043	0.0776699
		0.00119474	0.977089	0.140049	0	0.949836	0.964217			0.0012945	0	0	0	0.130081	0.291785			0.291785	0	0.0153846	0	0.0425733	0.123016
		0.0843803	0.9225	0	0.624625	0.935484	0.965495			0.0073792	0	0	0	0.58221	0.629494			0.629494	0	0	0	0.164512	0.0848844
		0.00412988	0.926136	0	0.534247	0.198333	0.180367			0.000435066	0.0186335	0	0	0.57972	0.137931			0.137931	0	0	0	0.164464	0.737288
		0	0.953704	0.238095	0	0.198333	0.956949			0	0.140693	0	0	0.0711423	0.480916			0.480916	0	0	0	0.0179028	0
		0	0.187063	0	0	0.731163	0.971429			0	0.142683	0	0	0.0711423	0.750356			0.750356	0	0.000937793	0	0.0179028	0.0433391
		0.14067	0.192101	0.458376	0	0.731163	0.983607			0.00140873	0.125	0	0	0.0492149	0.535183			0.535183	0	0.00131406	0	0.0522443	0
		0.153111	0.925926	0.504202	0	0.957619	0.919355			0.128166	0	0	0	0.133543	0.4			0.4	0.00815805	0	0	0.127273	0.379032
		0.172195	0.925926	0.925926	0.319672	0.83781	0.952392			0.000861512	0	0	0.015748	0.123867	0.655195			0.655195	0	0	0	0.0416164	0.0365854
		0	0.487179	0	0.918367	0.0414201	0.962963			0	0	0.00867052	0	0.0473341	0.342342			0.342342	0.000283146	0	0	0.011586	0.0460251
		0	0.487179	0	0.865385	0.954545	0.949416			0	0	0	0	0.135659	0.619565			0.619565	0	0	0	0.0808824	0.053331
		0	0.98	0	0.538462	0.942029	0.941436			0	0	0	0	0.140584	0.391304			0.391304	0.0108538	0	0	0.211732	0.0279476
		0.0105031	0.891566	0.985294	0.958333	0.228383	0.969349			0.00584961	0	0	0	0.040201	0.657487			0.657487	0.0199259	0	0	0.00905319	0.0321071
		0.0868137	0	0.651741	0.948718	0.428238	0.950715			0	0	0	0.0706967	0.42338	0.74696			0.74696	0.00175029	0	0	0.0813685	0.0238984
		0	0.644928	0	0.931034	0.0149167	0.949367			0	0	0	0	0.266026	0.793427			0.793427	0.00560224	0	0	0.0893506	0.0176004
		0.0464331	0.734043	0.669421	0.945946	0.956731	0.951601			0.000325415	0	0.0285714	0	0.162937	0.628906			0.628906	0.0137931	0	0.0137363	0.0189751	0.0328096
		0.000389647	0.934673	0	0.965517	0.955734	0.963942			0	0	0	0	0.853659	0.853026			0.853026	0	0	0	0.022113	0.111675
		0	0.922156	0	0.964789	0.153179	0.965665			0	0	0	0	0.697883	0.390411			0.390411	0	0.00391134	0	0.0433424	0.0977435
		0.0248392	0	0.809524	0.666667	0.251196	0.967638			0.0466064	0	0	0	0.155136	0.166667			0.166667	0	0.00391134	0	0.0060698	0.0753979
		0	0	0.809524	0.507895	0.234807	0.947639			0	0	0.0613208	0	0.0318878	0.461538			0.461538	0	0	0	0.0357662	0.248445
		0.000788177	0	0.92	0	0.0433905	0.71875			0	0	0	0.00264901	0.373786	0.788136			0.788136	0	0	0	0.295686	0.0877522
		0	0	0.92	0.707042	0.982759	0.931818			0	0	0	0	0.373626	0.465318			0.465318	0	0	0	0.0221435	0.0562657
		0.0325765	0	0.94	0.957143	0.948298	0.692308			0.0148312	0	0	0	0.170828	0.68875			0.68875	0	0	0	0.00177096	0.0384902
		0	0	0.94	0.971429	0.506477	0.888889			0	0.32381	0	0	0.0794946	0.780347			0.780347	0	0	0	0.069215	0.0617444
		0.0183536	0	0.783784	1	0.858445	0.946584			0.0116697	0.24	0	0	0.0264562	0.727876			0.727876	0	0	0.00810537	0.022763	0.0628189
		0	0	0.783784	0.97541	0.923077	0.945185			0	0.25	0.0176089	0	0.0225901	0.681159			0.681159	0	0	0	0.0188088	0.0744836
		0	0.000985707	0.860795	0.262332	0.923077	0.902256			0	0.0810811	0	0	0.0225901	0.405405			0.405405	0	0	0	0.0188088	0.0398543
		0	0.0014771	0.478261	0.262332	0.762584	0.949287			0.000941029	0.269231	0	0	0.135802	0.736842			0.736842	0	0	0.00330761	0.0398796	0.0616922
		0.720691	0.970777	0.0755396	0	0.926108	0.890244			0.47039	0.108635	0	0	0.135802	0.619565			0.619565	0	0	0	0.0398796	0.143607
		0	0	0	0	0.314516	1			0	0.348485	0	0	0.164223	0.779899			0.779899	0	0.0138889	0.000529942	0.0098699	0.0506819
		0	0.195427	0	0	0.559258	0.834646			0	0.21875	0	0	0.271246	0.5			0.5	0	0	0	0.0214765	0.00744634
		0.013536	0	0	0	0.421546	0.866029			0	0.223881	0	0	0.0792746	0.657005			0.657005	0	0	0	0.0881068	0.0412698
		0.00296013	0	0	0.9125	0.770492	0.959237			0.00360794	0.111864	0	0	0.112367	0.497597			0.497597	0.00169779	0	0	0.080108	0.0470687
		0.927464	0	0.218868	1	0.936759	0.916667			0.81464	0.0596591	0	0	0.125186	0.77551			0.77551	0	0.00269179	0	0.307097	0.0626298
		0.000256038	0	0	0.333333	0.947075	0.953444			0	0.682473	0	0	0.0837529	0.502825			0.502825	0	0.000406504	0	0.0706169	0.0780951
		0	0	0.666667	0.381679	0.480715	0.935436			0	0	0	0	0.126222	0.715054			0.715054	0	0	0	0.0713434	0.0568088
		0.586996	0	0	0.9	0.83908	0.962406			0.00803115	0	0	0	0.625596	0.606178			0.606178	0	0.00187882	0.000887311	0.23123	0.062417
		0	0	0	0.895833	0.197279	0.959064			0	0	0	0	0.105469	0.75			0.75	0.0105042	0	0	0.0464164	0.0930233
		0	0.000702617	0.557169	0.883333	0.197279	0.973626			0	0	0	0	0.0947368	0.724138			0.724138	0	0	0	0.0469451	0.332724
		0.00087127	0	0	0.920213	0.0369867	0.957672			0	0	0	0	0.231047	0.51875			0.51875	0	0.00507757	0	0.154466	0.0193103
		0.00076555	0.00522088	0	0.792079	0.0369867	0.937931			0	0	0	0	0.0745763	0.737315			0.737315	0	0	0	0.0394127	0.0144509
		0.000815993	0.0186916	0	0.0174014	0.92119	0.957447			0	0	0	0	0.037594	0.406639			0.406639	0.0141509	0	0	0.036999	0.153614
		0.0286299	0.713486	0	0	0.92119	0.96063			0.0159067	0	0	0	0.0450766	0.478723			0.478723	0	0	0	0.0194685	0.471963
		0	0	0	0	0.277021	0.959669			0	0	0	0	0.114572	0.631065			0.631065	0	0.0657084	0	0.101393	0.0468085
		0	0	0.0423481	0	0.145244	0.8122			0	0	0	0	0.733871	0.595148			0.595148	0.128887	0	0	0.0878075	0.276786
		0	0	0.6875	0	0.939394	0.938406			0	0	0.723899	0	0.744681	0.75			0.75	0.000719252	0	0	0	0.566787
		0	0.443396	0	0.249357	0.256245	0.967067			0	0	0	0	0.0263598	0.510924			0.510924	0	0	0	0.012034	0.296017
		0.00396175	0.475936	0.372937	0.213415	1	0.926476			0.00104932	0.0373832	0	0	0.0263598	0.784701			0.784701	0	0	0	0.012034	0.0498489
		0	0.181818	0.528205	0.628571	0.68929	0.951923			0	0	0	0	0.2085	0.833333			0.833333	0.00211715	0.00178784	0	0.110026	0.0152284
		0.299111	0.90566	0.477987	0.774108	0.281437	0.959184			0.281531	0	0	0	0.2085	0.767918			0.767918	0	0.00185989	0	0.110026	0.0181075
		0	0.539216	0.951829	0	0.973446	0.933824			0	0	0.0100972	0	0.800493	0.705882			0.705882	0.00970874	0	0	0.244676	0.134305
		0.345881	0	0.948019	0.333333	0.93617	0.913043			0	0	0.0106509	0	0.194308	0.725275			0.725275	0	0	0	0.0419383	0.140033
		0	0	0.592233	0	0.927536	0.835052			0	0	0.0116959	0	0.049513	0.764706			0.764706	0	0	0	0.0576518	0.110825
		0	0	0.669421	0.642857	0.926136	0.962963			0	0	0	0.132231	0.574394	0.818182			0.818182	0	0	0	0.0056243	0.0491051
		0	0	0.820253	0.800613	0.926136	0.666667			0	0	0	0	0.680851	0.470209			0.470209	0	0	0	0	0.0556354
		0	0.376068	1	0.562874	0.94496	0.9375			0	0	0	0	0.231343	0.741623			0.741623	0	0	0	0.151684	0.189711
		0.8669	0.663793	0.895522	0.508108	0.94496	0.853294			0.236811	0	0	0	0.104167	0.153846			0.153846	0	0	0	0.0351284	0.045045
		0.8669	0.913636	0.896552	0.714286	0.875	0.957307			0.233122	0	0	0	0.0399433	0.4			0.4	0.000171939	0	0	0.0428242	0.578773
		0	0.871605	0.0799785	0.952381	0.268571	0.751938			0	0	0	0	0.876712	0.638515			0.638515	0	0	0	0.0486577	0.0441766
		0	0.251284	0	0.933333	0.268571	0.954545			0	0	0	0.0048	0.854785	0.76753			0.76753	0	0.0842219	0	0.030859	0.0403035
		0	0	0.358974	0.714286	0.0671463	0.955907			0	0	0	0	0.0765957	0.644595			0.644595	0	0	0	0.0058862	0.321725
		0	0.607811	0.358974	0.402597	0.264901	0.95836			0	0	0	0	0.0602518	0.737903			0.737903	0.00784314	0	0	0.225627	0.0994671
		0	0	1	0	0.930719	0.950852			0	0	0	0	0.0669331	0.716143			0.716143	0.00724638	0.0117647	0	0.228169	0.0136986
		0	0	1	0.0700637	0.958277	0.957246			0	0	0	0	0.0114286	0.807169			0.807169	0	0	0	0.0170508	0.0035432
		0	0.745455	0.878788	0	0.307489	0.957752			0	0	0	0	0.736318	0.717742			0.717742	0	0	0	0.0768116	0
		0	0.745455	0.928571	0	0.85633	0.666667			0	0	0	0	0.663079	0.700846			0.700846	0	0	0	0.0301759	0.0710526
		0.0254285	0.953125	0.928571	0	0.775895	0.970905			0.0186705	0	0	0	0.135272	0.763179			0.763179	0	0.00641462	0	0.074694	0.125618
		0.850294	0.953125	0	0	0.524631	0.955846			0	0	0	0	0.489686	0.728577			0.728577	0	0.00664184	0	0.0851171	0.0315548
		0.620311	0.955882	0	0	0.912	0.957792			0	0	0	0	0.0362173	0.390588			0.390588	0	0.0704522	0.0199473	0.0236825	0.0393454
		0.0726502	0.955882	0	0	0.511719	0.954663			0.0162321	0	0	0	0.0362173	0.869565			0.869565	0	0	0.110224	0.0236825	0.100741
		0	0.990654	0	0	0.956878	0.957247			0	0	0	0	0.43289	0.805785			0.805785	0	0.00401929	0	0.0256776	0.0508108
		0	0.990654	0.0665311	0.0295699	0.898305	0.925965			0	0	0	0	0.891304	0.628065			0.628065	0	0	0	0.0807365	0.0243902
		0.344501	0.9	0	0.0295699	0.749636	0.97076			0.00456853	0	0	0	0.154472	0.76085			0.76085	0	0	0.00271493	0.0675448	0.178022
		0.0717544	0.9	0	0.0295699	0.748031	0.990698			0.00117268	0	0	0	0.360516	0.735657			0.735657	0	0	0.0106952	0.0756667	0.809242
		0	0.946429	0	0	0.903226	0.965517			0	0	0	0	0.133482	0.775899			0.775899	0	0	0	0.114297	0.0211155
		0	0.946429	0.219731	0	0.12662	0.948072			0	0	0	0	0.0520402	0.576271			0.576271	0	0	0.00118924	0.0181682	0.0581672
		0	0.869565	0.219731	0.5	0.0388702	0.954793			0	0	0	0	0.538153	0.000807941			0.000807941	0	0	0	0.0130577	0.569014
		0.0129401	0.869565	0.219731	0	0.577181	0.957112			0.00971236	0	0	0.130841	0.433317	0.412463			0.412463	0	0	0	0.0212108	0.128622
		0.453741	0.952381	0.359475	0	0.0760595	0.965079			0.000689814	0	0	0	0.142429	0.734569			0.734569	0	0	0	0.0457274	0.00554324
		0	0.952381	0.359475	0	0.554098	0.93866			0	0	0	0	0.347222	0.575515			0.575515	0	0	0	0.269122	0
		0	0.909091	0.359475	0.449367	0.552632	0.970888			0	0	0	0	0.0962838	0.782378			0.782378	0	0	0	0.0927509	0.292776
		0.751319	0.909091	0	0.628289	0.478826	0.965141			0.611731	0	0	0	0.0962838	0.695712			0.695712	0	0	0	0.0927509	0.447496
		0.469167	0.952381	0.669399	0	0.93246	0.911568			0.000698202	0	0	0	0.0355709	0.190805			0.190805	0	0	0.00034658	0.00148865	0.200764
		0	0.653226	0.354545	0.32899	0.944	0.957506			0	0.630112	0.015748	0	0.0355709	0.644944			0.644944	0	0	0	0.00148865	0
		0.0122096	0	0	0	0.117541	0.961067			0.000161421	0.229885	0	0.985915	0.601161	0.691516			0.691516	0	0	0	0.0382	0.0129527
		0	0.00310366	0	0	0.117541	0.517061			0.000195695	0.232432	0	0	0.601161	0.493836			0.493836	0	0	0	0.0382	0.0440064
		0	0	0.284091	0.944444	0.453278	0.947494			0	0.247059	0	0	0.0627919	0.664788			0.664788	0	0	0	0.012039	0
		0	0.891892	0.649402	0.857143	0.620419	0.954433			0	0	0	0	0.131858	0.588484			0.588484	0	0	0.00821918	0.155104	0.0795848
		0.0041542	0.973913	0.0826667	0.945946	0.477489	0.873282			0.0032818	0	0.0706967	0	0.469136	0.679334			0.679334	0	0	0	0.025641	0.0267592
		0.969008	0.925373	0	0.87108	0.978022	0.928447			0.66691	0	0	0	0.666667	0.673264			0.673264	0	0	0	0.0212314	0.0739191
		0	0.928571	0	0.747475	0.272727	0.898013			0	0	0	0	0.311524	0.699876			0.699876	0	0.0137363	0	0.335016	0.00625782
		0.0458221	0.966667	0.898402	0	0.423261	0.913359			0.0100988	0	0	0	0.817708	0.7326			0.7326	0	0	0	0.161547	0.0253054
		0.0077821	0.875969	0.624625	0	0.956739	0.956139			0.00440757	0	0	0	0.422424	0.710811			0.710811	0	0	0	0.0262951	0.0820513
		0.466162	0.863636	0.534247	0.210432	0.95102	0.947607			0	0.015625	0	0	0.125	0.643489			0.643489	0	0	0.00477897	0.0241625	0.0298298
		0.511383	0.903226	0	0	0.600213	0.95464			0	0.00864553	0	0.677083	0.655844	0.772082			0.772082	0.408759	0	0	0.142761	0.0249579
		0.103761	0.903226	0	0	0.606502	0.940484			0.00447171	0	0.00264901	0.846154	0.888889	0.741159			0.741159	0.00198873	0	0	0.0252996	0.0266512
		0.0162425	0.942249	0	0	0.953802	0.96039			0.00945258	0.00114745	0	0	0.919075	0.663057			0.663057	0	0	0	0.0205696	0.0330462
		0.203789	0.942249	0	0	0.501295	0.953388			0.0867888	0.00208333	0	0	0.863673	0.795746			0.795746	0	0	0	0.0338002	0.164135
		0.477754	0.825397	0.319672	0	0.333333	0.948078			0.0821415	0	0	0	0.863673	0.738574			0.738574	0	0	0	0.0345741	0.244444
		0.00252722	0.825397	0.918367	0.987342	0.771429	0.951543			0.00165289	0	0	0	0.604109	0.745957			0.745957	0	0.00810537	0	0.187313	0.311076
		0	0.818367	0.865385	0	0.970681	0.877161			0	0	0	0.423077	0.604109	0.800721			0.800721	0	0	0	0.187313	0.0478723
		0.00740987	0.818367	0.538462	0.684211	0.854167	0.952902			0.0147939	0	0	0	0.852632	0.659035			0.659035	0	0	0	0.04	0.644444
		0.00802491	0.162409	0.958333	0.936047	0.41358	0.961355			0.0160043	0	0	0	0.85	0.700306			0.700306	0	0.00330761	0	0.04	0.21481
		0	0.154514	0.948718	0.941452	0.486915	0.966885			0	0.37037	0	0	0.926941	0.270492			0.270492	0	0	0	0.0262626	0.288221
		0.396723	0	0.931034	0.787671	0.492084	0.952238			0.00121753	0.109091	0	0	0.213639	0.869104			0.869104	0	0.000529942	0	0.0282028	0.35241
		0.0164127	0.978788	0.945946	0.892857	0.931251	0.924051			0.00605536	0	0	0	0.213639	0.735301			0.735301	0	0	0	0.0282028	0.277778
		0.160458	0	0.965517	0.976471	0.911111	0.948187			0	0	0	0	0.214286	0.752774			0.752774	0	0	0	0.229342	0.0218341
		0.160458	0	0.964789	0.527027	0.911111	0.969543			0	0	0	0	0.121272	0.814871			0.814871	0.000831947	0	0	0.0213501	0.0181664
		0.485705	0	0.666667	0	0.416037	0.95441			0.00104445	0.030303	0	0	0.649735	0.773648			0.773648	0	0	0	0.111876	0.0642189
		0	0.139972	0.507895	0	0.972261	0.954588			0	0	0	0.820896	0.726594	0.822172			0.822172	0	0	0	0.102039	0.322091
		0	0.966245	0	0.627451	0.843462	0.944233			0	0	0	0	0.0882353	0.677314			0.677314	0	0	0.0131579	0.0576923	0.214286
		0	0.44664	0.707042	0.954955	0.843462	0.953588			0	0.611836	0	0	0.672256	0.721711			0.721711	0	0.000887311	0	0.112019	0.0577914
		0.213975	0.455399	0.957143	1	0.83779	0.953821			0.1566	0	0	0.566434	0.262896	0.656076			0.656076	0	0	0	0.0448736	0.0363019
		0.373333	0	0.971429	0	0.247525	0.938091			0.0442584	0.126692	0	0	0.215409	0.548397			0.548397	0	0	0	0.0615136	0.0507206
		0	0.571429	1	0	0.91453	0.947084			0	0	0	0	0.176471	0.672201			0.672201	0.0153846	0	0	0.0204638	0.0396809
		0	0	0.97541	0	0.0138099	0.943624			0	0	0	0	0.156738	0.619621			0.619621	0	0	0	0.0784615	0.04749
		0.458015	0.958333	0.262332	0	0.395103	0.863636			0	0	0	0	0.607075	0.807551			0.807551	0	0	0	0.0603518	0
		0.0416117	0.94186	0.262332	0	0.563733	0.965223			0.00239058	0	0	0	0.281938	0.783092			0.783092	0	0	0	0.00703606	0.198249
		0	0.59375	0.463835	0	0.187826	0.955742			0	0	0	0	0.200199	0.645967			0.645967	0	0	0	0.00279681	0.0662495
		0.400857	0.464	0.463835	0	0.949616	0.953922			0	0	0	0	0.519481	0.596387			0.596387	0	0	0	0.0291555	0.0308544
		0	0.535211	0	0	0.983333	0.959745			0	0	0	0	0.5625	0.654044			0.654044	0	0	0	0.0050813	0.0505596
		0.000173877	0.52139	0	0	0.958282	0.961655			0	0	0	0	0.0436006	0.686335			0.686335	0	0	0	0.0328869	0.0805076
		0.63093	0.0477223	0	0.0301724	0.875776	0.907571			0.000425577	0	0	0.00514249	0.0192692	0.705728			0.705728	0.118326	0	0	0.0218114	0.0170875
		0.656344	0.00142789	0	0.909091	0.815764	0.876645			0	0	0	0.00514249	0.152344	0.655919			0.655919	0	0	0.0185185	0.158183	0.202182
		0	0	0.9125	0	0.134154	0.932162			0.00201613	0	0	0	0.0249483	0.734244			0.734244	0.0220949	0	0	0.0280993	0.091954
		0	0	1	0	0.053934	0.950546			0.00214133	0.228747	0	0	0.0733198	0.0218579			0.0218579	0	0	0	0.00579524	0.119166
		0.0353655	0	0.333333	0.25	0.897988	0.937079			0	0	0	0	0.33463	0.776923			0.776923	0	0	0	0.0168303	0.0355273
		0.178439	0.000544465	0.381679	0	0.897988	0.95569			0.0886449	0	0	0	0.309845	0.66958			0.66958	0	0	0	0.105463	0.0689627
		0	0.000803859	0.9	0.167883	0.954774	0.110298			0	0	0.132231	0	0.62046	0.758139			0.758139	0	0	0	0.167358	0.0683832
		0.588678	0	0.895833	0	0.954774	0.991266			0.0634845	0	0	0	0.572289	0.738864			0.738864	0	0	0.00656814	0.124236	0.0592593
		0.939712	0	0.883333	0.0442308	0.954774	0.945833			0.452274	0	0	0	0.0823864	0.507042			0.507042	0	0	0	0.0934538	0.000308492
		0.00443686	0	0.920213	0.0570175	0.695328	0.95003			0	0	0	0	0.0823864	0.712245			0.712245	0	0	0	0.0934538	0.0802834
		0.303823	0.960938	0.792079	0.339483	0.695328	0.951589			0.000308976	0	0	0	0.0825688	0.591241			0.591241	0	0	0.00585366	0.0114035	0.0945098
		0.271111	0.956286	0.0174014	0.339483	0	0.92233			0.0235546	0.0285714	0	0	0.363372	0.386667			0.386667	0	0	0	0.193117	0.0228011
		0.111741	0	0.724919	0.473118	0.964811	0.951128			0.00180055	0	0.0048	0	0.481294	0.398964			0.398964	0	0	0	0.0318388	0.0395254
		0.287334	0.836949	0	0.869565	0.797333	0.95092			0.000399893	0	0	0	0.789474	0.562264			0.562264	0.135747	0	0	0.0119048	0.0344126
		0.0175887	0	0	0.935484	0.953378	0.952978			0.00282536	0	0	0	0.705686	0.434783			0.434783	0.0483777	0	0	0.00665004	0.0104927
		0	0.0133333	0	0.935484	0.165985	0.946667			0	0	0	0	0.22293	0.764342			0.764342	0	0	0.000477464	0.16558	0.0289093
		0	0	0	0.736508	0.594168	0.901639			0	0	0	0	0.374411	0.612666			0.612666	0	0	0	0.0319244	0.0548879
		0	0	0.249357	0.860465	0.552941	0.943273			0	0	0	0	0.429327	0.73315			0.73315	0	0	0.00953852	0.18788	0.0326572
		0.295807	0	0.941304	0.860465	0.641618	0.942408			0	0	0	0.0174419	0.699801	0.710577			0.710577	0	0	0.00953852	0.035822	0.0234367
		0.394161	0.526316	0.213415	0.802632	0.663719	0.950151			0	0	0	0.0108108	0.013324	0.551887			0.551887	0	0	0	0.0141806	0.0262933
		0	0.970879	0.628571	0.802632	0.390411	0.953988			0	0	0	0	0.014158	0.637446			0.637446	0	0	0	0.014809	0.11526
		0	0	0.774108	0.964286	0.70018	0.979412			0	0.0017014	0	0	0.65313	0.15942			0.15942	0	0.0199473	0	0.293433	0.0835333
		0.885689	0	0	0.964286	0.685733	0.948288			0.349976	0	0	0	0.213384	0.166667			0.166667	0	0.110224	0	0.108257	0.0433878
		0.000506393	0.0023511	0.95114	0.981818	0.736576	0.925			0	0.32329	0	0	0.178947	0.681959			0.681959	0	0	0	0.18956	0.0755743
		0.000579626	0.204805	0.957006	0.981818	0.942263	0.888889			0	0	0	0	0.607425	0.725631			0.725631	0	0	0	0.0718263	0.0531675
		0.0897959	0	0.333333	0.380282	0.133476	0.951537			0	0	0	0	0.895763	0.764207			0.764207	0	0.00271493	0	0.268082	0.0752819
		0.0134728	0.920904	0	0.380282	0.966204	0.959409			0.00978981	0	0	0	0.923077	0.801063			0.801063	0	0.0106952	0	0.138346	0.0445289
		0.978575	0.904762	0.642857	0	0.907553	0.949404			0.688435	0	0	0	0.362018	0.796923			0.796923	0	0	0.00264375	0.0688367	0.0324476
		0.0605435	1	0.800613	0	0.0218762	0.953103			0.0330969	0	0	0	0.121749	0.697903			0.697903	0	0.00118924	0.00264375	0.00457032	0.0438161
		0.0355589	1	0.562874	0.60705	0.335949	0.934307			0.0772266	0	0	0	0.160147	0.283537			0.283537	0	0	0.00248447	0.0277845	0.0829393
		0	0.903226	0.508108	0.60705	0.948243	0.959675			0	0	0.130841	0	0.585346	0.701657			0.701657	0	0	0.00248447	0.0502842	0.0740637
		0.0096371	0.903226	0.714286	0.812261	0.88795	0.955687			0.00497636	0	0	0	0.3	0.68772			0.68772	0.00542345	0	0.0109489	0.0324675	0.0766563
		0.231067	0.877499	0.952381	0.812261	0.0559194	0.923547			0	0	0	0	0.3	0.692092			0.692092	0	0	0.0109489	0.0324675	0.0432413
		0.0220468	0	0.933333	0.794118	0.0564642	0.968154			0.0132499	0	0	0	0.312214	0.712966			0.712966	0	0	0	0.0763948	0.0400762
		0.0106596	0	0.714286	0.794118	0.372174	0.961638			0.00371747	0	0	0	0.664725	0.327485			0.327485	0.0740138	0	0	0.118988	0.0981857
		0.290556	0.711111	0.402597	0.967742	0.189824	0.95027			0.00152207	0	0	0	0.294693	0.700772			0.700772	0	0.00034658	0	0.0204383	0
		0.0699301	0	0	0.967742	0.189824	0.970085			0	0	0	0	0.294693	0.212072			0.212072	0	0	0	0.0204383	0.111905
		0.367712	0.675845	0.0700637	0.929577	0.174617	0.972397			0	0	0.826087	0	0.157692	0.393446			0.393446	0	0	0	0.10866	0.0415388
		0.385799	0.15	0	0.941176	0.621287	0.106115			0	0	0.985915	0	0.0501567	0.808551			0.808551	0	0	0	0.0275034	0.0366218
		0.0105105	0.442623	0	0.175573	0.911032	0.375358			0	0	0.783439	0	0.555874	0.597771			0.597771	0.008	0	0	0.0178723	0.0329301
		0.125827	0	0	0	0.160734	0.957097			0	0	0	0	0.027972	0.787969			0.787969	0.008	0.00821918	0	0.0608588	0.0524483
		0.232043	0	0	0.0218121	0.242857	0.941426			0.00364721	0	0	0	0.233356	0.72636			0.72636	0	0	0	0.0798062	0.052361
		0.0832949	0	0	0.793103	0.242857	0.948309			0.0170305	0	0	0	0.355424	0.553292			0.553292	0	0	0	0.13144	0.0637317
		0.0782416	0	0	0.843137	0.803928	0.957666			0	0	0	0	0.0367204	0.69897			0.69897	0	0	0.000721501	0.00883992	0.0357455
		0.083926	0	0	0.909091	0.802841	0.947139			0	0	0	0	0.666311	0.724553			0.724553	0	0	0	0.0998845	0.0443387
		0	0	0.0295699	0	0.43662	0.955076			0	0	0	0	0.623003	0.477935			0.477935	0	0	0	0.0607858	0.0294591
		0.519955	0.897436	0.0295699	0	0.209068	0.957284			0.140656	0	0.753425	0	0.74031	0.660562			0.660562	0	0.00477897	0	0.100716	0.0952339
		0.323566	0.857143	0.0295699	0	0.602484	0.744959			0.000292683	0	0	0	0.35	0.601618			0.601618	0	0	0	0.00165837	0.0210643
		0.344702	0.922078	0	0	0.44878	0.951887			0.00375857	0	0.824176	0	0.226148	0.72754			0.72754	0	0	0	0.0835692	0.0626139
		0	0.905512	0	0.0967742	0.555515	0.957642			0	0	0	0	0.0452336	0.712491			0.712491	0	0	0	0.0201932	0.149812
		0.979798	0.742857	0.955351	0.86	0.73829	0.852129			0.9	0.277778	0	0	0.0361224	0.738705			0.738705	0	0	0	0.0401859	0.203804
		0.0401807	0.888889	0.5	0.445783	0.900566	0.953108			0.002886	0	0.677083	0	0.235703	0.598291			0.598291	0	0	0	0.0434901	0.0315092
		0	0.9	0	0.953488	0.841026	0.963743			0	0	0.846154	0.0647482	0.235703	0.689893			0.689893	0	0	0	0.0434901	0.0720246
		0.544168	0.95	0	0	0.823452	0.955136			0.00091611	0	0	0	0.11919	0.552565			0.552565	0	0	0	0.112998	0.120414
		0.0118177	0.89011	0	0.960352	0.944227	0.939151			0.00412736	0	0	0	0.11919	0.387329			0.387329	0	0	0	0.112998	0.100312
		0.637029	0.941176	0.449367	0.690647	0.720523	0.862838			0.17642	0	0	0	0.11919	0.628814			0.628814	0	0.0026178	0	0.112998	0.0419649
		0	0.72973	0.628289	0.420792	0.95702	0.821336			0	0	0	0	0.0577652	0.733357			0.733357	0	0	0	0.0396798	0.0300614
		0	0.292165	0	0.0417362	0.962617	0.903419			0	0	0.423077	0	0.0577652	0.728291			0.728291	0	0	0	0.0396798	0.00258264
		0.742762	0	0.32899	0.95	0.588235	0.963114			0.267642	0	0	0	0.259516	0.674142			0.674142	0	0	0	0.0641872	0.0672854
		0.515994	0	0	0.96	0.533923	0.952824			0.0939108	0	0	0	0.747931	0.80044			0.80044	0	0	0	0.0884829	0.0156678
		0.106143	0	0	1	0.879681	0.957416			0.00237944	0	0	0	0.0606061	0.728324			0.728324	0	0	0	0.0108287	0.0552877
		0.0104201	0	0.944444	0	0.932089	0.925684			0	0	0	0	0.641257	0.706525			0.706525	0	0	0	0.0510935	0.0213599
		0	0	0.857143	0.825	0.0835674	0.95679			0	0	0	0	0.382567	0.689681			0.689681	0	0.00573888	0	0.0647404	0.0255009
		0.500487	0	0.945946	0	0.344578	0.960243			0.0959128	0	0	0.0126582	0.184127	0.757109			0.757109	0	0	0	0.00908479	0.184077
		0.335016	0	0.87108	0.744186	0.461529	0.958795			0	0	0	0	0.132911	0.78542			0.78542	0	0.00803213	0	0.137949	0.0539007
		0.234394	0	0.747475	0.227848	0.217391	0.944834			0	0	0	0	0.375	0.712063			0.712063	0	0	0	0.033952	0.191283
		0.297684	0	0	0.21173	0.438158	0.969356			0	0	0.820896	0	0.343288	0.704994			0.704994	0	0	0	0.0515086	0.146296
		0	0.280423	0	0	0.97254	0.955333			0	0	0	0	0.0860927	0.7674			0.7674	0	0.0131579	0	0.00741264	0.0302067
		0.0713536	0.280423	0.210432	0.0350318	0.907801	0.952924			0.0284596	0	0	0	0.322837	0.728045			0.728045	0	0	0	0.0328956	0.0524476
		0.102099	0	0	0	0.935205	0.953283			0	0	0.566434	0	0.22219	0.738537			0.738537	0	0	0.0917385	0.0162485	0.0254939
		0.190724	0	0	0	0.429563	0.964155			0	0	0	0	0.693617	0.677232			0.677232	0	0	0	0.00681115	0.0262701
		0.255038	0.911111	0	0	0.948052	0.954848			0	0	0	0	0.421829	0.43038			0.43038	0	0	0	0.080714	0.0506474
		0.168873	0.622242	0	0	0.717849	0.947729			0.00606626	0	0	0	0.195122	0.595745			0.595745	0	0	0.000491079	0.0284257	0.0273891
		0.125995	0	0	0	0.953628	0.920792			0.00156163	0	0	0	0.080402	0.576534			0.576534	0	0	0	0.136943	0.0205224
		0.117838	0.155057	0.987342	0	0.0600506	0.989691			0.00173504	0	0	0.0122616	0.738248	0.719512			0.719512	0	0	0	0.0393355	0.338481
		0.0218868	0.0572422	0	0	0.0582494	0.959535			0.00783197	0	0	0	0.555	0.64876			0.64876	0	0	0	0.0828057	0.0232558
		0.384615	0	0.684211	0	0.0582494	0.975232			0.00230348	0.638075	0	0	0.0324389	0.731034			0.731034	0	0	0	0.0275676	0
		0.525994	0	0.936047	0	0.938166	0.925613			0.0807636	0	0.679012	0	0.141146	0.600781			0.600781	0	0	0	0.169094	0.0377495
		0.665144	0	0.941452	1	0.899906	0.953749			0.425767	0	0	0	0.478152	0.745448			0.745448	0	0	0	0.270708	0.0287929
		0.946429	0.308725	0.787671	0.939394	0.792673	0.963161			0.652174	0	0	0	0.254075	0.765739			0.765739	0	0	0	0.0909819	0.0439962
		0.684685	0.671821	0.892857	0.468085	0.829912	0.956647			0.277778	0	0.00514249	0	0.0246411	0.774676			0.774676	0	0.0185185	0	0.0351269	0.0563661
		0.228983	0.850746	0.976471	0.457143	0.0232558	0.959666			0.0439198	0.696203	0.00514249	0.00265018	0.0248568	0.566643			0.566643	0	0	0	0.035734	0.0368533
		0.968553	0.860759	0.527027	0	0.923077	0.955803			0.757533	0	0	0	0.122905	0.732974			0.732974	0	0	0	0.0288925	0.0588713
		0.29971	0.909091	0.385338	0	0.91881	0.946621			0.00219882	0	0	0	0.0334572	0.686796			0.686796	0	0	0	0.0273636	0.177676
		0.608142	0.948905	0	0	0.134794	0.961048			0.00577664	0	0	0	0.0334572	0.678289			0.678289	0	0	0	0.0273636	0.078156
		0.836681	0.440764	0	0	0.627016	0.958695			0	0	0	0	0.0326679	0.72922			0.72922	0	0	0	0.0264946	0.131084
		0.417559	0	0.627451	0.684615	0.482877	0.746274			0	0	0	0	0.396226	0.538557			0.538557	0	0.00656814	0	0.255102	0.0359837
		0.920856	0.751114	0.954955	0.566406	0.691391	0.955122			0.369374	0	0	0	0.423176	0.776298			0.776298	0.0425868	0	0	0.102546	0.0473321
		0.0497284	0	1	0.155039	0.45283	0.963616			0	0	0	0	0.135568	0.347711			0.347711	0.0101523	0	0	0.0790633	0.0116959
		0.0125113	0.00166945	0	0.682927	0.396731	0.954657			0.00329381	0	0	0	0.144597	0.744483			0.744483	0	0.00585366	0	0.0659245	0.0850581
		0	1	0	1	0.930636	0.596607			0	0	0	0	0.144597	0.736134			0.736134	0	0	0	0.0661121	0.0131363
		0.011668	1	0	0	0.921147	0.957377			0.00299791	0	0	0	0.585273	0.762204			0.762204	0	0	0.0459725	0.0508385	0.0435331
		0.667542	0.934426	0	0.0264317	0.906977	0.954395			0.00105011	0	0	0	0.585273	0.697409			0.697409	0.0155039	0	0	0.0507581	0.064421
		0.778292	0.897959	0	0	0.946996	0.957653			0.00135949	0	0	0.0679612	0.124118	0.707816			0.707816	0	0	0	0.127894	0.0277708
		0	0.905405	0	0	0.946996	0.953966			0.0114068	0	0	0	0.0221316	0.657666			0.657666	0	0.00444444	0	0.0212072	0.0539964
		0.195954	0	0	0	0.946996	0.960335			0.180156	0	0	0	0.138211	0.771662			0.771662	0	0.000477464	0.00342737	0.092068	0.0548235
		0.00168908	0	0	0	0.873117	0.949807			0.00173551	0	0	0	0.361582	0.689238			0.689238	0	0	0.0456684	0.188736	0.012838
		0.124434	0.158333	0.948107	0	0.967213	0.960127			0.00129689	0	0	0	0.183297	0.820513			0.820513	0	0.00953852	0	0.0402191	0.0611639
		0.918325	0.373134	0	0.037037	0.634358	0.954775			0.171224	0	0.0174419	0	0.61811	0.801659			0.801659	0	0.00953852	0.00240048	0.0631107	0.06244
		0.000822115	0.884211	0.0301724	0.882353	0.948567	0.972387			0	0	0.0108108	0	0.386792	0.742602			0.742602	0	0	0	0.261283	0.0133172
		0.000860493	0.186047	0.909091	0.882353	0.543449	0.956364			0	0	0	0	0.246479	0.734872			0.734872	0	0	0	0.0280013	0.0246296
		0.0802156	0	0	0.478873	0.877228	0.960509			0.00103591	0	0	0	0.307692	0.804702			0.804702	0	0	0	0.00269542	0.0719387
		0	0	0	0.478873	0.955037	0.95844			0	0	0	0	0.447448	0.595655			0.595655	0	0	0	0.043713	0.0624241
		0	0	0.25	0.939394	0.955037	0.961179			0	0	0	0	0.745315	0.597251			0.597251	0	0	0	0.0769138	0.0433347
		0	0	0	0.884615	0.84193	0.953437			0	0	0	0	0.247027	0.348924			0.348924	0	0	0	0.0199452	0.0328401
		0	0	0.167883	0.941176	0.91358	0.948046			0	0	0	0	0.523636	0.665229			0.665229	0	0	0	0.0160786	0.032
		0	0	0	0.941176	0.704505	0.665615			0	0.460784	0	0	0.800995	0.728399			0.728399	0	0	0	0	0.0158986
		0	0	0.0442308	0	0.816581	0.961691			0	0.661549	0	0	0.632252	0.759362			0.759362	0	0.00264375	0	0.0717337	0.0152958
		0	0	0.0570175	0	0.950932	0.962833			0	0	0	0	0.439252	0.209199			0.209199	0	0.00264375	0	0.0867734	0.012224
		0.708527	0	0.339483	0.912088	0.967742	0.941886			0.183784	0	0	0	0.164103	0.460283			0.460283	0	0.00248447	0	0.283688	0.043942
		0	0	0.339483	0.925926	0.909048	0.327246			0	0	0	0	0.320747	0			0	0	0.00248447	0.159664	0.1355	0.0566806
		0	0.960586	0.473118	0	0.9574	0.768218			0	0.0202808	0	0	0.269898	0.028107			0.028107	0	0.0109489	0	0.00547624	0.0457152
		0.12861	0.960147	0.869565	0	0.257955	0			0	0	0	0	0.0251256	0.719575			0.719575	0	0.0109489	0	0.0449955	0.0392442
		0.184074	0.78853	0.935484	0.153724	0.958209	0.423729			0	0	0	0	0.109673	0.577947			0.577947	0	0	0	0.0249126	0.02595
		0	0.78853	0.935484	0	0.946686	0.95786			0	0	0	0	0.744681	0.382436			0.382436	0	0	0	0	0.0679707
		0.0106138	0.853659	0.736508	0	0.715173	0.957576			0.00147586	0	0	0	0.150535	0.634248			0.634248	0	0	0	0.087562	0.101427
		0.425995	0.94052	0.860465	0.281449	0.715173	0.959716			0.00810521	0.234188	0	0	0.130591	0.672401			0.672401	0	0	0.00607287	0.099167	0.0414823
		0.000843526	0.969697	0.860465	1	0.715173	0.950313			0.00135349	0.292707	0	0	0.13685	0.720239			0.720239	0.00639659	0	0	0.0776013	0.0394714
		0.161251	0.9375	0.802632	0.776882	0.555387	0.93982			0.00113366	0	0	0	0.733981	0.755059			0.755059	0.0955203	0	0	0.010582	0.0851511
		0.3	0.942598	0.802632	0.972727	0.967835	0.952497			0.00207954	0	0	0	0.0142602	0.698525			0.698525	0	0	0	0.00764818	0.0383933
		0.0102457	0.726562	0.964286	0	0.321646	0.949474			0.00394817	0	0	0	0.545724	0.623387			0.623387	0	0	0	0.0153473	0.080007
		0.018046	0	0.964286	0	0.880457	0.951069			0.000695289	0	0	0	0.335796	0.333333			0.333333	0	0	0	0.0521226	0.0709844
		0	0	0.981818	0	0.686122	0.964145			0	0	0	0	0.694534	0.429952			0.429952	0.0771687	0	0	0.0512624	0.218734
		0	0.660194	0.981818	0.604027	0.772426	0.945578			0	0	0	0	0.160279	0.652338			0.652338	0	0.000721501	0	0.0531229	0.0298377
		0.340433	0.660194	0.380282	1	0.431408	0.920561			0	0	0	0	0.144385	0.833333			0.833333	0	0	0	0.0246988	0.101458
		0.0198413	1	0.380282	0.926829	0.431408	0.93856			0.0093127	0	0	0	0.0253456	0.725117			0.725117	0	0	0	0.0514652	0.019802
		0.00593019	1	0	0.974359	0.467164	0.917647			0	0	0	0	0.0568384	0.60054			0.60054	0	0	0	0.0595154	0.073913
		0	0.799387	0	0.959459	0.707469	0.949955			0	0	0	0	0.0568384	0.733522			0.733522	0.00730842	0	0	0.0595154	0.0419346
		0	0.814184	0.732169	0.943262	0.788889	0.958277			0	0	0	0	0.734035	0.546269			0.546269	0.0292323	0	0	0.0886534	0.0165587
		0	0.238606	0.60705	0.841346	0.905689	0.947489			0	0	0	0.00693642	0.430021	0.504119			0.504119	0	0	0	0.0460928	0.0458984
		0	0.226463	0.60705	0.866511	0.232595	0.953812			0	0	0	0.00693642	0.497484	0.697674			0.697674	0	0	0	0.00900567	0.0341589
		0	0.00214527	0.578529	0.94	0.915344	0.915143			0	0	0	0	0.409139	0.585761			0.585761	0.0103254	0	0	0.0348883	0.0319929
		0	0.0173776	0.567805	0.44382	0.84015	0.943456			0	0	0.0647482	0	0.245455	0.639167			0.639167	0.000229384	0	0	0.157835	0.0944752
		0.221466	0.0173776	0.812261	0	0.891631	0.949296			0.0253218	0	0	0	0.454545	0.624326			0.624326	0	0	0	0	0.0722407
		0.205772	0.840823	0.812261	0.851282	0.87274	0.952769			0	0	0	0	0.681894	0.789598			0.789598	0	0	0.000499251	0.0618866	0.0713862
		0	0.85676	0.794118	0.888889	0.960515	0.950707			0	0	0	0	0.0862641	0.747188			0.747188	0	0	0	0.0594924	0.0220074
		0.0165289	0.974684	0.794118	0.853933	0.219201	0.951009			0.0110581	0	0	0	0.0635167	0.754804			0.754804	0	0	0	0.0314269	0.0728052
		0.00435299	0.980892	0.967742	0.902564	0	0.942783			0.000878735	0	0	0	0.141201	0.0401837			0.0401837	0	0	0	0.0907075	0.0602567
		0	0.980892	0.967742	0.902564	1	0.943316			0	0	0	0	0.328338	0.646402			0.646402	0	0	0	0.0321402	0.0557873
		0.904156	1	0.929577	0.939024	0.821053	0.147254			0.000903342	0	0	0	0.323775	0.738861			0.738861	0	0	0	0.154102	0.0518195
		0.367763	1	0.941176	0.939024	0.821053	0.855362			0	0	0	0	0.198953	0.666411			0.666411	0	0	0	0.239388	0.0277612
		0.86591	0.8	0.175573	0.938462	0.821053	0.934155			0	0	0	0	0.491311	0.67472			0.67472	0	0	0	0.0312042	0.082613
		0.0175812	0.8	0	0.938462	0.878623	0.936817			0	0	0	0	0.598468	0.472843			0.472843	0	0	0	0.0191159	0.0676384
		0.000761963	0.946479	0.0218121	0.315789	0.818387	0.940138			0.846154	0	0.0126582	0	0.621212	0.734912			0.734912	0.003108	0	0	0.00616016	0.0685306
		0.000775916	1	0.793103	0.315789	0.857043	0.878951			0	0	0.0654432	0	0.0417957	0.766791			0.766791	0	0	0	0.112908	0.0308839
		0.0639236	1	0.843137	0.984615	0.840643	0.950711			0	0	0.0654432	0	0.0417957	0.689606			0.689606	0	0	0.0010981	0.112908	0.0604434
		0	0.95	0.909091	0.866667	0.488203	0.961694			0.0443649	0	0	0	0.0417957	0.704583			0.704583	0	0	0.0268993	0.112908	0.0262903
		0.125508	1	0	0.948276	0.946817	0.775			0	0	0	0	0.416634	0.697439			0.697439	0	0	0.0268993	0.0527104	0.0171143
		0	1	0	0.930348	0.807692	0.949522			0	0	0	0	0.605769	0.846154			0.846154	0	0	0	0.00566572	0.0221824
		0	1	0	0	0.953558	0.956424			0	0	0	0.0493827	0.634409	0.747309			0.747309	0	0.0917385	0	0	0.0339795
		0	0.875	0	0	0.970443	0.95587			0	0	0	0	0.182247	0.663284			0.663284	0.00327154	0	0	0.0122075	0.0292333
		0.22534	0.878049	0.0967742	0	0.897505	0.962162			0	0	0	0	0.497842	0.381274			0.381274	0	0	0	0.029066	0.202429
		0	0.929178	0.86	0	0.944948	0.915602			0.00112909	0	0	0	0.272981	0.629428			0.629428	0	0.000491079	0	0.0196802	0.0779681
		0	0.946903	0.445783	0	0.946671	0.941487			0	0	0	0	0.396479	0.624336			0.624336	0	0	0	0.00592417	0.0626518
		0.146377	0	0.953488	0	0.894553	0.933616			0	0	0	0.00356295	0.244669	0.628934			0.628934	0	0	0	0.0975962	0.0576361
		0	0.957375	0	0	0.774326	0.939498			0.0280495	0	0	0	0.244669	0.654593			0.654593	0	0	0	0.0975962	0.052291
		0.178731	0.130135	0.960352	0	0.789006	0.852477			0	0	0.0122616	0	0.35443	0.663772			0.663772	0	0	0	0.0380017	0.0386086
		0	0.896962	0.690647	0	0.968755	0.940299			0	0	0	0	0.0450426	0.722385			0.722385	0	0	0	0.0105064	0.037043
		0.637776	0.892807	0.420792	0	0.381818	0.957655			0	0	0	0	0.196364	0.799221			0.799221	0	0	0.00055371	0.0175806	0.0141767
		0.756359	0	0.0562733	0	0.0351828	0.952101			0.000784724	0	0	0	0.61765	0.0100334			0.0100334	0	0	0	0.078547	0.052231
		0.237105	0	0.0417362	0.239785	0.968889	0.963977			0	0	0	0	0.596659	0.813783			0.813783	0	0	0	0.105654	0.0824037
		0.291667	0	0.95	0.915	0.945017	0.959258			0	0	0	0	0.873563	0.682819			0.682819	0	0.0306585	0	0.0456191	0.0623539
		0	0.730337	0.96	0.628834	0.118033	0.0213568			0	0	0	0.174603	0.600058	0.714053			0.714053	0	0.030367	0	0.0603784	0.221652
		0.154793	0	1	0	0.165135	0.960606			0	0	0.00265018	0	0.686369	0.766593			0.766593	0	0	0	0.19184	0.0615483
		0.119142	0	0	0.729231	0.0835591	0.959315			0.028607	0	0	0.4	0.0856299	0.750145			0.750145	0	0	0.00828157	0.0454359	6.04327e-05
		0.00193798	0	0.825	0	0.173774	0.937657			0.0143522	0	0	0.404255	0.582948	0.708227			0.708227	0	0	0	0.287262	0.000439754
		0.25288	0	0	0	0.827618	0.95048			0	0	0	0.388889	0.5	0.563636			0.563636	0	0	0.0506329	0.324176	0.0386423
		0.3392	0.181614	0.744186	0	0.962861	0.955357			0.000300631	0	0	0	0.108792	0.685254			0.685254	0	0	0	0.0593256	0.154908
		0.157782	0.930233	0.227848	0	0.960265	0.96081			0.000344274	0	0	0	0.108792	0.603911			0.603911	0	0	0	0.0593256	0.0556537
		0.334812	0.962963	0.21173	0	0.939024	0.613333			0.00298433	0	0	0	0.108792	0.740966			0.740966	0	0	0	0.0593256	0.0418302
		0.393769	1	0.697094	0	0.0816754	0.962779			0.00107836	0	0	0	0.0987526	0.732919			0.732919	0	0	0	0.0305113	0.0257657
		0.626078	0.971429	0	0	0.254545	0.963148			0.00122838	0	0	0	0.299023	0.759259			0.759259	0	0	0	0.135197	0.0590392
		0.678846	1	0.0350318	0	0.953846	0.955999			0	0	0	0	0.0263158	0.800459			0.800459	0	0	0.00966184	0.0120685	0.0583832
		0.743669	1	0	0	0.89443	0.948537			0	0	0	0	0.522252	0.394366			0.394366	0	0.0459725	0	0.119784	0.0322416
		0.484528	0.966165	0	0	0.364365	0.955134			0	0	0	0	0.426219	0.689206			0.689206	0	0	0	0.13075	0.0265137
		0.0778126	0.966165	0	0.888889	0.219905	0.946809			0	0	0.0679612	0	0.480699	0.681406			0.681406	0	0	0	0.148667	0.0213777
		0.0772366	0.988235	0	0.888889	0.219905	0.974194			0	0	0	0	0.179525	0.226562			0.226562	0	0	0	0.0180008	0.00607903
		0	0.987097	0	0.941176	1	0.95698			0	0	0	0	0.179525	0.329545			0.329545	0	0.00342737	0	0.0180008	0.0207968
		0.0449763	0.515152	0	0.627451	0.946237	0.963158			0	0	0	0	0.181018	0.745251			0.745251	0	0.0456684	0	0.0938468	0.0951123
		0.0022927	0.340909	0	0.961538	0.911765	0.591667			0	0	0	0	0.127542	0.744214			0.744214	0	0	0	0.0478646	0.0332137
		0.115218	1	0	0.836879	0.945455	0.713004			0	0	0	0	0.476091	0.73913			0.73913	0	0.00240048	0	0.0176904	0.082623
		0	0.169014	0.960224	0.825	0.945869	0.957697			0.00414774	0	0	0	0.746561	0.202614			0.202614	0	0	0.326125	0.0675752	0.0131184
		0.243391	0	0	0	0.936578	0.962553			0	0	0	0.0160139	0.108696	0.632244			0.632244	0	0	0	0.128122	0.0226965
		0.468777	0.921429	1	0	0.935673	0.806452			0	0	0	0	0.00770166	0.632042			0.632042	0	0	0	0.0195759	0.0321808
		0.0349837	0.923077	0.939394	0.811321	0.552901	0.699482			0	0	0	0	0.318001	0.749571			0.749571	0	0	0	0.188699	0.0270145
		0.00651702	0	0.468085	0.166667	0.572347	0.966848			0	0	0	0	0.374694	0.782096			0.782096	0	0	0	0.0348429	0.0319208
		0.254299	0.0372671	0.457143	0.84	0.650506	0.97			0	0	0	0.0264026	0.468299	0.779524			0.779524	0	0	0	0.0603254	0.0499465
		0	0	0	1	0.81693	0.967576			0.203499	0	0.0303808	0.0264026	0.763034	0.777778			0.777778	0	0	0	0.0296325	0.0686866
		0.170018	0	0	0.953704	0.956522	0.959213			0	0	0	0.0264026	0.0999392	0.826962			0.826962	0	0	0	0.00241526	0.0263653
		0.000937207	0	0	0.951456	0.894737	0.945268			0.0022546	0.399105	0	0	0.206897	0.478873			0.478873	0	0	0	0.0603332	0.0315259
		0	0	0	0.913043	0.924159	0.965035			0	0	0	0	0.739583	0.560694			0.560694	0	0	0	0.0120482	0.0332837
		0.0011217	0.177489	0.684615	0.962963	0.669258	0.947247			0	0	0	0	0.113594	0.659864			0.659864	0.107843	0	0	0.00108264	0.00490311
		0.303096	0	0.566406	0.955679	0.669258	0.8			0	0	0	0	0.10991	0.748553			0.748553	0.00829876	0.159664	0	0.00107991	0.0342541
		0.108621	0	0.155039	0.964286	0.669258	0.932584			0.0375335	0	0	0	0.10991	0.257143			0.257143	0	0	0	0.00107991	0.0701606
		0.125215	0	0.711124	0.983607	0.669258	0.932584			0	0	0	0	0.131177	0.677031			0.677031	0	0	0	0.0206059	0.0506183
		0.000274424	0.977011	0.682927	0.937778	0.797324	0.957962			0	0	0	0.00943396	0.531646	0.723103			0.723103	0	0	0	0.135748	0.0431317
		0.117169	1	1	0	0.797324	0.814815			0	0	0	0	0.0259492	0.737929			0.737929	0	0	0	0.0583977	0.0231514
		0.287544	0.226436	0	0	0.797324	0.956389			0.0206776	0	0	0	0.430667	0.678068			0.678068	0	0	0	0.0118272	0.0254325
		0.00114679	0	0.0264317	0.6	0.571337	0.95084			0	0	0	0	0.374965	0.725849			0.725849	0.00373134	0.00607287	0	0.0861342	0.0635441
		0	0	0	0.94656	0.800206	0.951389			0	0	0	0	0.556539	0.754469			0.754469	0	0	0	0.129403	0.197711
		0.117633	0.000704473	0	0.045177	0.800206	0.956447			0	0	0	0	0.826923	0.765489			0.765489	0	0	0	0.0514286	0.0391968
		0	0	0	0	0.800206	0.959159			0	0	0.0796915	0	0.82642	0.733685			0.733685	0.0683371	0	0.0235259	0.0364901	0.0177312
		0	0	0	0	0.800206	0.950601			0	0	0	0	0.767584	0.816378			0.816378	0	0	0	0.0495612	0.0230725
		0.000269295	0	0	0	0.372802	0.96501			0.000501756	0	0	0	0.280287	0.736281			0.736281	0	0	0	0.0691684	0.299652
		0	0.0616827	0.037037	0	0.372802	0.950642			0	0	0	0	0.215714	0.765243			0.765243	0	0.0233956	0	0.0781482	0.0421914
		0	0.0104022	0.882353	0	0.372802	0.953819			0.000336172	0	0	0	0.305731	0.670146			0.670146	0	0	0.0226365	0.0315427	0.0134968
		0.000672156	0	0.882353	0	0.372802	0.958041			0	0	0	0	0.207416	0.138554			0.138554	0	0	0.0226365	0.0125195	0.00476703
		0.20098	0	0.478873	0	0.710431	0.962812			0	0	0	0	0.134519	0.624236			0.624236	0	0	0.0226365	0.00330628	0.0179752
		0.964042	0.221649	0.478873	0	0.896996	0.963692			0	0	0	0	0.641752	0.723514			0.723514	0	0	0	0.135361	0.0656165
		0	0.0134771	0.939394	0	0.418455	0.930818			0.623454	0	0	0	0.474306	0.806477			0.806477	0	0	0.000770713	0.178181	0.0195546
		0.218902	0.125749	0.884615	0.833333	0.899911	0.925347			0	0	0	0	0.0662879	0.689814			0.689814	0.000328569	0	0.00648749	0.0364605	0.060893
		0.640689	0	0.941176	0.777778	0.701784	0.936885			0.00133486	0	0	0	0.0143706	0.765087			0.765087	0.0015748	0	0	0.0356675	0.131931
		0.373786	0.345738	0.941176	0.777778	0.967066	0.969536			0	0	0	0	0.733591	0.741217			0.741217	0	0	0	0.178187	0.139897
		0.322051	0.274044	0	0	0.968505	0.967434			0.000645023	0.396648	0.00693642	0.00524109	0.758621	0.248572			0.248572	0	0	0.0213559	0.217002	0.0770679
		0.0607477	0.670058	0	0	0.484204	0.959747			0	0.39604	0.00693642	0	0.858491	0.745761			0.745761	0	0	0	0.021645	0
		0.0904186	0	0.912088	0	0.39726	0.95922			0.000392234	0.103774	0	0	0.0510445	0.744595			0.744595	0	0	0	0.052898	0.150387
		0	0	0.925926	0.902778	0.046875	0.536614			0	0.0929487	0	0	0.0713864	0.678175			0.678175	0	0	0	0.0577907	0.0749713
		0.0630309	0.214876	0	0.935484	0.944805	0.951335			0	0	0	0	0.0133022	0.548104			0.548104	0.00136893	0.000499251	0.00182615	0.0169156	0.0660767
		0.127106	0	0.337209	0.935484	0.926065	0.950794			0	0	0	0	0.0656146	0.357143			0.357143	0.00143062	0.00471921	0	0.0962105	0.0312751
		0	0.863636	0	1	0.209742	0.951158			0.00214056	0	0	0	0.438166	0.532646			0.532646	0	0	0	0.0272419	0.0658385
		0.687239	0.904762	0.153724	0.526316	0.911602	0.955999			0	0.282392	0	0	0.487478	0.552083			0.552083	0	0	0.0010568	0.032702	0.109974
		0.0177145	0.935065	0	0.526316	0.846154	0.844037			0	0.451923	0	0	0.736641	0.516129			0.516129	0	0	0	0.0284153	0.60355
		0.242832	0.358974	0	0.822222	0.928571	0.984293			0.00693282	0.177515	0	0	0.867816	0.754494			0.754494	0	0	0	0.0251309	0.0951915
		0.521583	0	0.281449	0.882353	0.171642	0.917647			0	0.0311615	0	0	0.0406032	0.78607			0.78607	0	0	0	0.0319588	0.0393142
		0.357493	0.00154679	1	0.882353	0.177524	0.931973			0	0.0259481	0	0	0.216578	0.829931			0.829931	0	0	0	0.119628	0.0516448
		0	0	0.776882	0	0.5731	0.958416			0.000738552	0	0	0.00478088	0.631148	0.713123			0.713123	0.0251094	0	0	0	0.143171
		0	0.665858	0.972727	0	0.0309666	0.924447			0.00105374	0	0	0	0.63076	0.788976			0.788976	0.0289817	0	0	0.0431087	0.0703022
		0	0.682988	0	0	0.782258	0.949993			0.0108025	0	0	0.00318979	0.11313	0.69065			0.69065	0	0	0	0.042433	0.009942
		0.0160132	0.631579	0	0.818182	0.796943	0.948529			0	0	0	0	0.0669492	0.636999			0.636999	0	0	0	0.0466102	0.014652
		0.0177918	0.631579	0	0.818182	0.780686	0.969112			0.0189167	0	0	0	0.0659983	0.743205			0.743205	0	0.0010981	0	0.0464723	0.0526542
		0.021144	0.402542	0.604027	0.818182	0.311688	0.941247			0.019487	0	0	0	0.722034	0.620497			0.620497	0	0.0268993	0	0.0424188	0.0560358
		0.441315	0.402542	1	0	0.501674	0.965094			0	0	0	0	0.793478	0.463235			0.463235	0	0.0268993	0	0.257971	0.468951
		0.30803	0.536842	0.926829	0	0.501674	0.946855			0.195164	0	0	0	0.846154	0.645639			0.645639	0.0015949	0	0.0439096	0	0.459042
		0.342674	0.536842	0.974359	0	0.440831	0.959359			0	0	0.0493827	0	0.575597	0.769054			0.769054	0.00784314	0	0	0.00546189	0.0644799
		0.0572954	0.661538	0.959459	0	0.221402	0.961538			0	0	0	0	0.581349	0.699395			0.699395	0	0	0	0.00666667	0.0547061
		0.00857705	0.661538	0.943262	0	0.914706	0.961991			0	0	0	0	0.736434	0.755913			0.755913	0.00350877	0	0	0.00489796	0.523148
		0.0462647	0.965753	0.841346	0	0.855696	0.949038			0.00522542	0	0	0.0148699	0.774869	0.627758			0.627758	0.0539924	0	0	0.00511509	0.228296
		0.431434	0.969697	0.866511	0	0.379119	0.955596			0.0143084	0	0	0.0148699	0.611732	0.731228			0.731228	0.00347021	0	0	0.0181559	0.0853785
		0.938235	0.964758	0.94	0	0.268256	0.952499			0	0	0.00356295	0	0.596927	0.608924			0.608924	0.00205198	0	0	0.01777	0.0442953
		0	1	0.44382	0	0.261273	0.95941			0	0	0	0	0.16129	0.70831			0.70831	0	0	0	0.0505195	0.0984693
		0.388736	0.941176	0	0.382271	0.932836	0.954151			0.000710564	0.00533333	0	0	0.167987	0.687951			0.687951	0	0	0.0181406	0.0509209	0.0694432
		0.735789	0.673469	0.94777	0.818182	0.968364	0.94438			0.000944622	0	0	0	0.317368	0.664269			0.664269	0	0	0.000882094	0.066144	0.0344147
		0.654574	0.93617	0.936531	0.825243	0.56109	0.946871			0	0	0	0	0.205701	0.721047			0.721047	0	0.00055371	0	0.0597167	0.0463576
		0	0.928571	0.851282	0.803636	0.927835	0.952156			0.402621	0	0	0	0.712707	0.744464			0.744464	0	0	0	0.0489567	0.0779392
		0	0.0027408	0.888889	0	0.515823	0.94868			0	0	0	0	0.902913	0.68099			0.68099	0	0	0.000348068	0.0141643	0.0463847
		0.178631	0.372283	0.853933	0.452174	0.515823	0.947634			0	0	0.0402235	0	0.507481	0.713785			0.713785	0	0	0.0115607	0.0390869	0.300188
		0.16371	0.372283	0.902564	0	0.68798	0.951621			0	0	0.288804	0	0.213322	0.654739			0.654739	0	0	0.000802246	0.110761	0.370327
		0.000431639	0.372283	0.902564	0	0.308422	0.958051			0	0	0	0	0.213322	0.660667			0.660667	0.0011325	0	0	0.110761	0.0848279
		0.230568	0.719298	0.939024	0	0.400283	0.940682			0	0	0.174603	0	0.213322	0.74957			0.74957	0	0.00828157	0	0.110761	0.0200286
		0.000977159	0.719298	0.939024	0	0.0742445	0.915437			0.00441223	0.0028626	0.197368	0	0.213322	0.802905			0.802905	0	0	0	0.110761	0.0949487
		0.0514254	0.719298	0.938462	0	0.399711	0.927164			0	0	0.196532	0	0.488713	0.465426			0.465426	0	0.0506329	0	0.10629	0.0320441
		0.0730753	0.938272	0.938462	0	0.957895	0.957365			0.002376	0	0.631695	0	0.488713	0.705539			0.705539	0	0	0	0.10629	0.0248977
		0.477772	0.938272	0.315789	0	0.944785	0.96354			0	0	0.613601	0	0.488713	0.684499			0.684499	0.0140089	0	0	0.10629	0.177289
		0.182664	0.938272	0.315789	0	0.947761	0.430193			0.0101199	0	0	0.0317919	0.175689	0.561668			0.561668	0.00552486	0	0	0.0535803	0.0647145
		0.559767	0.916667	0.984615	0	0.947368	0.925599			0.0102402	0	0.10093	0	0.308169	0.693404			0.693404	0	0	0	0.0762428	0.060771
		0.34334	0.916667	0.866667	0	0.943182	0.951456			0	0	0.12731	0	0.308169	0.696377			0.696377	0	0	0.0113556	0.0762428	0.112277
		0.3531	0.916667	0.948276	0	0.914498	0.860145			0	0	0.4	0	0.308169	0.798886			0.798886	0	0.00966184	0.0113556	0.0762428	0.0352855
		0.0193548	1	0.930348	0	0.936599	0.96261			0	0	0.404255	0	0.308169	0.785275			0.785275	0	0	0	0.0762428	0.056074
		0	1	0	0	0.96	0.965313			0.00793651	0	0.388889	0	0.0699454	0.825326			0.825326	0	0	0	0.0401563	0.105997
		0.155559	1	0	0	0.954545	0.930574			0.00100435	0	0.0105761	0	0.0699454	0.818182			0.818182	0	0	0	0.0401563	0.0349702
		0.177958	0.971429	0	0	0.900383	0.957889			0.000655308	0.0318471	0	0	0.0699454	0.632911			0.632911	0	0	0	0.0401563	0.059848
		0.0172353	0.971429	0	0	0.806452	0.966159			0.000710934	0	0	0	0.0699454	0.814306			0.814306	0	0	0	0.0401563	0.00827586
		0	0.971429	0	0	0.947368	0.966039			0.00849922	0	0	0	0.339286	0.58435			0.58435	0	0	0.00938086	0.209524	0.0383633
		0.0605376	1	0	0.923077	0.0374265	0.969697			0	0.355932	0	0.00323887	0.346951	0.680118			0.680118	0	0.0658499	0	0.0697425	0.045501
		0.134888	1	0	0.958159	0.705882	0.935877			0.00209706	0	0	0	0.548224	0.679245			0.679245	0	0	0	0.107306	0.216485
		0.600914	1	0	0.53038	0.526738	0.950049			0.0256997	0.326065	0	0	0.268657	0.683761			0.683761	0	0.083953	0	0.0482299	0.137856
		0.14552	0.90566	0	0.186837	0.526738	0.950134			0.138351	0.00416667	0	0	0.254839	0.294872			0.294872	0	0	0	0.0414603	0.0248751
		0.476581	0.90566	0	0.977273	0.384766	0.972456			0.0307045	0	0	0	0.452745	0.607862			0.607862	0	0.326125	0	0.0711378	0.0445638
		0.81856	0.90566	0	0.647059	0.647156	0.95082			0.291949	0	0	0	0.417722	0.709536			0.709536	0	0.00340467	0	0.0062383	0.0447645
		0	0.983051	0.239785	0.647059	0.363036	0.913295			0.510029	0	0	0.00243013	0.638692	0.70098			0.70098	0	0.00342633	0	0.254904	0.0415355
		0.161094	0.983051	0.915	0.916667	0.18125	0.950345			0	0	0	0.00238663	0.212028	0.566061			0.566061	0	0.0939285	0	0.016603	0.0306251
		0	0.983051	0.628834	0.916667	0.296154	0.945856			0	0	0	0	0.134831	0.133333			0.133333	0	0.0889332	0	0.139384	0.0511216
		0.311886	1	0.0299131	0.928571	0.885103	0.945204			0	0.00559441	0	0	0.0522949	0.884058			0.884058	0.141927	0	0	0.105176	0.053781
		0.309304	1	0	0.928571	0.893298	0.963192			0	0	0	0	0.140271	0.279126			0.279126	0	0.00170261	0	0.0747139	0.122388
		0.208337	1	0.729231	0.651613	0.893298	0.886792			0.00230333	0	0	0	0.464365	0.472799			0.472799	0	0.00257954	0	0.115028	0.0765125
		0.137514	0.966321	0.772727	0.651613	0.893298	0.950658			0.147381	0	0.0160139	0	0.0583255	0.590859			0.590859	0.206897	0	0	0.0192516	0.0764045
		0.227731	0.963977	0.772727	0	0.303216	0.909091			0.0251101	0	0	0	0.902439	0.642235			0.642235	0	0	0	0	0.458689
		0	0.961977	0	0	0.947663	0.834158			0.156215	0	0	0	0.876712	0.380145			0.380145	0.114003	0	0	0	0.0878177
		0.039953	0	0	0	0.947663	0.94881			0	0	0	0	0.818457	0.653619			0.653619	0.00113305	0.0197996	0	0.070595	0.0427598
		0.165049	0.0115357	0.963158	0	0.909091	0.947702			0.0267857	0	0.0264026	0	0.716667	0.661218			0.661218	0	0	0	0	0.0697492
		0.826565	0.753846	0	0	0.151579	0.958827			0.0155039	0	0.0264026	0	0.582524	0.551376			0.551376	0	0	0	0	0.0598136
		0.138	0	0	0	0.640483	0.902786			0.444756	0	0.0264026	0	0.213992	0.611001			0.611001	0.0408163	0	0	0.212766	0.0595914
		0.0591017	0	0	0	0.929462	0.943114			0.0412451	0	0.171694	0	0.0739726	0.632184			0.632184	0	0	0.000752257	0.209798	0.085901
		0.00386255	0	0	0	0.946359	0.952381			0.00638104	0	0.171694	0	0.441457	0.702634			0.702634	0	0	0	0.0619569	0.0489275
		0	0	0.512	0	0.729167	0.952635			0	0	0.171694	0	0.0356448	0.751515			0.751515	0.010925	0	0	0.0618463	0.0241378
		0.15613	0	0	0	0.948083	0.928118			0	0	0	0	0.494792	0.333715			0.333715	0	0	0	0.125364	0.00762356
		0.263532	0.888889	0	0	0.956522	0.95732			0.0021488	0	0	0	0.149533	0.676232			0.676232	0	0	0	0.0446781	0.00997151
		0	0.437956	0	0.737288	0.972894	0.938849			0.0202315	0	0	0	0.261369	0.451782			0.451782	0	0	0	0.199777	0.0127462
		0.0757576	0	0	0.031881	0.919643	0.711765			0	0	0	0	0.161538	0.758621			0.758621	0	0	0	0.0714286	0.124143
		0	0.350905	0.888889	0	0.0388538	0.962122			0	0	0	0	0.259518	0.662185			0.662185	0	0	0	0.134237	0.0395408
		0.482295	0	0.888889	0.323263	0.00536251	0.775253			0	0	0	0	0.259518	0.607229			0.607229	0	0	0	0.134237	0.0559634
		0.109913	0	0.941176	0.95	0.693089	1			0.321067	0	0.00943396	0	0.172644	0.701113			0.701113	0	0	0	0.0309468	0.0266223
		0.850508	0.476827	0.627451	0.923077	0.823622	0.953232			0.000893256	0	0	0	0.178829	0.662227			0.662227	0	0	0	0.0195109	0.0443568
		0.17502	0.563751	0.961538	0.283019	0.296267	0.962286			0	0	0	0	0.654391	0.709783			0.709783	0	0	0	0.102493	0.0721112
		0.718391	0.94697	0.836879	0.957447	0.373134	0.960055			0	0	0	0	0.44206	0.724971			0.724971	0.060241	0.0235259	0	0.151592	0.0318088
		0.405638	0.94697	0.825	0.918367	0.373134	0.955227			0	0	0	0	0.15251	0.709677			0.709677	0.0537634	0	0	0.0355377	0.0295276
		0.17524	0	0	0.513514	0.341297	0.955936			0.000367107	0	0	0	0.276404	0.571429			0.571429	0	0	0.00439239	0.0458182	0.00652238
		0	0	0	0	0.909091	0.955072			0	0	0.610506	0	0.0730479	0.723648			0.723648	0	0	0	0.0522661	0.0731622
		0.320227	0	0.811321	0	0.87594	0.955859			0	0	0	0	0.432432	0.776067			0.776067	0.00761905	0.0226365	0	0.0269091	0.031869
		0.211917	0	0.166667	0.695652	0.87594	0.96875			0	0	0	0	0.530612	0.757759			0.757759	0.00680272	0.0226365	0	0.10615	0.0124827
		0	0	0.84	0.823529	0.169585	0.956551			0.00155039	1	0	0	0.21271	0.390625			0.390625	0	0.0226365	0	0.157581	0.0154661
		0.000970403	0	1	0.87931	0.450407	0.96092			0	0	0	0	0.695906	0.624535			0.624535	0	0.222866	0	0.0245399	0.0152041
		0	0	0.953704	0.930693	0.834763	0.975764			0	0	0	0.0322581	0.179752	0.511111			0.511111	0	0.222866	0	0.0490245	0.0229321
		0.147157	0	0.951456	0.980769	0.933681	0.966667			0	0	0	0	0.166311	0.555556			0.555556	0	0.222866	0.00325203	0.0479687	0.0398895
		0.0721159	0	0.913043	0.965517	0.685423	0.92029			0.00191676	0	0	0	0.194406	0.698333			0.698333	0	0	0.00316456	0.10203	0.0831526
		0.427512	0	0.962963	0.821429	0.685423	0.976214			0	0	0	0.0100503	0.213662	0.348315			0.348315	0	0.000770713	0.00314465	0.0573785	0.109318
		0.478032	0	0.955679	0.88	0.791382	0.944149			0.0583942	0.0402685	0	0	0.0940767	0.848797			0.848797	0	0.00648749	0	0.086903	0.0466709
		0	0	0.964286	0.936364	0.791382	0.716667			0.490859	0	0	0	0.077027	0.754851			0.754851	0	0	0	0.1251	0.0274495
		0.146937	0.000664562	0.983607	0.857143	0.843137	0.941843			0	0.0629771	0	0	0.18784	0.444982			0.444982	0	0	0	0.0352792	0.0260758
		0	0	0.937778	0.691489	0.983051	0.761364			0	0	0	0	0.684211	0.640845			0.640845	0	0.0213559	0	0.0400712	0.0449088
		0	0	0	0.637363	0.185596	0.978495			0.00111359	0	0.00524109	0	0.830769	0			0	0	0	0	0.0250298	0.0768316
		0.120219	0	0	0.666667	0.0467372	0.959204			0.00110834	0	0	0	0.88746	0.121951			0.121951	0.002442	0	0	0.0367991	0.0549243
		0.312429	0.962121	0.6	0.538462	0.0913785	0.823529			0.000611247	0	0	0.00680272	0.819079	0.673629			0.673629	0.0625	0	0	0.0458767	0.0358878
		0.95122	0.0733533	0.94656	0.907767	0.159436	0.970874			0.0481082	0	0	0	0.859091	0.712121			0.712121	0	0.00182615	0	0.0551181	0.23533
		0	0.633929	0.045177	0	0.16629	0.961538			0.721103	0	0	0	0.827138	0.653846			0.653846	0	0	0	0.0234742	0.231554
		0	0.882353	0	0	0.0113846	0.219512			0	0	0	0.12585	0.680851	0.181818			0.181818	0	0	0	0.0210709	0.0812183
		0.757704	0.8	0	0.227462	0.0124119	0.929171			0	0	0	0	0.66	0.791271			0.791271	0.00655738	0.333657	0	0.012959	0.0229001
		0	0	0	0	0.019316	0.935849			0.00045683	0	0	0	0.903448	0.247191			0.247191	0.00102433	0.0010568	0.00148148	0.00704809	0.00845528
		0.000311391	0.825	0	0.409524	0.038681	0.934673			0	0	0	0	0.795309	0			0	0	0	0	0.0137184	0.032688
		0	0.958333	0	0.409524	0.128141	0.966667			0.000532978	0	0	0	0.717391	0			0	0	0	0	0.0794781	0.219173
		0.0967742	0.87963	0	0	0.955556	0.961932			0	0	0	0	0.907895	0.349666			0.349666	0.0205694	0	0	0.09375	0
		0	0.973684	0	0.815385	0.948113	0.918919			0	0	0	0.571429	0.0117953	0.558003			0.558003	0	0	0	0.0360988	0.291391
		0.0664632	0	0	0.815385	0.948113	0.636364			0	0	0.00478088	0	0.138144	0.440367			0.440367	0	0	0.00194121	0.0209318	0.149378
		0.340779	0.961924	0	0.941176	0.945778	0.875			0	0	0	0	0.127321	0.735507			0.735507	0.00111888	0	0	0.0294618	0.0808163
		0	0.915493	0.968127	0.941176	0.183007	0.937063			0.000332171	0	0.00318979	0	0.127321	0.762286			0.762286	0.00205973	0	0.0357143	0.0294618	0.042583
		0.0383523	0.007109	0.833333	0.916667	0.183007	0.953125			0.00133988	0	0	0.0038961	0.32384	0.734446			0.734446	0.000443705	0	0	0.11948	0.028487
		0.142012	0.84141	0.777778	0.916667	0.0567082	0.920635			0	0.00188324	0	0	0.0830209	0.749146			0.749146	0.000460989	0	0	0.024936	0.0392804
		0.000735294	0.428571	0.777778	0.941463	0.984305	0.971698			0	0	0	0	0.146667	0.692883			0.692883	0	0	0	0.0375204	0.162791
		0.000734484	0.916667	0	0.941463	0.334696	0.965673			0	0	0	0	0.0246914	0.751678			0.751678	0.000669792	0	0	0.0418935	0.107364
		0	0.944162	0	0.59116	0.27193	0.95358			0	0	0	0	0.639013	0.888889			0.888889	0	0.0439096	0	0.423736	0.052459
		0.179542	0.911315	0	0.59116	0.27193	0.953662			0	0	0	0	0.430955	0.121212			0.121212	0	0	0	0.0734883	0.0313555
		0	0.748571	0.902778	0.897436	0.778296	0.962963			0.000484105	0	0	0	0.430955	0.590164			0.590164	0	0	0.000887837	0.0734725	0.0204716
		0.0465945	0.681115	0.935484	0.897436	0.0679045	0.924051			0	0	0	0	0.430955	0.795848			0.795848	0	0	0.00332025	0.0734725	0.0454385
		0.139868	0.833333	0.935484	0.385787	0.852734	0.948718			0.033192	0	0.0148699	0	0.430955	0.711072			0.711072	0	0	0	0.0734725	0.0420762
		0	0.194444	1	0.385787	0.951817	0.835616			0	0	0.0148699	0	0.0603567	0.731666			0.731666	0	0	0	0.145359	0.038732
		0.0252319	0.0457719	0.526316	0.590909	0.916899	0.961165			0	0	0.312668	0	0.00665732	0.750756			0.750756	0	0	0.155047	0.0108716	0.0503085
		0	0.0843084	0.526316	0.649485	0.367289	0.942446			0	0	0.312668	0	0.00665732	0.712948			0.712948	0	0	0	0.0108716	0.0753091
		0.00590234	0.977273	0.822222	0.028169	0.979769	0.958165			0	0	0	0	0.908714	0.807156			0.807156	0	0.0181406	0	0.042728	0.0588202
		0.380938	0	0.882353	0	0.0881308	0.951875			0.00710942	0	0	0	0.0705471	0.779115			0.779115	0	0.000882094	0	0.0542838	0.0430672
		0.0371221	0.945455	0.882353	0	0.819277	0.954721			0.00185055	0	0	0	0.214758	0.544842			0.544842	0	0	0	0.0296177	0.200809
		0.354709	0.0745301	0	0	0.154689	0.960661			0.000462428	0	0	0	0.635006	0.697707			0.697707	0	0	0	0.106943	0.111514
		0.345171	0.0745301	0	0	0.306433	0.951814			0.000722674	0	0	0	0.814126	0.244813			0.244813	0	0.000348068	0.033264	0.0319442	0.0283224
		0.216679	0.277652	0	0.987179	0.151798	0.955482			0	0	0	0	0.0658683	0.700779			0.700779	0	0.0115607	0.00348259	0.0309091	0.0292755
		0.618016	0.277652	0.818182	0	0.151798	0.930198			0	0	0	0	0.711587	0.739016			0.739016	0	0.000802246	0	0.0632337	0.0247499
		0	0.53112	0.818182	0.438202	0.803064	0.95648			0.256985	0	0	0	0.402439	0.677722			0.677722	0	0	0	0	0
		0.814421	0.53112	0.818182	0.962617	0.65762	0.969298			0	0	0	0	0.674658	0.730466			0.730466	0	0	0.0129941	0.0976734	0.032
		0.183786	0.874189	0	0.962617	0.65762	0.935441			0.00731172	0	0	0	0.0645161	0.742318			0.742318	0	0	0	0.0119403	0.0132373
		0.0148006	0.874189	0	0	0.936607	0.923641			0.000969932	0	0	0	0.0165144	0.742578			0.742578	0	0	0	0.0116936	0.0285573
		0	0.228324	0	0	0.0414661	0.958525			0.00107855	0	0	0	0.0387132	0.786226			0.786226	0	0	0	0.047938	0.0258223
		0.0495803	0.219444	0	0.415094	0.0301726	0.933785			0	0	0	0	0.426783	0.572854			0.572854	0	0	0	0.0793651	0.0378287
		0.0261506	0.696003	0	0.0506038	0.0366133	0.95118			0.0416667	0	0	0	0.422566	0.701671			0.701671	0	0	0.0034662	0.0740214	0.0299252
		0	0.710806	0	0	0.16568	0.947902			0	0	0	0.0415225	0.0627785	0.67199			0.67199	0	0	0	0.0167466	0.0282913
		0.122473	0.930233	0	0.962264	0.95715	0.956177			0	0	0.0317919	0	0.447761	0.77194			0.77194	0.00680272	0.0113556	0	0.319932	0
		0.124481	0	0	0.485149	0.143454	0.895954			0.000346781	0	0	0.0387973	0.447761	0.688514			0.688514	0.00668151	0.0113556	0	0.319932	0.0508173
		0.16576	0.00222222	0	0	0.968162	0.952684			0	0	0	0	0.44335	0.721888			0.721888	0.00187617	0.197442	0	0.315523	0.114573
		0.187909	0.977778	0.382271	0	0.936928	0.95314			0.00151191	0	0.508584	0.0058382	0.567398	0.64834			0.64834	0.00034323	0.197442	0	0.397575	0.109206
		0.106707	0	0.818182	0	0.157399	0.950828			0.000468897	0	0	0	0.0363071	0.676026			0.676026	0.00303214	0	0	0.00241805	0.272494
		0	0.833333	0.825243	0	0.128178	0.93228			0.00165948	0.0731707	0	0.0754098	0.0340136	0.667582			0.667582	0.00312305	0	0	0.00237029	0.270408
		0.139488	0.848485	0.803636	0	0.647318	0.92862			0	0	0	0.071875	0.0149885	0.616691			0.616691	0	0	0.00278552	0.0117343	0.170693
		0.00729099	1	0	0	0.663254	0.958183			0.00262861	0	0	0	0.302112	0.631516			0.631516	0	0	0	0.196444	0
		0.129491	0.957219	0.452174	0	0.912281	0.959184			0.000902256	0	0	0	0.580853	0.742482			0.742482	0	0	0	0.241284	0.395415
		0.0888319	0.975	0	0.12963	0.948718	0.94487			0.040724	0	0.39133	0	0.451236	0.763757			0.763757	0	0.00938086	0	0.0848274	0.0400849
		0	0.6	0	0.12963	0.909091	0.898587			0.0626184	0	0	0	0.470314	0.708281			0.708281	0	0	0	0.155015	0.120401
		0.00140015	0.515152	0	0.12963	0.913043	0.581261			0	0	0	0	0.470314	0.6			0.6	0	0	0	0.155015	0.251709
		0.00127877	0.464286	0	0.9	0.415966	0.942946			0	0	0.00323887	0	0.428047	0.921429			0.921429	0	0	0	0.074144	0.0541322
		0.0253968	0.967949	0	0.9	0.273616	0.937299			0	0	0	0	0.428047	0			0	0	0	0	0.074144	0.00759654
		0.0379147	0.679612	0	1	0.85265	0.957382			0	0	0.632	0	0.504065	0.723329			0.723329	0.00286123	0	0	0.00998752	0.526555
		0.143169	1	0	1	0.914299	0.968254			0	0	0.645959	0	0.871886	0.833539			0.833539	0	0	0.000420168	0.0220769	0.00307692
		0	0	0	0.820988	0.652263	0.961852			0	0	0	0	0.806452	0.572414			0.572414	0	0	0	0.0157895	0.0103093
		0.867553	0	0	0.820988	0.54955	0.00260688			0	0	0	0	0.0347759	0.399287			0.399287	0	0	0	0.0939995	0.0501459
		0.961273	0	0	1	0.560345	0.962006			0.647184	0	0	0	0.0215146	0.706326			0.706326	0	0	0	0.0395066	0.15121
		0	0	0	1	0.100473	0.955707			0.776054	0	0	0	0.168224	0.69041			0.69041	0	0	0.0142663	0.211859	0.0554785
		0.0416795	0.867769	0	0	0.900448	0.95977			0	0	0.00243013	0	0.0562613	0.520244			0.520244	0	0	0	0.0383189	0.449153
		0.381879	0.867769	0	0	0.0722563	0.692364			0.0572792	0	0.00238663	0	0.0544815	0.736131			0.736131	0	0	0.0198092	0.0382637	0.0533383
		0.0864811	0.778571	0	0	0.202431	0.957591			0.00961807	0	0	0	0.0797198	0.702985			0.702985	0	0.0422128	0	0.0675636	0.122302
		0.0995993	0.778571	0	0	0.90799	0.943931			0.00126326	0	0	0	0.0846767	0.789665			0.789665	0.00483092	0	0.00131349	0.0709112	0.117284
		0.0523461	0.888	0	0	0.90799	0.938887			0.00140095	0	0	0	0.0313614	0.766166			0.766166	0	0	0.00578778	0.0555713	0.138686
		0.123703	0.888	0	0	0.198113	0.944486			0	0	0	0	0.058022	0.837302			0.837302	0	0	0.0393701	0.0849701	0.0362791
		0.0365217	0.783784	0.923077	0	0.885572	0.961681			0.00157233	0	0	0	0.0830057	0.738582			0.738582	0	0	0.0377358	0.0757741	0.0017771
		0.00102775	0.783784	0.958159	0	0.838028	0.954769			0.000475624	0	0	0	0.153846	0.762113			0.762113	0	0	0.000511117	0.0897349	0.0927835
		0.0622913	0	0.53038	0.581152	0.973684	0.933374			0	0	0	0.0490566	0.0633245	0.497258			0.497258	0	0.133686	0	0.028813	0.150466
		0.252886	0	0.186837	0	0.927273	0.962963			0.0119341	0	0	0.0500642	0.0633245	0.783808			0.783808	0	0	0	0.028813	0.0971509
		0.144917	0.974359	0.977273	0	0.884211	0.953889			0	0	0	0	0.744186	0.833663			0.833663	0	0	0	0.120108	0.0609583
		0.0566119	0.974359	0.647059	0	0.954545	0.96122			0.0528565	0	0	0	0.00932256	0.674688			0.674688	0.00498339	0.000752257	0	0.0340637	0.0517723
		0.953405	0.887097	0.647059	0	0.943844	0.954494			0.00681663	0	0	0	0.00932256	0.789344			0.789344	0.00498339	0	0	0.0340637	0.0901639
		0.936572	0.887097	0.916667	0	0.652733	0.955613			0.796632	0	0	0	0.0309789	0.504425			0.504425	0.00498339	0.041868	0	0.109444	0.350328
		0.000508285	0.9375	0.916667	0.430851	0.504854	0.953678			0.584327	0	0	0	0.351672	0.248322			0.248322	0.00393701	0.0392026	0	0.0926738	0.245098
		0.580707	0.961538	0.928571	0	0.525641	0.923456			0	0	0	0	0.0857493	0.328125			0.328125	0.00393701	0	0	0.0879181	0.111283
		0.0517277	0.909091	0.928571	0	0.149687	0.936236			0	0	0	0	0.09447	0.581818			0.581818	0.00393701	0	0	0.116683	0.00706714
		0	0.467532	0.651613	0.344262	0.160758	0.875659			0	0	0	0	0.09447	0.554622			0.554622	0	0	0	0.116683	0.0484375
		0.503353	0.758621	0.651613	0	0.202381	0.924388			0	0	0	0	0.526283	0.552632			0.552632	0	0	0	0.0249296	0.0472396
		0.466971	0	0.0603929	0.870968	0.384498	0.92517			0.131026	0	0	0	0.0188825	0.486486			0.486486	0	0	0	0.018306	0.0591836
		0.00113507	0	0	0.84375	0.555233	0.953552			0.276815	0	0	0.00259965	0.506789	0.503268			0.503268	0	0	0	0.0971404	0.0402203
		0.964495	0.362832	0	0.0117351	0.45045	0.938507			0.00119332	0	0	0	0.726687	0.5			0.5	0	0	0	0.164438	0.0613289
		0.927103	0.652542	0	1	0.822485	0.93633			0.725394	0	0	0	0.14443	0.530303			0.530303	0	0	0	0.0912556	0.0355233
		0.929933	0.248062	0	0.605263	0.818182	0.907345			0.779253	0	0	0	0.147154	0.472973			0.472973	0	0	0	0.0529464	0.0437429
		0.910394	0.960784	0	0	0.545946	0.912941			0.680394	0	0.304348	0	0.614232	0.480392			0.480392	0	0	0	0.149466	0.00703111
		0.0388989	0.241379	0	0	0.545946	0.905972			0.0839002	0	0	0	0.0263583	0.417476			0.417476	0	0	0	0.0207959	0.0472537
		0.00278662	0.806897	0	0.12	0.0993322	0.897822			0	0	0	0	0.0128663	0.39823			0.39823	0.00904977	0	0	0.0214322	0.0564885
		0.132063	0	0	0.975	0.0993322	0.922222			0	0	0	0	0.177515	0.441176			0.441176	0.00904977	0.00439239	0	0.042003	0.0352129
		0.502703	0	0	0.8	0.169853	0.923833			0	0.00334928	0	0	0.168383	0.365385			0.365385	0.00904977	0	0.00566325	0.128536	0.0288457
		0.478827	0.646707	0	0.954545	0.870959	0.921008			0.00419767	0	0	0	0.128159	0.558824			0.558824	0	0	0.00566202	0.0178817	0.0569241
		0.280903	0.646707	0	0.149798	0.733711	0.910423			0.00069979	0	0	0	0.128159	0.4			0.4	0	0	0	0.0178817	0.0320228
		0.789602	0.833333	0.737288	0	0.517258	0.909584			0	0	0	0	0.57108	0			0	0	0	0	0.129353	0.0467748
		0.624003	0.833333	0.031881	0.507812	0.728731	0.884026			0.322946	0	0	0	0.249584	0.333333			0.333333	0	0	0	0.0617351	0.0415427
		0.0656646	0	0	0.935484	0.964301	0.803279			0.22484	0	0	0	0.249584	0.333333			0.333333	0	0	0	0.0617351	0.0526532
		0.0118734	0	0.323263	0.982301	0.964404	0.764706			0	0	0.0322581	0	0.706531	0.629319			0.629319	0	0.00325203	0	0.0620233	0.0180639
		0.00393873	0	0.95	0	0.968912	0.813953			0	0	0	0	0.0479645	0.609756			0.609756	0	0.00316456	0	0.0518991	0.0575962
		0.0516738	0	0.923077	0	0.821875	0.902439			0	0	0	0	0.0376737	0.666667			0.666667	0	0.00314465	0	0.0823337	0.0322841
		0.963869	0	0.283019	0.000164765	0.837297	0.894737			0.00275028	0	0.0100503	0	0.0453852	0.666667			0.666667	0	0	0	0.0563082	0.0435069
		0.930612	0	0.957447	0.000341676	0.0994681	0.853141			0.470054	0.176625	0	0	0.090065	0.666667			0.666667	0	0	0	0.0624602	0.0275746
		0.948752	0	0.918367	0.709251	0.10286	0.883178			0.820513	0	0	0	0.731261	0			0	0.000767853	0	0	0.178122	0.0192442
		0.770287	0	0.513514	0.709251	0.0374065	0.869565			0.728462	0	0	0	0.0689754	0			0	0.000659776	0	0.0013459	0.0637171	0.0927679
		0.743478	0	0	0.709251	1	1			0.295137	0	0	0	0.588785	0.173913			0.173913	0	0	0	0.1027	0.0514362
		0.922865	0	0	0.78655	0.932203	1			0.283299	0	0	0	0.324056	0.173913			0.173913	0.0090203	0	0.00547619	0.0717131	0.0149171
		0.951724	0	0.695652	0.78655	0.27987	0.933333			0.388731	0	0	0	0.066485	0.166667			0.166667	0.00136302	0.0664996	0	0.0360396	0.036151
		0.0164401	0.525424	0.823529	0.669811	0.928477	0.908163			0.51378	0	0.00680272	0	0.0443847	0.253968			0.253968	0	0	0	0.0909848	0.0644439
		0.0182061	0	0.87931	0.669811	0.952703	0.903226			0.00702155	0	0	0.0103627	0.424939	0.207792			0.207792	0	0	0	0.101611	0.0418358
		0.00115193	0.360656	0.930693	0.569231	0.223856	0.92			0	0	0	0	0.407599	0.36			0.36	0	0	0	0.0932023	0.0388975
		0.107209	0.9375	0.980769	0	0.223856	0.92			0.000518135	0	0.12585	0	0.378698	0.45509			0.45509	0	0	0	0.0139779	0.0691686
		0.177939	0.885714	0.965517	0	0.193664	0.945312			0.0012302	0	0	0	0.710744	0.468254			0.468254	0	0	0	0.0508299	0.185109
		0	0.901235	0.821429	0	0.7046	0.914005			0	0	0	0	0.848039	0.482394			0.482394	0	0.00148148	0.00222321	0.0591549	0.118423
		0	0.933333	0.88	0	0.954545	0.899642			0.000525486	0	0	0	0.935484	0.440828			0.440828	0	0	0	0.0362727	0
		0	0.869565	0.936364	0	0.841437	0.90873			0	0	0	0	0.28125	0.448845			0.448845	0	0	0	0.150068	0.0997424
		0.000878992	0.00067981	0.857143	0	0.948819	0.889283			0	0	0	0	0.0335893	0.691462			0.691462	0.112691	0	0	0.0317623	0.102161
		0.159405	0	0.691489	0.821656	0.948819	0.90709			0	0	0.571429	0	0.241786	0.730769			0.730769	0	0	0	0.0557389	0.0536304
		0.00407194	0	0.637363	0	0.116329	0.910672			0	0	0	0	0.264966	0.90566			0.90566	0.000598892	0.00194121	0	0.0443459	0.0116525
		0.00352734	0	0.666667	0	0.0564417	0.922609			0	0	0	0	0.146608	0.736842			0.736842	0	0	0	0.0125868	0.0399983
		0.0431541	0	0.538462	0	0.899225	0.906792			0.00087184	0	0	0	0.490566	0.928571			0.928571	0	0.0357143	0	0	0.0650175
		0.0479392	0	0.907767	0	0.142615	0.920561			0.0526421	0	0.0038961	0	0.490566	0.818182			0.818182	0	0	0	0	0.0492933
		0.211708	0	0	0.813333	0.142615	0.933333			0.0593576	0	0	0.00167411	0.113869	0.833333			0.833333	0	0	0	0.210466	0.0526111
		0.0464527	0	0	0.691358	0.371783	0.926829			0.00152883	0	0	0.00167411	0.295147	0.771429			0.771429	0	0	0.000645369	0.0511684	0.0651956
		0.00502092	0.00910273	0.554348	0	0.0611621	1			0	0	0	0	0.0727915	0.555556			0.555556	0	0	0.00115607	0.0958969	0.0497111
		0	0	0.227462	0	0.0235386	0.842105			0	0	0	0	0.0702247	0.62963			0.62963	0	0	0	0.0764066	0.0474254
		0.0570175	0	0	0	0.110323	0.909091			0	0	0	0	0.113924	0.909091			0.909091	0	0	0	0.0244233	0.0309973
		0.379289	0.0144487	0.409524	0	0.109238	0.75			0.00885668	0.568627	0.351931	0	0.113924	0.823529			0.823529	0	0.000887837	0	0.0244233	0.0623614
		0.0177039	0	0.409524	0.336134	0.304538	0.927083			0.00443517	0	0	0	0.0718563	0.5			0.5	0	0.00332025	0	0.115453	0.0853582
		0.0163358	0.495925	0	0	0.0899471	0.945055			0	0	0	0	0.6	1			1	0	0	0.00554785	0.0136494	0.00600707
		0.192182	0.6	0.815385	0.23125	0.637762	0.926471			0	0	0	0	0.630952	0.689655			0.689655	0	0	0	0.0104563	0.0739381
		0	0	0.815385	0	0.297546	1			0.0117096	0	0	0	0.525773	0.6			0.6	0	0.155047	0	0	0.050048
		0.210854	0.0533333	0.941176	0	0.117608	0.979592			0	0	0	0	0.490566	0.807692			0.807692	0	0	0.00152393	0.026643	0.0502258
		0	0.647211	0.941176	0	0.139921	0.918367			0.0174376	0	0	0	0.702899	0.84			0.84	0	0	0.000488806	0.0362538	0.0528944
		0	0.0895706	0.916667	0	0.0332275	0.9			0	0	0	0	0.294845	0.774359			0.774359	0	0	0	0.00587634	0.0598368
		0.081095	0	0.916667	0.878788	0.917616	0.933333			0	0.928571	0	0	0.351924	0.705394			0.705394	0	0	0	0.136359	0.0458313
		0.072255	0	0.941463	0.878788	0.811086	1			0	0	0	0	0.243316	0.671233			0.671233	0	0	0	0.124816	0.0511278
		0.0112184	0	0.941463	0.871795	0.380117	0.933333			0.0310651	0.684211	0	0	0.0576184	0.764423			0.764423	0.000598176	0.033264	0	0.000928505	0.055485
		0.0155455	0	0.59116	0.871795	0.146907	0.982143			0	0.945455	0	0	0.19403	0.854839			0.854839	0	0.00348259	0	0.146435	0.0537866
		0.288559	0.00103876	0.59116	0.958333	0.661208	0.981818			0	0	0	0	0.10183	0.838235			0.838235	0	0	0	0.0620122	0.0546845
		0.0698989	0	0.897436	0.958333	0.949463	0.924342			0.00300513	0.00802139	0	0	0.115004	0.755319			0.755319	0	0	0	0.0675086	0.0378671
		0.0379979	0.427509	0.897436	0.909091	0.968156	0.894009			0.000965251	0	0	0.454545	0.623145	0.830645			0.830645	0	0.0129941	0	0.206704	0.0243902
		0.881492	0	0.385787	0.909091	0.11439	0.933185			0	0	0	0.454545	0.744444	0.785714			0.785714	0.00078064	0	0.00267658	0	0.0271033
		0.882601	0	0.385787	0.934783	0.346734	0.922105			0.420726	0.840491	0.742755	0	0.227819	0.8			0.8	0	0	0.00267658	0.120867	0.0205323
		0.0807645	0	0.590909	0.934783	0.948498	0.928453			0.39592	0.00263852	0	0	0.0812808	0.761538			0.761538	0	0	0	0.0487897	0.0195556
		0.85432	0	0.649485	1	0.674825	0.887218			0.00402168	0	0	0.0322581	0.323483	0.888889			0.888889	0	0	0	0.0479695	0.0262935
		0.854042	0.603175	0.121972	1	0.613232	0.944928			0.379885	0	0	0	0.353312	0.75			0.75	0	0.0034662	0	0.070373	0.030888
		0.355066	0	0.028169	0.713615	0.748542	0.948365			0.384756	0.472222	0	0.25	0.353312	0.833333			0.833333	0	0.0586697	0	0.0692281	0.0299694
		0.296307	0	0	0.713615	0.92437	1			0.00123548	0	0	0.0517241	0.742812	0.746988			0.746988	0	0	0	0.172645	0.0929265
		0.296307	0	0	0.988764	0.163692	0.909247			0.0822951	0	0.0415225	0	0.742812	0.95			0.95	0	0	0	0.170363	0.107401
		0.316893	0	0	0.988764	0.304124	0.933518			0.0822951	0	0	0	0.05715	0.454545			0.454545	0	0	0	0.064341	0.275148
		0.893322	0	0	0	0.849938	0.972973			0.0806452	0.828358	0.0387973	0	0.05715	1			1	0	0	0	0.064341	0.604167
		0	0	0.987179	0	0.935393	0.932584			0.508941	0	0	0	0.0901001	0.764437			0.764437	0.0208735	0	0	0.0666552	0
		0.239413	0	0	0	0.935393	0.947619			0	0.925	0.0058382	0	0.501195	1			1	0.00511945	0	0.00223214	0.0799867	0.028169
		0	0.846635	0.438202	0	0.928994	1			0.000889416	0.711111	0	0	0.582043	0.333333			0.333333	0	0	0	0.0551315	0.019802
		0.955261	0	0.979155	0	0.952601	0.923077			0	0	0.0754098	0	0.259454	0.65			0.65	0.0592734	0.00278552	0	0.1031	0.0691946
		0	0	0.979155	0	0.603077	1			0.554404	0	0.071875	0	0.332633	0.888889			0.888889	0	0	0	0.141942	0
		0	0	0.983838	0.0194986	0.66571	0.952381			0	0	0	0	0.775472	0.755556			0.755556	0	0	0	0.158105	0
		0.0354155	0	0.983838	0.00111899	0.90019	0.935484			0	0	0	0	0.776739	0.842105			0.842105	0.00490196	0	0.00152555	0.158036	0
		0.573436	0	0.962617	0	0.200758	0.888889			0	0	0	0	0.877847	0.619048			0.619048	0	0	0.000680735	0.062387	0
		0	0	0.962617	0	0.557692	0.76			0.0102987	0	0	0	0.65122	0.8			0.8	0	0	0	0.0220736	0
		0.630616	0	0	0	0.224863	0.846154			0	0	0	0	0.427762	1			1	0	0	0	0.0930969	0
		0.607732	0	0	0	0.914027	0.956246			0.167228	0	0	0	0.0350621	1			1	0	0	0	0.0731883	0.0250896
		0	0	0.415094	0	0.0262834	0.909091			0.225058	0	0	0	0.0373686	0.866667			0.866667	0	0.0580228	0	0.0765101	0.0296296
		0.00129926	0.174061	0.0506038	0	0.546512	0.947368			0.000343466	0	0	0	0.0175926	0.845528			0.845528	0	0	0	0.0158068	0.0283019
		0.168837	0	0	0.630435	0.959184	1			0	0.552632	0	0	0.824742	0.770833			0.770833	0.00023559	0.000420168	0	0.0631912	0.0259366
		0.0995929	0	0.954222	0.330334	0.959184	0.888889			0.00202293	0	0	0.0425532	0.772277	0.968254			0.968254	0.162272	0	0	0.0130435	0.0251938
		0.0321272	0	0.732979	0	0.786517	1			0	0	0	0.0425532	0.0994536	1			1	0.00184957	0	0.00938967	0.0305738	0.041206
		0.271605	0	0.962264	0.273356	0.946625	0.936709			0	0	0	0	0.788889	0.833333			0.833333	0.00879765	0	0	0.0383399	0.04329
		0.641252	0	0.485149	1	0.946625	0.972222			0	0	0	0	0.773869	0.7159			0.7159	0	0.0142663	0.00212637	0.0240707	0.0382256
		0.00930127	0	0	0.879781	0.136126	0.96875			0.163224	0.811275	0	0	0.0563616	0.863415			0.863415	0	0	0	0.0109412	0.0354683
		0.587383	0	0	0.949153	0.0271882	0.952381			0	0	0	0	0.0563616	0.65			0.65	0	0.0198092	0	0.0109412	0.0326721
		0.842641	0	0	0.9	0.0441262	1			0	0	0	0	0.0862174	0.461538			0.461538	0	0	0	0.00476096	0.0311825
		0	0	0	0.959302	0.638889	0.970588			0	0.75	0	0	0.287594	1			1	0	0.00131349	0	0.0516304	0.0375385
		0	0.876543	0	0	0.838542	0.92			0	0	0	0	0.0769231	0.542857			0.542857	0	0.00578778	0	0.0533611	0.027707
		0	0.928571	0	0	0.0460009	0.952632			0	0	0	0	0.638439	0.166667			0.166667	0	0.0393701	0	0.155253	0.0525154
		0.961123	0	0	0.0959368	0.0460009	0.926829			0	0	0	0	0.0728863	0.509091			0.509091	0	0.0377358	0	0.0032391	0.0875
		0.581927	0	0.12963	0.949153	0.133557	0.944954			0.711396	0	0	0	0.0737463	0			0	0	0.000511117	0.0017452	0.00324484	0.0638298
		0.000465073	0	0.12963	0.869565	0.201213	0.92			0.000785282	0	0.250457	0	0.0707331	0.25			0.25	0	0	0	0.0601852	0
		0.616945	0	0.12963	0	0.0756364	0.952381			0	0.728997	0.0490566	0	0.0392482	0			0	0	0	0	0.112881	0.246667
		0	0	0.9	0	0.61926	0.958653			0.000374813	0	0.0500642	0	0.179811	0.513158			0.513158	0.00824176	0	0	0.0473131	0
		0	0	0.9	0	0.61926	0.935407			0	0	0.106833	0	0.0457875	0.492857			0.492857	0	0	0	0.040404	0.144928
		0.0274219	0	1	0	0.61926	0.545455			0	0	0.111446	0	0.0457875	0.526316			0.526316	0	0	0	0.040404	0.132797
		0.814495	0	1	0	0.61926	0.959184			0	0	0	0.00735681	0.12251	0.505747			0.505747	0.000489572	0	0	0.116175	0.134286
		0.918062	0	0.820988	0	0.135914	0.929204			0.458511	0.272222	0	0	0.0560606	0.418605			0.418605	0.000501479	0	0	0.0679744	0.116788
		0	0	0.820988	0	0.987448	0.952381			0.554613	0	0	0.00705645	0.0310142	0.211268			0.211268	0.0119233	0	0	0.0540875	0.266667
		0	0	1	0	0.839316	0.875			0	0	0	0	0.0883908	0.367925			0.367925	0	0	0	0.142825	0.151261
		0.00779338	0	1	0	0.839316	0.875			0	0	0	0	0.0885469	0			0	0.0163043	0	0	0.142566	0.0310078
		0	0	0	0	0.224502	0.91344			0.000638468	0	0	0	0.105263	0.222222			0.222222	0.0164204	0	0	0.0378599	0
		0.615132	0.164794	0	0	0.460751	0.951807			0	0	0	0	0.0303483	0.257143			0.257143	0	0	0	0.0463395	0.238095
		0.309012	0.0273333	0	0	0.0266893	0.871795			0.631553	0	0	0	0.300055	0.34			0.34	0	0	0	0.180352	0
		0.664069	0.0459641	0	0	0.936296	0.875			0.44477	0	0	0.0215054	0.12381	0.363636			0.363636	0	0	0	0.0276982	0.180851
		0.414493	0.115183	0	0	0.0668338	0.973753			0.481524	0	0	0	0.0395849	0.222222			0.222222	0	0	0	0.0126022	0.0178571
		0.079692	0.115183	0	0	0.0321877	0.944223			0.00746269	0	0.00259965	0	0.0430602	0.652513			0.652513	0	0	0	0.0133261	0.231169
		0	0.113224	0	0	0.881162	0.897704			0.0134695	0	0	0	0.0788118	0.504103			0.504103	0.0156021	0	0	0.141073	0.275374
		0.219697	0	0	0.831461	0.402675	0.912854			0	0	0	0	0.740143	0.367041			0.367041	0	0	0	0.108948	0.158187
		0.523195	0	0.581152	0.898907	0.788927	0.932127			0.0393716	0	0	0	0.267486	0.64837			0.64837	0	0	0	0.0628853	0.0802639
		0	0.172749	0	0.0112994	0.788927	0.868304			0.000777941	0	0	0	0.0470914	0.718626			0.718626	0	0	0	0.0965353	0.220246
		0.0347337	0.264599	0	0	0.788927	0.915187			0	0	0	0	0.133869	0.741977			0.741977	0	0.0621103	0	0.0811489	0.138948
		0	0.633777	0	0	0.0158204	0.936364			0.0235537	0	0	0	0.505988	0.690734			0.690734	0	0.00566325	0	0.159751	0.103632
		0.0782517	0.834887	0	0.971429	0.778846	0.957746			0	0	0	0	0.455752	0.490835			0.490835	0	0.00566202	0.000737826	0.182063	0.0946095
		0.133413	0	0	0.166939	0.34375	0.959821			0.00438422	0	0	0	0.675469	0.764177			0.764177	0	0.0322159	0	0.13863	0.129392
		0.142857	0.724138	0.430851	0.159126	0.346591	0.945946			0	0	0	0.00643777	0.122393	0.533572			0.533572	0	0.0320899	0	0.0525194	0
		0.0516304	0.00813008	0	0.115385	0.75048	0.946429			0	0	0	0	0.140924	0.730451			0.730451	0.00431344	0	0.0255448	0.102278	0.160936
		0.201211	0	0.931453	0.115385	0.736332	0.890688			0	0	0	0	0.686567	0.807998			0.807998	0.00111649	0	0.117647	0.0245041	0.228868
		0.00168824	0.0637755	0	0.827778	0.186217	0.810811			0	0	0	0.00365631	0.306604	0.720179			0.720179	0	0	0.0134337	0.175589	0.118971
		0.00178571	0.70155	0.344262	0	0.171021	0.907543			0	0	0	0.00365631	0.0115766	0.725684			0.725684	0	0	0	0.0116389	0
		0	0.875	0	0.842593	0.499844	0.907825			0	0	0	0	0.00356918	0.632965			0.632965	0	0	0	0.00134091	0.113537
		0.7636	0.88	0.870968	0	0.0740157	0.852341			0	0	0	0	0.141667	0.757639			0.757639	0	0	0	0.0319328	0.13843
		0.00186393	0.833333	0.84375	0.0325926	0.0740157	0.916667			0	0	0	0	0.066087	0.721791			0.721791	0	0	0	0.0823602	0
		0	0.833333	0.0117351	0.969697	0.594953	0.960123			0	0	0	0	0.157343	0.769623			0.769623	0	0	0.00082203	0.0634683	0.0746269
		0.734859	0	1	0.336658	0.616698	0.955951			0	0	0	0	0.27904	0.754328			0.754328	0	0	0	0.0742342	0
		0.134041	0	0.605263	0.0817052	0.560102	0.960103			0.00194175	0	0	0	0.158404	0.655418			0.655418	0	0	0	0.0614713	0.256705
		0.849845	0.219914	0	0.0882943	0.0271168	0.951087			0.000932184	0	0.0314228	0	0.158404	0.695621			0.695621	0	0.0013459	0	0.0614713	0.151104
		0.146716	0	0	0	0.924855	0.936643			0.667627	0	0	0	0.0719424	0.722374			0.722374	0	0	0	0.0166568	0.0496454
		0.0355778	0.811116	0.12	0	0.0439386	0.957967			0.11587	0	0	0	0.771843	0			0	0	0.00547619	0	0.0425931	0.0775862
		0.543468	0.906103	0.975	0.96371	0.12534	0.890853			0.00153639	0	0	0	0.175	0.622436			0.622436	0	0	0	0.0349183	0.0763889
		0.241384	0.748366	0.8	0	0.0194301	0.954909			0.00968941	0	0	0	0.390034	0.745419			0.745419	0	0	0.0021335	0.157895	0.0568754
		0.0478992	0.874881	0.954545	0	0.946783	0.955465			0.0378752	0	0	0	0.519187	0.765748			0.765748	0	0	0.0006413	0.141602	0.0434783
		0.0366379	0.920878	0.149798	0	0.914729	0.964298			0.0014796	0	0.0103627	0	0.115044	0.807979			0.807979	0	0	0	0.213672	0.0795455
		0.144946	0.532468	0	0.820144	0.233056	0.959571			0.0134831	0	0	0	0.214765	0.747221			0.747221	0	0	0.00386847	0.0787356	0.0693069
		0.861865	0	0.507812	0.820144	0.933333	0.910259			0.047873	0	0	0	0.0648554	0.725978			0.725978	0	0	0	0.0141786	0.0451613
		0	0	0.935484	0	0.933333	0.943934			0.255099	0	0	0	0.216617	0.698454			0.698454	0	0.00222321	0.0266052	0.0387775	0
		0.474208	0.907143	0.982301	0	0.0460614	0.895927			0	0	0	0	0.0232829	0.751317			0.751317	0	0	0	0.0893592	0.24918
		0.147353	0.907143	0	0.472222	0.483568	0.967675			0.000706048	0	0.256826	0	0.340058	0.706776			0.706776	0	0	0	0.120591	0.0989011
		0.318348	0.84	0	0.103896	0.661538	0.953665			0	0	0	0	0.842145	0.684035			0.684035	0	0	0.0146699	0.10227	0.117647
		0.0640786	0.84	0.000164765	0.161638	0.507375	0.964639			0	0	0	0	0.839969	0			0	0	0	0.0146699	0.102999	0.0961538
		0.00160514	0.916667	0.000341676	0.161638	0.13945	0.95911			0.0115959	0	0	0	0.849057	0.741789			0.741789	0	0	0.0139186	0.0641902	0.247368
		0	0.916667	0.709251	0	0.13945	0.952585			0.00427807	0	0	0	0.845805	0.629669			0.629669	0	0	0.0139186	0.0646513	0.0441176
		0.952151	0	0.709251	0	0.570815	0.704545			0	0	0	0	0.927052	0.757307			0.757307	0.00339559	0	0.0300893	0.178171	0.231707
		0.95202	0	0.709251	0	0.361607	0.898509			0.530957	0	0	0	0.927052	0.686386			0.686386	0	0	0.0300893	0.177337	0.1375
		0.00102643	0.307216	0.78655	0	0.36019	0.946768			0.536534	0.0218978	0	0	0.0266588	0.695453			0.695453	0	0	0	0.00744269	0.22
		0.951002	0.921569	0.78655	0	0.152542	0.951594			0.00136737	0.0218978	0	0	0.0262857	0.704374			0.704374	0.00279525	0.000645369	0	0.0499821	0.128713
		0.0567602	0	0.669811	0	0	0.964859			0.518564	0	0.00167411	0	0.0198295	0.795455			0.795455	0	0.0429582	0	0.0241992	0
		0.199322	0	0.669811	0.903846	0.946449	0.958818			0.0311615	0	0.00167411	0	0.169014	0.56051			0.56051	0	0.00115607	0	0.140376	0.0526316
		0.00122304	0	0.569231	0.961538	0.946163	0.935473			0.256742	0	0	0	0.0418848	0.718389			0.718389	0	0	0.00410397	0.0510733	0.0533081
		0.00587828	0	0	1	0.967742	0.962264			0	0	0	0	0.0172414	0.731081			0.731081	0	0	0.00410397	0.110485	0.192382
		0	0	0	0.804428	0.967742	0.965763			0	0	0.80597	0	0.0172414	0.618939			0.618939	0	0	0.00181269	0.110485	0
		0	0	0	0.926471	0.965594	0.963871			0	0	0	0	0.155217	0.699324			0.699324	0	0	0	0.208681	0
		0	0	0	0.896552	0.3618	0.944097			0.00119119	0	0	0	0.101206	0.782637			0.782637	0	0.00554785	0	0.105048	0
		0	0	0	0.969188	0.582015	0.0588235			0	0	0	0	0.121708	0.720734			0.720734	0	0	0	0.0483833	0
		0.0232558	0	0	0.821229	0.242707	0.953634			0	0	0	0	0.256915	0.72228			0.72228	0	0	0.000971188	0.0393785	0
		0.691734	0.22905	0.821656	0.8125	0.106509	0.954101			0	0	0	0	0.256915	0.521739			0.521739	0	0.00152393	0	0.0387603	0.0216346
		0.0127901	0.763285	0	0.0349515	0.272727	0.961998			0.516961	0	0	0	0.256915	0.685289			0.685289	0	0.000488806	0	0.0387603	0.041
		0	0.290323	0	0.942308	0.414877	0.933791			0	0	0	0	0.256915	0.643656			0.643656	0	0.159825	0	0.0387603	0.00913242
		0.963398	0.0361795	0	0.89	0.747097	0.943235			0	0	0	0	0.154094	0.674978			0.674978	0	0	0	0.127247	0.171916
		0.356442	0.931408	0	0	0.248588	0.9375			0.603781	0	0	0	0.572327	0.67061			0.67061	0	0	0.00943396	0.475793	0.016
		0	0.931408	0.813333	0.454054	0.964935	0.939196			0.203085	0	0	0.06	0.318275	0.416667			0.416667	0	0	0.00943396	0.0477941	0.0226667
		0.000773694	0	0.691358	0	0.964935	0.913219			0	0	0	0	0.318275	0.673913			0.673913	0	0	0	0.0477941	0.00636943
		0.0379624	0	0	0.342697	0.912226	0.954732			0	0	0	0	0.0556773	0.674354			0.674354	0	0	0	0.0732714	0.028098
		0.156772	0	0	0	0.564057	0.9524			0.00720783	0	0	0	0.34202	0.5			0.5	0	0	0	0.10349	0.0319744
		0	0	0	0	0.203627	0.892804			0.0519966	0	0	0	0.0135248	0.808463			0.808463	0	0	0	0.0179493	0.0170455
		0	0.0347983	0	0.563422	0.84	0.926253			0	0	0	0	0.682729	0.710726			0.710726	0	0	0	0.0135853	0.0352221
		0.184	0	0.336134	0	0.970149	0.945556			0	0	0.454545	0	0.0989076	0			0	0	0.00267658	0	0.108691	0.066868
		0.0782455	0	0	0	0.941466	0.966253			0.0249192	0	0.454545	0	0.00901917	0.498515			0.498515	0	0.00267658	0	0.01002	0.0247748
		0.911017	0.758932	0.23125	0.442623	0.964286	0.953585			0	0	0.153846	0	0.31522	0.657592			0.657592	0	0	0	0.0957576	0.0107527
		0.363565	0	0	0	0.958754	0.955874			0	0	0	0	0.0351617	0.606097			0.606097	0	0	0	0.0466037	0.0122449
		0.220987	0	0	0.101961	0.528409	0.945848			0.00064711	0	0	0	0.0840336	0.724609			0.724609	0	0.115093	0.002849	0.00878272	0.0167598
		0.0717875	0	0	0.0621504	0.131617	0.938885			0	0	0.0322581	0	0.0821355	0.773525			0.773525	0	0	0	0.00880437	0.0508982
		0.733241	0	0	0	0.226611	0.94799			0	0	0	0	0.0821355	0.885714			0.885714	0	0	0.00230415	0.00880437	0
		0.914684	0	0.878788	0.490741	0.644444	0.941176			0.248438	0	0.25	0	0.0115466	0.711542			0.711542	0	0	0	0.0786665	0.0361446
		0	0	0.878788	0.490741	0.87013	0.866667			0.33374	0	0.0517241	0	0.316865	0.728614			0.728614	0	0	0	0.0129828	0.0253971
		0.937417	0	0.871795	0.490741	0.937756	0.94625			0	0	0	0	0.0695652	0.751199			0.751199	0.00573066	0	0.000700525	0.268199	0.0197517
		0.904855	0.00152905	0.871795	0.913793	0.939587	0.5			0.194954	0	0	0	0.143646	0.769192			0.769192	0	0	0	0.0758853	0.0563119
		0.935327	0	0.958333	1	0.953887	0.954327			0.202091	0.0219178	0	0	0.544375	0.546301			0.546301	0	0	0	0.0705606	0
		0.830467	0	0.958333	1	0.954274	0.952957			0.663303	0	0	0	0.539395	0.178218			0.178218	0	0.00223214	0	0.0697136	0.0268809
		0.0092545	0	0.909091	1	0.949628	0.636364			0.232323	0	0	0	0.0365854	0.573569			0.573569	0	0	0	0.091874	0.0753092
		0.150921	0	0.909091	0.872727	0.933596	0.825138			0.00671141	0	0	0	0.646154	0.79744			0.79744	0	0	0.149533	0.0170213	0.0720642
		0.00675219	0	0.934783	0.872727	0.196706	0.962051			0	0	0	0	0.0368324	0.731636			0.731636	0	0	0	0.0571655	0.0626175
		0.366251	0.00269642	0.934783	0.872727	0.717185	0.910379			0	0	0	0	0.353121	0.0295421			0.0295421	0	0	0	0.146145	0.0567641
		0.000607472	1	1	0.907609	0.694815	0.960204			0	0	0	0	0.0607832	0.681063			0.681063	0	0.00152555	0	0.104208	0.0461755
		0.606867	0.985075	1	0.904	0.240055	0.957746			0	0	0	0	0.0607832	0.688037			0.688037	0	0.000680735	0	0.104208	0.0178367
		0.446644	0	0.713615	0.904	0.240055	0.928571			0.000702741	0	0	0	0.26052	0.730812			0.730812	0	0	0	0.0974591	0.0451496
		0.301593	0.0169226	0.713615	0.904	0.222081	0.950928			0.273697	0.0255474	0	0	0.291105	0.416667			0.416667	0.000948767	0	0	0.101607	0.077623
		0.303136	0	0.988764	0.470149	0.836478	0.956528			0.00468457	0	0	0	0.128596	0.743022			0.743022	0.000752219	0	0	0.0450491	0.0624594
		0.940554	0.0152566	0.988764	0.470149	0.932175	0.960406			0	0	0	0	0.094647	0.818096			0.818096	0	0.0177947	0	0.133189	0.0860096
		0.663107	0	0	0.470149	0.955172	0.957776			0.560647	0	0	0	0.769231	0.523735			0.523735	0	0	0	0.0231023	0.0813247
		0.0496734	0.890539	0	0.685393	0.919118	0.896411			0.0933852	0	0	0	0.0569068	0.521535			0.521535	0	0	0	0.0176883	0.0418668
		0	0.617555	0	0.962963	0.878378	0.530185			0.0114844	0	0	0	0.0429062	0.698828			0.698828	0	0	0	0.0536738	0.0535515
		0.050299	0.739056	0	0.962963	0.917219	0.93905			0	0	0.0425532	0	0.146679	0.811024			0.811024	0	0	0	0.133755	0.0687437
		0.0766088	0.694581	0	0.962963	0.298287	0.957074			0.0071599	0	0.0425532	0	0.715996	0.641176			0.641176	0	0.00938967	0	0.180187	0.0499708
		0	0.694581	0	0.885714	0.651376	0.932123			0.000869376	0.0523416	0	0	0.227147	0.635054			0.635054	0.0391276	0	0	0.0264368	0.0595979
		0	0.666667	0.0194986	0.885714	0.313202	0.0130982			0	0	0	0	0.220104	0.782021			0.782021	0.000447094	0.00212637	0	0.109994	0.0440372
		0.648776	0	0.00111899	0.885714	0.674026	0.937037			0	0	0	0	0.650794	0.618721			0.618721	0.00159405	0	0	0.0136054	0.036565
		0.806871	0.951613	0	0.831683	0.265217	0.933239			0.221102	0	0	0	0.650794	0.790529			0.790529	0	0	0	0.0136054	0
		0.088172	0.848485	0	0.597938	0.384794	0.938751			0.29951	0	0	0	0.0609645	0.741117			0.741117	0	0	0	0.240044	0.0216525
		0.203902	0.805195	0	0.597938	0.701653	0.931034			0.00503303	0	0	0	0.152809	0.820406			0.820406	0.000917151	0	0	0.259686	0.037499
		0	0.95114	0	0.597938	0.421296	0.96414			0.006247	0	0	0	0.344828	0.34375			0.34375	0	0	0	0.193192	0.0452541
		0.00092081	0.952066	0	0.909091	0.421296	0.959648			0	0	0	0	0.29484	0.651675			0.651675	0	0	0	0.194535	0.122448
		0.350297	0.0101979	0	0.909091	0.672544	0.757221			0.00572155	0	0	0	0.0170098	0.684402			0.684402	0	0	0	0.076183	0.0614035
		0.971207	0.0101979	0.630435	0.909091	0.672544	0.757221			0.214105	0	0	0	0.0170098	0.753861			0.753861	0.00613695	0.0017452	0	0.076183	0.0540919
		0	0	0.330334	0.702857	0.672544	0.953076			0.635769	0	0	0	0.111893	0.751935			0.751935	0	0	0	0.0245756	0.0395997
		0	0.954884	0	0.702857	0.0836653	0.962733			0	0	0.195876	0	0.232422	0.708913			0.708913	0.00117073	0	0	0.0456677	0.0289766
		0	0	0.273356	0.702857	0.0736086	0.93361			0	0	0	0	0.284411	0.556269			0.556269	0.0427011	0	0	0.0828129	0.0240202
		0.0455197	0	1	0.702857	0.954967	0.931968			0	0	0	0	0.0498931	0.707615			0.707615	0	0	0.00202532	0.14109	0.0178606
		0.95122	0.193045	0.879781	0.26178	0.285479	0.94659			0	0	0	0	0.0689655	0.796912			0.796912	0	0	0	0.0769231	0.0296032
		0.134129	0	0.949153	0.26178	0.564606	0.900361			0	0	0	0.00350416	0.647822	0.624395			0.624395	0	0	0	0.0882231	0.48419
		0.0410959	0.0145997	0.9	0.26178	0.960784	0.954282			0	0	0.00735681	0	0.647822	0.758272			0.758272	0	0	0	0.088904	0.0276097
		0.935523	0.188323	0.959302	0.26178	0.958702	0.951525			0.000988305	0	0	0	0.955556	0.577798			0.577798	0.00629371	0	0	0.137681	0.0106168
		0.556617	0.671429	0	0.210526	0.815248	0.946394			0.537478	0	0.00705645	0	0.955556	0.671958			0.671958	0	0	0	0.137681	0.0460611
		0	0.000924784	0	0.210526	0.89722	1			0.00146929	0	0	0	0.240169	0.765922			0.765922	0	0	0	0.0439071	0.0362182
		0.286737	0	0.0959368	0.210526	0.89722	0.942664			0	0	0	0	0.154912	0.779567			0.779567	0	0	0	0.137999	0.0465044
		0	0	0.949153	0.210526	0.857143	0.968515			0.0582307	0	0	0	0.479649	0.671793			0.671793	0	0	0	0.0477323	0.120253
		0	0.827586	0.869565	0	0.909574	0.964286			0	0	0	0	0.0351095	0.650602			0.650602	0	0	0.000601504	0.0363088	0.0963287
		0.499688	0.827586	0	0	0.883095	0.956456			0.000611471	0	0	0	0.351702	0.423247			0.423247	0	0	0	0.194566	0.471795
		0.713684	0.941489	0	0	0.860058	0.963664			0.0594789	0	0.0215054	0	0.105556	0.307087			0.307087	0.00369344	0	0	0.05828	0.0131803
		0.366442	0.941489	0	0	0.885102	0.938147			0.088853	0	0	0	0.279129	0.776579			0.776579	0	0	0	0.0611133	0.0257341
		0.290771	0.882353	0	0	0.119923	0.947841			0.380712	0	0	0	0.550243	0.842781			0.842781	0	0	0	0.103656	0.0282881
		0.0529528	0.888889	0	0	0.141876	0.937836			0.0182927	0	0	0	0.350877	0.741562			0.741562	0	0	0	0.162719	0.0206871
		0.443058	0.857143	0	0	0.957988	0.95009			0.000667223	0	0	0	0.454344	0.606061			0.606061	0	0	0	0.132491	0.0219747
		0.260747	0.857143	0	0	0.115059	0.944174			0.00250917	0	0	0	0.454344	0.711627			0.711627	0	0	0.00409836	0.132491	0.0413209
		0	0	0	0	0.115059	0.963701			0.00074474	0	0	0	0.15534	0.685591			0.685591	0.00027859	0	0	0.0543206	0.0554269
		0.394068	0	0	0	0.434199	0.551774			0	0	0	0	0.152401	0.632346			0.632346	0	0.132511	0	0.110263	0.0437155
		0.403527	0	0	0	0.26151	0.94265			0.0159197	0	0	0	0.13554	0.537001			0.537001	0	0	0	0.0286406	0.352071
		0.000552384	0	0	0.0232108	0.269608	0.955836			0.0160381	0	0	0	0.157895	0.282609			0.282609	0	0.000737826	0.00671141	0.0993018	0.0533213
		0.506999	0	0	0.473054	0.617908	0.960272			0	0	0	0	0.566038	0.400538			0.400538	0.00592885	0	0	0.214286	0.022966
		0.559993	0	0	0.730769	0.169492	0.977099			0.0149007	0	0.686121	0	0.642857	1			1	0	0	0.000716675	0.0805112	0.0306287
		0.961396	0	0	0.730769	0.169492	0.823933			0.0177448	0	0.641221	0	0.880878	0.846154			0.846154	0	0.0255448	0	0.0451613	0.0276
		0.494625	0	0	0.820513	0.477204	0.787879			0.786329	0	0.00643777	0	0.814408	0.653061			0.653061	0	0.117647	0.006509	0.0240338	0.321244
		0.261456	0	0	0.92	0.477204	0.895288			0.00751943	0	0	0	0.909639	0.770107			0.770107	0	0.0134337	0	0	0.212644
		0.675315	0	0.637306	0.92	0.963261	0.960928			0	0	0	0.08	0.91358	0.78481			0.78481	0	0	0	0	0.0338548
		0.753279	0	0.967273	0.862069	0.963261	0.97039			0.00244459	0	0.00365631	0.0701754	0.137712	0.703978			0.703978	0	0	0	0.0807953	0
		0.103958	0.0038835	0.831461	0.85	0.379202	0.955318			0	0	0.00365631	0.0701754	0.174014	0.8003			0.8003	0	0	0	0.0896304	0.0434269
		0	0	0.898907	0.85	0.104276	0.935484			0.0211055	0	0	0	0.0263959	0.804156			0.804156	0	0	0	0.0232036	0.0437099
		0.310338	0	0.0112994	0.921875	0.104276	0.959641			0	0	0	0	0.433962	0.157025			0.157025	0	0.00082203	0	0.287516	0.0333333
		0.00605602	0	0	0	0.104276	0.953897			0	0	0	0	0.318352	0.720904			0.720904	0.00127714	0	0.00598802	0.260762	0.0169056
		0	0	0	0.604651	0.111438	0.912987			0.000882835	0	0	0	0.343917	0.660371			0.660371	0	0	0.0128205	0.0507144	0.063017
		0.109878	0	0.971429	0.285714	0.0964199	0.950255			0	0	0	0	0.217263	0.729106			0.729106	0	0	0.0128205	0.0409139	0.0643566
		0	0	0.166939	0.894737	0.498403	1			0	0	0	0	0.287835	0.74428			0.74428	0	0	0.00204918	0.0869118	0.0426888
		0.122969	0	0.159126	0.9	0.870968	0.948505			0	0	0	0	0.622378	0.368715			0.368715	0.00404858	0	0.00706714	0.122484	0.0169695
		0	0	0.115385	0.875	0.869565	0.970588			0.0143541	0	0	0	0.697226	0.687678			0.687678	0	0	0.00706714	0.106833	0.00858369
		0.00648107	0	0.115385	0	0.727273	0.75			0	0	0	0	0.731766	0.704788			0.704788	0	0.0021335	0	0.0851574	0.0439763
		0	0	0.827778	0	0.0756617	0.933333			0.00277053	0	0	0	0.250269	0.717784			0.717784	0	0.0006413	0	0.0613165	0.0337381
		0	0	0	0	0.466483	0.946449			0	0	0	0	0.0572152	0.67552			0.67552	0	0	0	0.0128604	0.0491288
		0	0	0.842593	0	0.807724	0.942186			0.000849257	0	0	0	0.161243	0.0514706			0.0514706	0	0.00386847	0	0.105244	0.0338519
		0	0	0	0	0.976562	0.968884			0	0	0	0	0.139949	0.0356083			0.0356083	0	0	0	0.198073	0.0152046
		0	0	0.0325926	0	0.976562	0.953746			0	0	0	0	0.139949	0.36972			0.36972	0	0.158127	0	0.198073	0.00456043
		0.958209	0.825263	0.969697	0.10274	0.581648	0.954376			0	0	0	0	0.123318	0.765439			0.765439	0	0.14074	0	0.173805	0.0123217
		0.927956	0	0.336658	0.126872	0.0252404	0.95283			0.900763	0.0123967	0	0	0.458564	0.70871			0.70871	0.00483092	0.0266052	0	0.117997	0.0340845
		0.0431181	0	0.954545	0.0640177	0.272067	0.958101			0.32977	0.198061	0	0	0.697495	0.678285			0.678285	0.00575816	0	0	0.142387	0.0705664
		0	0	0.0817052	0.752941	0.272067	0.960259			0.0141913	0.450283	0	0	0.75	0.646291			0.646291	0	0	0	0	0.0105724
		0	0	0.0882943	0.752941	0.26921	0.967672			0	0	0	0	0.802326	0.709675			0.709675	0	0.0146699	0	0.277076	0.0118153
		0.809231	0	0.0495553	0.706422	0.513725	0.964951			0	0	0	0	0.606936	0.675375			0.675375	0	0.0146699	0	0.0136816	0.0261834
		0.957604	0.931034	0	0.706422	0.227392	0.429818			0	0	0	0	0.710843	0.672447			0.672447	0	0.0139186	0	0	0.0262682
		0.0110791	0.705882	0	0.773913	0.235883	0.962832			0.733287	0	0	0	0.692274	0			0	0	0.0139186	0	0.0336536	0.538462
		0.422454	0.413793	0.96371	0.84	0.750202	0.959745			0	0	0	0	0.110194	0.711892			0.711892	0	0.0300893	0	0.0552915	0.0973966
		0.715706	0	0.319372	0	0.750202	0.955084			0	0	0	0	0.328918	0.447368			0.447368	0	0.0300893	0	0.348782	0.0865187
		0.858076	0	0	0.855072	0.415797	0.9457			0	0.0520134	0	0	0.0677749	0.807914			0.807914	0	0	0	0.0356696	0.0512087
		0	0	0	0.833333	0.153609	0.135791			0.373377	0	0	0	0.298108	0.725452			0.725452	0	0	0	0.0469837	0.050923
		0.371006	0	0	0	0.159275	0.763214			0	0	0	0	0.126354	0.652156			0.652156	0	0	0	0.00482057	0.046943
		0.648224	0.976155	0.820144	0	0.549223	0.954088			0.0127573	0	0	0.121807	0.137807	0.654206			0.654206	0	0	0	0.0611981	0.0429575
		0.329095	0.882353	0.820144	0	0.845841	0.960599			0.0203766	0	0	0	0.0407498	0.441996			0.441996	0	0.00410397	0	0.0340841	0.00345224
		0.494384	0.262295	0.282009	0	0.342317	0.921865			0	0	0	0	0.505263	0.720915			0.720915	0	0.00410397	0	0.0831622	0.072818
		0.945671	0.0376569	0	0	0.0391304	0.953636			0.00589667	0	0	0	0.586777	0.72101			0.72101	0	0.00181269	0	0.0852183	0.0241418
		0.210683	0	0	0	0.98	0.953939			0.496988	0	0	0	0.169972	0.531469			0.531469	0	0	0	0.0722858	0.0504672
		0.24421	0	0.472222	0.121019	0.98	0.954361			0	0	0	0	0.169972	0.807389			0.807389	0.00395517	0	0	0.0722858	0.0613953
		0.357898	0	0.103896	0.924528	0.0508682	0.921704			0.0028777	0	0	0	0.169972	0.741058			0.741058	0.0523242	0	0	0.0722858	0.0685198
		0.0189741	0	0.161638	0	0.0137482	0.909091			0.00192123	0	0.0147596	0	0.105012	0.710378			0.710378	0.0618965	0.000971188	0	0.0657609	0.0511489
		0.0163196	0	0.161638	0	0.944444	0.958366			0.0179372	0	0	0	0.0447642	0.636364			0.636364	0	0	0	0.0372793	0.0673077
		0.00426699	0.0250391	0	0	0.897059	0.754839			0.001	0	0	0	0.806877	0.695256			0.695256	0	0	0	0.0676182	0.090797
		0.154219	0.109845	0	0.196429	0.949367	0.95151			0	0	0.215548	0	0.0115451	0.666667			0.666667	0	0	0	0.0186186	0.0990867
		0.0277354	0.75	0.249601	0.196429	0.643478	0.957999			0.00572866	0	0.215548	0	0.238795	0.758647			0.758647	0	0	0	0.021873	0.198559
		0.485714	0.959184	0	1	0.963437	0.860033			0	0	0	0	0.806452	0.844033			0.844033	0	0.00943396	0	0	0.0644557
		0.059208	0.928571	0.0880593	0	0.963437	0.947867			0	0	0	0	0.777132	0.928571			0.928571	0.000580383	0.00943396	0	0.0408331	0.0344341
		0.00537564	0.472551	0	0.585106	0.88255	0.893839			0.0455665	0	0.588372	0	0.3035	0.767221			0.767221	0.00318725	0	0	0.0155391	0.0156029
		0.956701	0	0	0.585106	0.0647273	0.956384			0	0	0	0	0.783457	0.794986			0.794986	0	0	0	0.168589	0.0280965
		0	0.683891	0	0.484581	0.582822	0.953107			0.338272	0	0	0	0.783457	0.804003			0.804003	0	0	0	0.168589	0.0150808
		0.970882	0.422222	0.903846	0.22619	0.96566	0.942222			0	0	0.06	0	0.0661939	0.708529			0.708529	0	0	0	0.0668821	0.0275662
		0.951965	0.94	0.961538	0.22619	0.927083	0.953025			0.523921	0	0	0	0.373913	0.73185			0.73185	0	0	0.00218103	0.00998004	0.0342745
		0.952174	0.954545	1	0.64	0.973684	0.957022			0.519256	0	0.173526	0	0.462102	0.000707965			0.000707965	0	0	0.00036324	0.0894163	0.0533887
		0.0224949	0.558621	0.804428	0.64	0.952096	0.962206			0.876761	0	0	0	0.648873	0.797424			0.797424	0	0	0.00108186	0.0558613	0.0907068
		0.56211	0.939394	0.926471	0.733333	0.952381	0.833333			0.00121803	0	0	0	0.395398	0.319678			0.319678	0	0	0.0474342	0.13908	0.0220723
		0.448819	0.644231	0.896552	0.733333	0.846154	0.956072			0.302231	0	0	0	0.0377229	0.721945			0.721945	0.000129887	0	0	0.0622039	0.200475
		0.225806	0.791667	0.969188	0.942857	0.105263	0.833333			0.0871249	0	0	0	0.0366178	0.656769			0.656769	0	0.002849	0	0.0633124	0.0947932
		0.418933	0.978723	0.821229	0.942857	0.919558	0.949846			0.00319052	0	0	0	0.652941	0.625407			0.625407	0.000425677	0	0	0.238751	0.0967078
		0.818868	0.907552	0.8125	0.6875	0.554913	0.935065			0.00581637	0	0	0	0.0292994	0.720021			0.720021	0	0.00230415	0	0.107808	0.0227604
		0.25647	0.916667	0.0349515	0.6875	0.48507	0.888889			0	0	0	0.00821355	0.0292994	0.213115			0.213115	0.00215703	0	0	0.107808	0.031746
		0	0.883268	0.942308	0.888889	0.951129	0.951825			0.00476117	0	0	0.00364078	0.199964	0.631865			0.631865	0	0.0294357	0	0.104004	0.170579
		0.0103287	0.139731	0.89	0.888889	0.210377	0.951152			0	0	0	0	0.210753	0.698456			0.698456	0	0	0	0.230454	0.0619153
		0.126341	0.144292	0	0	0.978261	0.961652			0.00618294	0	0	0	0.183333	0.747339			0.747339	0	0.000700525	0	0.600832	0.0994635
		0	0	0.454054	0	0.822535	0.960528			0.0481613	0	0	0	0.524541	0.723761			0.723761	0	0.399445	0	0.0881569	0.0687547
		0.859316	0	0	0	0.0837909	0.96752			0	0	0	0	0.225806	0.737604			0.737604	0	0.394483	0	0.63658	0
		0.057226	0	0.342697	0	0.3375	0.091713			0.00220913	0	0	0	0.225806	0.754131			0.754131	0	0	0	0.63658	0.0443776
		0.434321	0	0	0	0.248097	0.953508			0.00356506	0	0	0	0.0496124	0.69198			0.69198	0	0	0	0.0527006	0.0311703
		0.056184	0.169993	0	0	0.616022	0.140896			0.37014	0	0	0	0.0496124	0.579799			0.579799	0	0.0298399	0	0.0527006	0.0271556
		0.0250346	0.358839	0.563422	0	0.204065	0.959828			0.00813093	0	0	0	0.480293	0.750959			0.750959	0	0	0	0.0666667	0.0477606
		0.118853	0.954887	0	0	0.204065	0.957032			0.0039303	0	0	0	0.480293	0.268293			0.268293	0	0	0	0.0666667	0.444169
		0.000706964	0.93662	0	0.911197	0.334325	0.956638			0	0	0	0	0.241544	0.126316			0.126316	0.00449438	0.149533	0	0.0860882	0.153022
		0	0.916667	0.442623	0.28267	0.966188	0.945905			0	0	0	0	0.04869	0.232558			0.232558	0.00449438	0	0	0.0198231	0.145161
		0.00860485	0.942308	0	0.28267	0.966188	0.962264			0	0	0	0	0.0485999	0.502662			0.502662	0.00757576	0.0379715	0	0.0198231	0
		0.0400281	0.948718	0.101961	0.930233	0.943396	0.776464			0.00519246	0	0	0	0.0485999	0.653972			0.653972	0.00757576	0	0	0.0198231	0.799735
		0.931241	0.875	0.0621504	0.930233	0.964567	0.951766			0	0	0	0	0.0412186	0.663035			0.663035	0	0	0	0.0776357	0.0325726
		0.281942	0.970588	0	0.916667	0.964567	0.961574			0.669694	0	0	0	0.0908549	0.740057			0.740057	0	0	0	0.109927	0.0895396
		0.945768	0	0.490741	0.916667	0.987013	0.955262			0.00108672	0	0	0	0.11165	0.769231			0.769231	0	0	0	0.0417288	0.0794538
		0.17131	0	0.490741	0.852041	0.987013	0.957033			0.750032	0	0	0	0.859649	0.48			0.48	0	0	0	0.149171	0.0595496
		0	0.00537634	0.490741	0.852041	0.921916	0.949198			0.00775795	0	0	0	0.527027	0.802508			0.802508	0.000448793	0	0	0.0495868	0.057403
		0.0414526	0.00537634	0.913793	0.939394	0.113935	0.962173			0	0	0	0	0.138211	0.241379			0.241379	0.00208768	0	0	0.117207	0.436893
		0.0420979	0.00154464	1	0.939394	0.262081	0.353104			0.0133791	0	0	0	0.0581377	0.619048			0.619048	0	0	0.0162791	0.056602	0.0436302
		0.0526316	0.896552	1	0.849315	0.497758	0.956619			0.0143565	0.0124827	0	0	0.327312	0			0	0	0	0.00113177	0.112742	0.0531811
		0	0.896552	1	0.849315	0.692759	0.938144			0	0	0	0	0.713307	0.64			0.64	0	0	0	0.130526	0.0185039
		0.0408544	0	0.872727	0.745455	0.79031	0.905556			0.00199203	0	0	0	0.0460653	0.588235			0.588235	0	0	0	0.0242967	0.0208253
		0.930419	0	0.872727	0.745455	0.101333	0.672727			0.00961538	0	0	0	0.0460653	0.679287			0.679287	0	0	0	0.0242967	0.0147938
		0.595976	0	0.872727	0.637363	0.967213	0.946791			0.664516	0	0	0	0.259882	0.772093			0.772093	0	0	0	0.0401522	0.0497768
		0.240893	0	0.907609	0.637363	1	0.952464			0.0640047	0	0	0	0.0388889	0.718173			0.718173	0	0	0	0.0254958	0.027457
		0	0	0.904	0.943396	0.964286	0.950059			0	0	0	0	0.0904188	0.434286			0.434286	0	0	0	0.117098	0.0262551
		0.266102	0	0.904	0.943396	1	0.938498			0	0	0	0	0.0904188	0.756299			0.756299	0	0	0	0.117098	0.0479627
		0.0781327	0.962312	0.904	0	0.945455	1			0.0557509	0	0	0	0.0907643	0.725087			0.725087	0	0	0	0.116629	0.0938023
		0.349155	0.849412	0.470149	0	0.275168	0.979167			0.0102356	0	0	0	0.29087	0.613493			0.613493	0.0201342	0	0	0.016384	0.0279346
		0	0.955017	0.470149	0	0.950612	0.974878			0.00437465	0	0	0	0.138221	0.509182			0.509182	0.00290135	0	0	0.0377024	0.0183194
		0.926362	0.52459	0.470149	0.0989011	0.970833	0.75			0	0	0	0	0.129068	0.715768			0.715768	0	0	0	0.0389372	0.0514527
		0.970295	0.570423	0.685393	0.0989011	0.921053	0.891892			0.622092	0	0	0	0.42628	0.744164			0.744164	0	0	0	0.113015	0.0612425
		0	0.778788	0.962963	0.0989011	0.95174	0.718182			0.0795222	0	0	0	0.42628	0.746879			0.746879	0	0	0	0.113307	0.0327391
		0.908881	0.932353	0.962963	0	0.959799	0.956863			0	0	0	0	0.176182	0.607198			0.607198	0.000186625	0	0	0.0262428	0.0818515
		0.360866	0.689524	0.962963	0	0.834862	0.956			0.142517	0	0	0	0.118983	0.583882			0.583882	0.000196207	0	0	0.0736717	0.0449974
		0.190347	0	0.885714	0	0.723988	0.905109			0.200268	0	0	0	0.114611	0.755922			0.755922	0	0	0	0.0741235	0.0737221
		0.954047	0.494681	0.885714	0.767442	0.723988	0.96518			0	0	0	0	0.211538	0.774155			0.774155	0	0.00202532	0	0.135328	0.0670017
		0.512723	0.970588	0.885714	0.767442	0.201701	0.942165			0.535176	0	0	0	0.504002	0.790788			0.790788	0	0	0	0.0670129	0.0254042
		0.134215	0.928571	0.831683	0.767442	0.201701	0.946188			0.103603	0.170732	0.00350416	0	0.0740248	0.525			0.525	0	0	0	0.00939542	0.170672
		0.517168	0.798969	0.597938	0.929412	0.880274	0.951899			0.00101403	0	0	0	0.0204444	0.823929			0.823929	0.0495202	0	0	0.0459878	0.222772
		0.338539	0.351852	0.597938	0.929412	0.338479	0.955933			0.00514139	0	0	0	0.189516	0.714286			0.714286	0	0	0	0.0094382	0.0557996
		0	0	0.597938	0.929412	0.562991	0.912925			0.0116573	0	0	0	0.189516	0.513289			0.513289	0	0	0	0.0094382	0.0857633
		0	0	0.909091	0.470769	0.457296	0.971111			0	0	0	0	0.0542067	0.706899			0.706899	0	0	0	0.0434157	0
		0.0312686	0	0.909091	0.470769	0.94018	0.958924			0	0	0	0	0.0293698	0.775028			0.775028	0.000647249	0	0	0.0121607	0.0316187
		0.041768	0	0.909091	0.470769	0.829417	0.944276			0	0.45362	0	0	0.376963	0.641228			0.641228	0	0	0	0.00276243	0.00992146
		0	0	0.702857	0	0.73523	0.94822			0.0361033	0.135099	0	0	0.85	0.749979			0.749979	0	0.000601504	0	0.213126	0.0238411
		0.642021	0	0.702857	0.084507	0.55954	0.953737			0	0.194154	0	0.0203562	0.549296	0.758635			0.758635	0	0	0	0.0655022	0.0350574
		0	0	0.702857	0	0.560712	0.93488			0.00353774	0.14346	0	0	0.900631	0.728062			0.728062	0	0	0	0.337487	0.065739
		0.103552	0	0.702857	0.193863	0.778846	0.95981			0	0.137339	0	0	0.218182	0.676488			0.676488	0	0	0.00475842	0.0217391	0.112224
		0.600775	0	0.26178	0.773663	0.572792	0.956604			0.0453778	0	0.768053	0	0.113692	0.775257			0.775257	0	0	0	0.118733	0.0278137
		0.0654612	0	0.26178	0.924731	0.643275	0.954122			0	0	0	0	0.113692	0.72966			0.72966	0.000631712	0	0.00809465	0.118733	0.0566387
		0.385093	0.016449	0.26178	0.958678	0.425428	1			0.017	0	0	0	0.440847	0.740414			0.740414	0	0	0	0.0232188	0.0253917
		0.25	0	0.26178	0.97619	0.954857	0.948933			0.218182	0.444444	0	0	0.0754658	0.793374			0.793374	0	0.00409836	0	0.039783	0.192308
		0.404762	0.240822	0.210526	0.866667	0.063306	0.972973			0.000523743	0.18806	0	0	0.225806	0.689152			0.689152	0	0	0	0.0814717	0.0339371
		0	0.941633	0.210526	0.923077	0.460779	0.870727			0.00102987	0.116935	0	0	0.723558	0.711155			0.711155	0	0	0	0.165619	0.0980392
		0.000443001	0.371146	0.210526	0.928571	0.913978	0.957642			0	0.204615	0	0	0.651584	0.713568			0.713568	0	0	0	0.021396	0.0436051
		0.00322355	0	0.210526	0.922481	0.790698	0.95			0	0.203733	0	0	0.653333	0.392287			0.392287	0	0.00671141	0	0.0175527	0.045835
		0	0.957627	0	0.927273	0.924686	0.946023			0	0.0144977	0	0	0.758065	0.704293			0.704293	0.00689515	0	0	0.0231054	0.028169
		0	0.942857	0	0	0.707401	0.938633			0	0.0123392	0	0	0.619289	0.626904			0.626904	0.403846	0.000716675	0	0.024	0.054872
		0.0545501	0	0	0.958904	0.675682	0.949682			0	0	0	0	0.884615	0.705666			0.705666	0.000283983	0	0	0.00327332	0.0679631
		0.0134881	0	0	0.943396	0.19448	0.961516			0.00160966	0.730514	0	0	0.754902	0.771654			0.771654	0	0.006509	0	0.0294433	0.0484537
		0.468639	0	0	0.944444	0.923695	0.951798			0	0	0	0	0.0990415	0			0	0	0	0	0.0841515	0.0821212
		0.199727	0.767157	0	0.922222	0.952381	0.950764			0.30411	0	0	0	0.600907	0			0	0	0	0	0.0523504	0.108605
		0.129373	0	0	0.950617	0.0688103	0.950535			0.0243663	0	0.08	0	0.122449	0.702101			0.702101	0.000502934	0	0	0.373692	0.00287301
		0.1361	0.965354	0	0.938776	0.955854	0.951371			0.00821355	0	0.0701754	0	0.14628	0.744428			0.744428	0.00851978	0	0.011236	0.0389102	0.0471286
		0.970414	0.953642	0	0.845815	0.955854	0.937365			0.0095385	0.00382452	0.0701754	0.00539568	0.575459	0.6875			0.6875	0.0175775	0	0.00488599	0.0587189	0.0410108
		0.280248	0.959194	0	0.514563	0.933333	0.952963			0.736669	0	0	0	0.177544	0.545708			0.545708	0.0187901	0	0.00149142	0.199248	0.138083
		0	0.662008	0	0.488372	0.933333	0.957041			0.104722	0	0	0	0.495146	0.480392			0.480392	0	0.00598802	0	0.0115911	0.0542311
		0.00217675	0.896702	0.0232108	0.791444	0.931271	0.951276			0	0	0	0	0.5031	0.628303			0.628303	0	0.0128205	0.00320954	0.00841737	0.0949399
		0.0252561	0.556203	0.473054	0.68	0.644077	0.952381			0.0819793	0	0	0	0.0923534	0.202532			0.202532	0	0.0128205	0.00148148	0.0346583	0.0186014
		0.129986	1	0.730769	0.364486	0.673239	0.959359			0	0	0	0	0.308725	0.741875			0.741875	0	0.0330789	0	0.38633	0.0185185
		0.00563444	0.80929	0.730769	0	0.673239	0.989796			0.0736304	0	0	0	0.104966	0.4			0.4	0	0.00204918	0	0.0529123	0.0374644
		0.00628931	0.949842	0.820513	0.862745	0.237438	0.961384			0	0	0	0	0.164365	0.705455			0.705455	0	0.00706714	0.00372439	0.0196316	0.0375677
		0	0.954141	0.92	0.965116	0.781585	0.928571			0	0.00359066	0	0	0.0901961	0.78			0.78	0	0.00706714	0.0147601	0.0333974	0.0336557
		0.165375	0.171043	0.92	0	0.251473	0.746692			0	0.00359066	0	0	0.0901961	0.576044			0.576044	0	0	0	0.0333974	0.0224406
		0.160319	0.734148	1	0.743719	0.962854	1			0.145517	0	0	0	0.826087	0.796791			0.796791	0	0	0	0	0.0472727
		0.650794	0	0.862069	0	0.956588	0.948967			0.143772	0	0	0	0.0418605	0.563928			0.563928	0	0	0.00103788	0.00339337	0.0360154
		0.0435237	0	0.838462	0.917431	0.806268	0.957647			0.0593948	0	0	0	0.721972	0			0	0.026107	0	0	0.253986	0.0483533
		0.732759	0	0.85	0	0.821267	0.979592			0.0359783	0	0	0	0.721972	0.916667			0.916667	0.0259151	0	0	0.253986	0.114964
		0.901848	0.599799	0.85	0	0.818687	0.944186			0.349206	0	0	0	0.926316	0.701451			0.701451	0	0	0	0.00970874	0.0602715
		0	0.875269	0.909091	0.325779	0.635231	0.802752			0.723159	0	0	0.0114943	0.893855	0.67435			0.67435	0.181012	0	0	0.158657	0.0279503
		0	0.254717	0.860465	0.909091	0.960758	0.956241			0	0	0	0.0114943	0.893855	0			0	0.000625848	0	0	0.158657	0.0440882
		0.108398	0.8	0.921875	1	0.960759	0.956175			0	0	0	0	0.734783	0.656682			0.656682	0.000679194	0	0	0.0616083	0.0687831
		0.0228873	0.852459	0	1	0.974359	0.954368			0.000857045	0	0	0	0.734783	0.583333			0.583333	0	0	0	0.0616083	0.0699301
		0.307749	0.804124	0.604651	0.960422	0.954955	0.182992			0.00027674	0	0	0	0.3123	0.658484			0.658484	0	0	0	0.0759852	0.0186266
[truncated: 192,118 more rows]

## Sheet: Fig2
Fig2 A	All intron	non_het intron	het_intron		Fig2 B	Intron type	position	length
	85	85	3593			het_intron	1	100
	740	740	2835			het_intron	1	1000
	1001	1001	3534			het_intron	1	1003
	1575	1575	3534			het_intron	1	1005
	83	83	990			het_intron	1	10071
	81	81	990			het_intron	1	10074
	87	87	3195			het_intron	1	1009
	601	601	4350			het_intron	1	1009
	486	486	718			het_intron	1	101
	86	86	1557			het_intron	1	1010
	73	73	1557			het_intron	1	10125
	103	103	1583			het_intron	1	1014
	91	91	306			het_intron	1	1015
	97	97	356			het_intron	1	10150
	92	92	82			het_intron	1	1018
	87	87	262			het_intron	1	102
	531	531	2287			het_intron	1	102
	94	94	188			het_intron	1	10208
	406	406	1605			het_intron	1	1022
	83	83	1652			het_intron	1	1022
	242	242	14509			het_intron	1	1023
	396	396	16132			het_intron	1	10239
	84	84	439			het_intron	1	1025
	209	209	188			het_intron	1	1026
	104	104	91			het_intron	1	1027
	290	290	1526			het_intron	1	1032
	114	114	1790			het_intron	1	10363
	458	458	3174			het_intron	1	10364
	867	867	611			het_intron	1	10372
	363	363	116			het_intron	1	1038
	77	77	3804			het_intron	1	10389
	448	448	6122			het_intron	1	1039
	71	71	796			het_intron	1	10392
	169	169	1445			het_intron	1	10399
	506	506	6925			het_intron	1	1040
	78	78	11795			het_intron	1	1045
	294	294	6356			het_intron	1	10495
	179	179	5044			het_intron	1	105
	770	770	5922			het_intron	1	105
	75	75	1303			het_intron	1	105
	95	95	1299			het_intron	1	1050
	83	83	2804			het_intron	1	1050
	368	368	855			het_intron	1	1052
	69	69	855			het_intron	1	1052
	71	71	5829			het_intron	1	1054
	357	357	3927			het_intron	1	1057
	87	87	2292			het_intron	1	1058
	444	444	8264			het_intron	1	1059
	149	149	132			het_intron	1	106
	716	716	4521			het_intron	1	106
	73	73	1470			het_intron	1	1061
	242	242	448			het_intron	1	1061
	107	107	1425			het_intron	1	10614
	793	793	539			het_intron	1	10616
	107	107	4248			het_intron	1	1062
	370	370	411			het_intron	1	1064
	88	88	615			het_intron	1	1065
	266	266	830			het_intron	1	10689
	100	100	977			het_intron	1	1069
	103	103	2807			het_intron	1	1069
	89	89	1601			het_intron	1	1070
	89	89	857			het_intron	1	1074
	90	90	366			het_intron	1	1074
	90	90	141			het_intron	1	1076
	133	133	1042			het_intron	1	1076
	133	133	707			het_intron	1	108
	93	93	708			het_intron	1	108
	318	318	1226			het_intron	1	108
	233	233	1300			het_intron	1	108
	122	122	2190			het_intron	1	1083
	95	95	1537			het_intron	1	1084
	196	196	1537			het_intron	1	10858
	532	532	7975			het_intron	1	1088
	532	532	796			het_intron	1	1088
	637	637	498			het_intron	1	1089
	637	637	6346			het_intron	1	1089
	127	127	320			het_intron	1	109
	791	791	320			het_intron	1	1091
	136	136	1005			het_intron	1	1091
	104	104	1005			het_intron	1	1092
	125	125	4425			het_intron	1	1094
	106	106	3316			het_intron	1	1095
	99	99	3316			het_intron	1	1095
	609	609	3316			het_intron	1	1095
	613	613	2448			het_intron	1	1095
	99	99	2990			het_intron	1	1097
	101	101	1400			het_intron	1	1098
	82	82	71			het_intron	1	1099
	87	87	120			het_intron	1	1099
	213	213	354			het_intron	1	110
	559	559	5896			het_intron	1	110
	131	131	5292			het_intron	1	110
	136	136	10074			het_intron	1	1100
	118	118	1192			het_intron	1	1100
	76	76	1192			het_intron	1	11009
	96	96	7142			het_intron	1	11010
	110	110	3171			het_intron	1	1104
	78	78	3171			het_intron	1	1105
	386	386	3180			het_intron	1	1105
	126	126	1994			het_intron	1	1106
	126	126	1418			het_intron	1	1106
	131	131	1406			het_intron	1	1107
	131	131	2207			het_intron	1	1107
	1136	1136	2206			het_intron	1	111
	85	85	2925			het_intron	1	111
	113	113	3106			het_intron	1	1112
	220	220	3091			het_intron	1	1114
	152	152	1335			het_intron	1	1118
	363	363	3735			het_intron	1	1118
	92	92	3790			het_intron	1	1119
	3593	94	1095			het_intron	1	112
	94	181	857			het_intron	1	112
	181	310	857			het_intron	1	1120
	310	209	3109			het_intron	1	1121
	209	522	1932			het_intron	1	11215
	522	108	459			het_intron	1	11222
	108	98	1911			het_intron	1	11231
	98	82	1911			het_intron	1	1124
	82	39	2874			het_intron	1	1124
	2835	69	3229			het_intron	1	11242
	39	125	408			het_intron	1	11242
	69	125	7619			het_intron	1	1125
	125	96	783			het_intron	1	1126
	125	96	567			het_intron	1	1129
	96	463	156			het_intron	1	1129
	96	693	82			het_intron	1	1129
	463	451	175			het_intron	1	1129
	693	86	843			het_intron	1	11291
	451	77	327			het_intron	1	11297
	86	195	786			het_intron	1	113
	77	604	361			het_intron	1	113
	195	216	2897			het_intron	1	1130
	604	141	4006			het_intron	1	1130
	216	647	4251			het_intron	1	11307
	141	174	353			het_intron	1	11310
	647	81	2099			het_intron	1	1132
	174	101	1893			het_intron	1	1132
	81	264	1893			het_intron	1	1134
	101	102	443			het_intron	1	1134
	264	94	1773			het_intron	1	1135
	102	166	11804			het_intron	1	1137
	94	140	11804			het_intron	1	1137
	166	155	258			het_intron	1	1138
	140	676	1101			het_intron	1	1138
	155	676	1101			het_intron	1	1138
	676	134	302			het_intron	1	1138
	676	131	302			het_intron	1	1139
	134	601	2174			het_intron	1	114
	131	601	1186			het_intron	1	114
	601	347	1353			het_intron	1	114
	601	347	752			het_intron	1	114
	347	95	618			het_intron	1	114
	347	95	1144			het_intron	1	1141
	95	124	120			het_intron	1	1142
	95	124	1074			het_intron	1	1143
	124	1104	281			het_intron	1	1143
	124	1104	125			het_intron	1	1144
	1104	80	494			het_intron	1	1144
	1104	80	2166			het_intron	1	1144
	80	910	882			het_intron	1	1144
	80	910	1056			het_intron	1	1144
	910	101	322			het_intron	1	1145
	910	101	123			het_intron	1	1145
	101	114	2165			het_intron	1	1151
	101	107	2165			het_intron	1	1152
	114	107	3273			het_intron	1	1158
	107	107	3273			het_intron	1	1159
	107	692	2139			het_intron	1	11590
	107	692	8649			het_intron	1	1160
	692	692	803			het_intron	1	1162
	692	144	1128			het_intron	1	11648
	692	144	490			het_intron	1	1167
	144	144	4538			het_intron	1	117
	144	163	1027			het_intron	1	11738
	144	107	4533			het_intron	1	1174
	163	261	2455			het_intron	1	11743
	107	261	151			het_intron	1	11743
	261	392	3590			het_intron	1	11743
	261	392	673			het_intron	1	11753
	392	660	3161			het_intron	1	1176
	392	660	6799			het_intron	1	1179
	660	78	569			het_intron	1	11795
	660	78	5060			het_intron	1	118
	78	85	1647			het_intron	1	1180
	78	85	7290			het_intron	1	1182
	85	233	7225			het_intron	1	1183
	85	233	1844			het_intron	1	11841
	233	310	2892			het_intron	1	1186
	233	310	2892			het_intron	1	119
	310	120	2892			het_intron	1	1192
	310	120	226			het_intron	1	1192
	3534	262	2163			het_intron	1	1194
	3534	262	4132			het_intron	1	11954
	120	105	3839			het_intron	1	1198
	120	89	3839			het_intron	1	1198
	262	640	4412			het_intron	1	11993
	262	243	4415			het_intron	1	120
	105	343	757			het_intron	1	120
	89	373	3453			het_intron	1	1200
	640	373	489			het_intron	1	12005
	243	1137	920			het_intron	1	1201
	343	1137	7949			het_intron	1	1204
	373	90	15463			het_intron	1	1204
	373	90	274			het_intron	1	1206
	1137	90	1563			het_intron	1	1209
	1137	90	1386			het_intron	1	121
	90	91	5312			het_intron	1	1210
	90	91	16087			het_intron	1	1211
	90	92	4107			het_intron	1	1215
	90	92	588			het_intron	1	1216
	91	76	495			het_intron	1	1220
	91	76	3939			het_intron	1	1220
	92	76	2352			het_intron	1	1220
	92	76	3243			het_intron	1	1225
	990	77	1419			het_intron	1	1226
	990	77	93			het_intron	1	1227
	76	123	6200			het_intron	1	1229
	76	103	4082			het_intron	1	123
	76	85	106			het_intron	1	123
	76	88	1336			het_intron	1	123
	77	564	4634			het_intron	1	1232
	77	859	1623			het_intron	1	12342
	123	83	135			het_intron	1	12356
	3195	143	1014			het_intron	1	1237
	4350	73	1063			het_intron	1	12390
	103	99	4209			het_intron	1	1240
	85	79	3020			het_intron	1	1243
	88	124	3020			het_intron	1	1244
	564	509	19267			het_intron	1	1247
	859	1062	3860			het_intron	1	1248
	83	115	3857			het_intron	1	1248
	143	93	5083			het_intron	1	1248
	73	112	448			het_intron	1	1249
	99	107	11215			het_intron	1	1249
	79	78	1028			het_intron	1	1249
	124	983	904			het_intron	1	125
	509	76	1708			het_intron	1	1250
	1062	185	1267			het_intron	1	1252
	115	87	1015			het_intron	1	1255
	93	79	791			het_intron	1	1255
	112	140	1346			het_intron	1	1256
	107	83	1478			het_intron	1	1257
	78	89	114			het_intron	1	1260
	983	1440	1192			het_intron	1	1260
	76	1231	1192			het_intron	1	1260
	185	279	1192			het_intron	1	1260
	87	80	5121			het_intron	1	1262
	79	117	280			het_intron	1	1262
	140	88	117			het_intron	1	1263
	83	84	2730			het_intron	1	1264
	89	1037	1253			het_intron	1	127
	1440	78	1772			het_intron	1	1275
	1231	237	2231			het_intron	1	1278
	279	109	7134			het_intron	1	1280
	80	74	7134			het_intron	1	12801
	117	114	4293			het_intron	1	1281
	88	655	905			het_intron	1	12814
	84	817	5451			het_intron	1	1284
	1037	631	1095			het_intron	1	1284
	78	2359	452			het_intron	1	1284
	237	951	4401			het_intron	1	1285
	109	692	9991			het_intron	1	1287
	74	237	1781			het_intron	1	1288
	114	85	1827			het_intron	1	12888
	655	1386	109			het_intron	1	129
	817	193	2417			het_intron	1	1293
	631	810	2417			het_intron	1	1294
	2359	199	2417			het_intron	1	1294
	951	83	3301			het_intron	1	1295
	692	155	2324			het_intron	1	1296
	237	526	1399			het_intron	1	1299
	85	382	6202			het_intron	1	1300
	1386	1196	4235			het_intron	1	1300
	193	86	3298			het_intron	1	1301
	810	514	1427			het_intron	1	1302
	199	1001	1427			het_intron	1	1303
	83	594	1468			het_intron	1	1303
	155	78	1197			het_intron	1	1304
	526	923	2697			het_intron	1	1311
	382	388	634			het_intron	1	1312
	1196	487	2749			het_intron	1	1312
	86	719	3610			het_intron	1	1312
	514	102	4656			het_intron	1	132
	1001	231	3873			het_intron	1	132
	594	82	16586			het_intron	1	1323
	718	487	3414			het_intron	1	1324
	78	87	788			het_intron	1	1324
	923	84	257			het_intron	1	1324
	388	638	1349			het_intron	1	1325
	487	80	1353			het_intron	1	1327
	719	1042	1353			het_intron	1	1327
	102	97	4202			het_intron	1	1327
	231	83	2424			het_intron	1	1327
	82	88	1516			het_intron	1	1327
	487	1003	8030			het_intron	1	133
	87	504	10272			het_intron	1	133
	84	73	197			het_intron	1	1330
	638	83	1958			het_intron	1	1333
	80	958	593			het_intron	1	1334
	1042	115	2808			het_intron	1	1336
	97	87	2328			het_intron	1	1336
	83	393	1523			het_intron	1	1338
	88	89	4621			het_intron	1	1341
	1003	924	2682			het_intron	1	1341
	504	92	3478			het_intron	1	1343
	73	101	2051			het_intron	1	1345
	83	97	1644			het_intron	1	1346
	958	101	907			het_intron	1	1348
	115	198	145			het_intron	1	1349
	87	83	82			het_intron	1	135
	393	698	1461			het_intron	1	1353
	89	117	1797			het_intron	1	1355
	924	97	1546			het_intron	1	1357
	92	105	311			het_intron	1	1357
	101	1574	155			het_intron	1	1358
	97	85	801			het_intron	1	1360
	101	854	249			het_intron	1	1361
	198	854	84			het_intron	1	1362
	83	497	4294			het_intron	1	1362
	698	497	698			het_intron	1	1362
	117	169	152			het_intron	1	1363
	97	169	184			het_intron	1	1363
	105	80	658			het_intron	1	1369
	1574	80	787			het_intron	1	1371
	85	79	151			het_intron	1	1371
	854	79	151			het_intron	1	1373
	854	235	657			het_intron	1	1374
	497	235	792			het_intron	1	1375
	497	704	906			het_intron	1	1375
	169	704	906			het_intron	1	1378
	169	82	3319			het_intron	1	1378
	80	82	1544			het_intron	1	1379
	80	99	680			het_intron	1	138
	79	99	103			het_intron	1	138
	79	278	3033			het_intron	1	1381
	235	278	8746			het_intron	1	1383
	235	1010	8746			het_intron	1	13831
	704	1010	8746			het_intron	1	13831
	704	85	8746			het_intron	1	1386
	82	85	5424			het_intron	1	1387
	82	110	5424			het_intron	1	1389
	99	110	5424			het_intron	1	1390
	99	125	9178			het_intron	1	1391
	278	125	4872			het_intron	1	1393
	278	75	4872			het_intron	1	1396
	1010	75	4872			het_intron	1	13977
	1010	107	4872			het_intron	1	1398
	85	84	2658			het_intron	1	1399
	85	84	2658			het_intron	1	1399
	110	470	2658			het_intron	1	1401
	110	470	2658			het_intron	1	141
	125	95	226			het_intron	1	14145
	125	95	15100			het_intron	1	1416
	75	591	3749			het_intron	1	1416
	75	591	957			het_intron	1	1417
	107	185	4614			het_intron	1	1419
	84	178	4087			het_intron	1	1419
	84	187	160			het_intron	1	1421
	470	257	3042			het_intron	1	1426
	470	73	2413			het_intron	1	1438
	95	104	439			het_intron	1	1439
	95	97	3360			het_intron	1	1442
	591	482	917			het_intron	1	1442
	591	487	1562			het_intron	1	1442
	185	144	791			het_intron	1	1444
	178	144	97			het_intron	1	145
	187	742	103			het_intron	1	145
	257	742	1008			het_intron	1	145
	73	173	235			het_intron	1	1450
	104	173	87			het_intron	1	1450
	97	69	474			het_intron	1	14509
	482	69	762			het_intron	1	1457
	487	75	12058			het_intron	1	1461
	144	75	1057			het_intron	1	1461
	144	299	186			het_intron	1	1464
	742	299	1405			het_intron	1	1465
	742	118	2158			het_intron	1	1465
	173	85	497			het_intron	1	1465
	173	75	6317			het_intron	1	1465
	69	118	6317			het_intron	1	1466
	69	99	7564			het_intron	1	1466
	75	161	3322			het_intron	1	1468
	75	96	120			het_intron	1	147
	299	144	592			het_intron	1	1470
	299	76	5882			het_intron	1	14706
	118	96	3122			het_intron	1	1472
	85	88	837			het_intron	1	1473
	75	619	557			het_intron	1	1474
	118	288	559			het_intron	1	1476
	99	193	1778			het_intron	1	1476
	161	71	110			het_intron	1	1477
	96	758	806			het_intron	1	1478
	144	83	808			het_intron	1	1479
	76	127	1910			het_intron	1	1479
	96	104	1300			het_intron	1	1480
	88	974	1616			het_intron	1	1484
	619	243	6129			het_intron	1	1484
	288	99	4944			het_intron	1	1485
	193	673	219			het_intron	1	1485
	71	591	423			het_intron	1	1489
	758	614	359			het_intron	1	1492
	83	76	726			het_intron	1	1495
	127	871	517			het_intron	1	1498
	104	109	1114			het_intron	1	1498
	974	72	1021			het_intron	1	1498
	243	1948	233			het_intron	1	1499
	99	109	526			het_intron	1	1502
	673	323	954			het_intron	1	1502
	591	87	216			het_intron	1	1502
	614	534	405			het_intron	1	15023
	76	1196	3356			het_intron	1	15025
	871	71	322			het_intron	1	1503
	109	774	878			het_intron	1	1504
	72	173	878			het_intron	1	1504
	1948	1495	1862			het_intron	1	1504
	109	1495	2260			het_intron	1	1506
	323	56	770			het_intron	1	1507
	87	87	1464			het_intron	1	1508
	534	147	598			het_intron	1	1509
	1196	85	4117			het_intron	1	151
	71	1521	4117			het_intron	1	15110
	774	1521	4117			het_intron	1	1516
	173	94	4117			het_intron	1	1517
	1495	94	500			het_intron	1	1517
	1495	93	119			het_intron	1	1519
	56	93	4900			het_intron	1	152
	87	67	2086			het_intron	1	152
	147	67	3913			het_intron	1	1520
	85	350	1790			het_intron	1	1520
	1521	350	795			het_intron	1	1523
	1521	250	11789			het_intron	1	1523
	94	250	91			het_intron	1	1526
	94	93	6460			het_intron	1	1527
	1557	93	794			het_intron	1	153
	1557	96	2657			het_intron	1	1531
	93	96	2350			het_intron	1	1531
	93	675	899			het_intron	1	1531
	67	675	2744			het_intron	1	1532
	67	98	1089			het_intron	1	1532
	350	98	1089			het_intron	1	1532
	350	93	1095			het_intron	1	1533
	250	93	235			het_intron	1	1537
	250	80	1493			het_intron	1	1537
	93	80	1495			het_intron	1	1537
	93	167	2887			het_intron	1	154
	96	167	4275			het_intron	1	1540
	96	86	4074			het_intron	1	1540
	675	86	1786			het_intron	1	1540
	675	104	12861			het_intron	1	1542
	98	104	12861			het_intron	1	1543
	98	77	9165			het_intron	1	1546
	93	77	9165			het_intron	1	1546
	93	90	504			het_intron	1	1546
	80	90	409			het_intron	1	1548
	80	165	96			het_intron	1	1548
	167	99	1523			het_intron	1	155
	167	78	1872			het_intron	1	155
	86	79	1438			het_intron	1	1552
	86	205	1778			het_intron	1	1553
	104	76	1779			het_intron	1	1554
	104	86	2758			het_intron	1	1559
	77	71	2665			het_intron	1	15605
	77	286	2736			het_intron	1	15605
	90	73	1973			het_intron	1	1561
	90	96	2445			het_intron	1	1561
	165	102	823			het_intron	1	1563
	99	1286	1129			het_intron	1	1565
	78	80	1327			het_intron	1	1566
	79	85	1327			het_intron	1	1566
	205	108	1661			het_intron	1	1570
	76	111	2322			het_intron	1	1571
	86	226	1893			het_intron	1	1573
	71	538	1924			het_intron	1	1577
	286	89	3046			het_intron	1	158
	73	103	1820			het_intron	1	158
	96	112	3604			het_intron	1	15823
	102	78	1138			het_intron	1	15833
	1286	1171	1138			het_intron	1	1586
	80	1086	16156			het_intron	1	1597
	85	85	2459			het_intron	1	160
	108	171	2459			het_intron	1	1601
	111	124	4046			het_intron	1	1602
	226	1354	10389			het_intron	1	1604
	538	103	2441			het_intron	1	161
	89	82	1683			het_intron	1	1610
	103	94	4301			het_intron	1	1612
	112	207	6768			het_intron	1	16156
	78	125	824			het_intron	1	1618
	1171	122	213			het_intron	1	162
	1086	241	1203			het_intron	1	162
	85	294	4309			het_intron	1	1620
	171	133	4972			het_intron	1	1621
	124	116	602			het_intron	1	1622
	1354	78	106			het_intron	1	1623
	103	135	233			het_intron	1	1623
	82	99	405			het_intron	1	1626
	94	85	3292			het_intron	1	16289
	207	101	2934			het_intron	1	1629
	125	229	2353			het_intron	1	1634
	122	329	3060			het_intron	1	1636
	241	215	493			het_intron	1	1637
	294	86	495			het_intron	1	1643
	133	83	817			het_intron	1	1644
	116	207	2194			het_intron	1	1645
	78	214	1141			het_intron	1	1647
	135	76	3959			het_intron	1	1649
	99	76	842			het_intron	1	1649
	85	385	842			het_intron	1	1649
	101	385	1094			het_intron	1	1652
	229	85	274			het_intron	1	1654
	329	84	189			het_intron	1	1659
	215	80	90			het_intron	1	166
	86	80	460			het_intron	1	1664
	83	80	111			het_intron	1	1664
	207	80	1227			het_intron	1	1664
	214	81	813			het_intron	1	167
	76	91	1051			het_intron	1	1672
	76	244	569			het_intron	1	1674
	385	113	2036			het_intron	1	1674
	385	87	1923			het_intron	1	1674
	85	87	117			het_intron	1	16751
	84	91	3973			het_intron	1	1677
	80	91	886			het_intron	1	1683
	80	352	8143			het_intron	1	1684
	80	352	931			het_intron	1	1684
	80	225	933			het_intron	1	1686
	81	225	892			het_intron	1	169
	91	1067	899			het_intron	1	170
	244	1067	3844			het_intron	1	170
	113	127	3844			het_intron	1	1700
	87	127	4385			het_intron	1	1701
	87	304	650			het_intron	1	1702
	91	304	4203			het_intron	1	1702
	91	431	4046			het_intron	1	1705
	352	431	5206			het_intron	1	1707
	352	320	5207			het_intron	1	1708
	225	320	294			het_intron	1	1708
	225	1307	1203			het_intron	1	1708
	1067	1307	1280			het_intron	1	1709
	1067	679	2420			het_intron	1	171
	127	679	2301			het_intron	1	1712
	127	167	1638			het_intron	1	1713
	304	93	173			het_intron	1	1717
	304	69	667			het_intron	1	1717
	431	80	3159			het_intron	1	1718
	431	82	1967			het_intron	1	172
	320	131	1967			het_intron	1	172
	320	910	1336			het_intron	1	1723
	1307	69	2807			het_intron	1	1725
	1307	81	1460			het_intron	1	1729
	679	1039	7499			het_intron	1	173
	679	126	1445			het_intron	1	173
	167	133	1438			het_intron	1	173
	93	326	4540			het_intron	1	1735
	69	480	1285			het_intron	1	1737
	80	72	530			het_intron	1	1738
	82	658	810			het_intron	1	1739
	131	756	810			het_intron	1	1741
	910	85	1772			het_intron	1	1741
	69	66	1151			het_intron	1	1741
	81	227	1351			het_intron	1	1745
	1039	284	4331			het_intron	1	17462
	126	288	4333			het_intron	1	1750
	133	288	1295			het_intron	1	1752
	326	94	4548			het_intron	1	1754
	480	172	4786			het_intron	1	17554
	72	121	4702			het_intron	1	17565
	658	126	2539			het_intron	1	176
	756	107	6565			het_intron	1	1760
	85	105	2800			het_intron	1	1761
	66	344	1369			het_intron	1	1764
	227	97	990			het_intron	1	1765
	284	85	2067			het_intron	1	1768
	288	134	4168			het_intron	1	1769
	288	107	491			het_intron	1	1770
	94	113	3633			het_intron	1	1771
	172	94	1729			het_intron	1	1772
	121	112	1532			het_intron	1	1772
	126	198	439			het_intron	1	1772
	107	100	5296			het_intron	1	1773
	105	503	3280			het_intron	1	1776
	344	105	409			het_intron	1	1777
	1583	2147	2695			het_intron	1	1778
	97	405	1816			het_intron	1	1778
	85	94	2653			het_intron	1	1779
	134	77	1193			het_intron	1	1779
	107	77	1193			het_intron	1	1780
	113	113	967			het_intron	1	1786
	94	199	6517			het_intron	1	1786
	112	84	601			het_intron	1	1787
	198	74	1261			het_intron	1	1788
	100	80	1460			het_intron	1	1789
	503	88	799			het_intron	1	1790
	105	73	1295			het_intron	1	1794
	2147	118	1210			het_intron	1	1795
	405	58	2869			het_intron	1	17987
	94	405	1259			het_intron	1	1800
	306	113	600			het_intron	1	1802
	77	139	600			het_intron	1	1804
	77	449	286			het_intron	1	1805
	113	82	287			het_intron	1	1805
	199	64	391			het_intron	1	1809
	84	80	395			het_intron	1	1811
	74	114	2906			het_intron	1	1813
	80	180	1602			het_intron	1	1814
	356	108	4290			het_intron	1	1815
	88	3635	464			het_intron	1	1816
	82	718	3255			het_intron	1	1816
	73	226	3255			het_intron	1	1822
	118	109	2051			het_intron	1	1826
	262	90	3606			het_intron	1	18269
	58	1954	3609			het_intron	1	1827
	405	905	3609			het_intron	1	1828
	113	905	3609			het_intron	1	1828
	139	122	826			het_intron	1	1832
	449	192	324			het_intron	1	1833
	82	117	3107			het_intron	1	1833
	64	726	3107			het_intron	1	1835
	80	369	2024			het_intron	1	1837
	114	590	1426			het_intron	1	1838
	180	447	5074			het_intron	1	1838
	108	195	2085			het_intron	1	1840
	3635	131	1999			het_intron	1	1843
	718	111	2392			het_intron	1	1843
	226	119	4859			het_intron	1	1847
	109	143	1982			het_intron	1	1850
	90	3150	1659			het_intron	1	18504
	1954	106	1660			het_intron	1	1859
	905	95	1660			het_intron	1	1859
	905	72	4348			het_intron	1	186
	122	87	880			het_intron	1	1861
	192	101	442			het_intron	1	1862
	117	583	3647			het_intron	1	1864
	726	176	3676			het_intron	1	1865
	369	84	1133			het_intron	1	18650
	590	416	83			het_intron	1	18675
	447	418	1123			het_intron	1	1868
	195	783	4282			het_intron	1	1869
	131	75	2153			het_intron	1	1872
	111	158	2153			het_intron	1	1873
	119	16	2905			het_intron	1	1882
	143	157	2822			het_intron	1	1882
	3150	822	1375			het_intron	1	1889
	106	214	548			het_intron	1	1889
	95	174	1022			het_intron	1	1893
	2287	433	3995			het_intron	1	1893
	72	486	861			het_intron	1	1894
	87	590	10049			het_intron	1	1895
	101	85	5944			het_intron	1	1897
	583	62	444			het_intron	1	1899
	176	103	446			het_intron	1	1908
	84	3147	614			het_intron	1	191
	188	107	1995			het_intron	1	1910
	1605	6	984			het_intron	1	19117
	416	182	984			het_intron	1	1914
	418	114	989			het_intron	1	1914
	783	100	1376			het_intron	1	1918
	75	107	6768			het_intron	1	1920
	158	190	1767			het_intron	1	1920
	16	123	811			het_intron	1	1920
	157	127	1529			het_intron	1	1923
	822	151	1556			het_intron	1	1925
	1652	137	184			het_intron	1	19267
	214	86	184			het_intron	1	19282
	174	86	1431			het_intron	1	1932
	433	74	1485			het_intron	1	1936
	486	74	4043			het_intron	1	1939
	590	264	3098			het_intron	1	1940
	85	264	1104			het_intron	1	1943
	62	254	668			het_intron	1	1949
	103	254	9431			het_intron	1	1951
	3147	86	17565			het_intron	1	19522
	107	86	427			het_intron	1	1956
	6	110	8194			het_intron	1	1957
	182	110	8194			het_intron	1	1958
	114	72	811			het_intron	1	196
	100	469	4343			het_intron	1	1964
	107	100	531			het_intron	1	1964
	190	815	78			het_intron	1	1966
	123	607	1794			het_intron	1	1967
	127	100	101			het_intron	1	1967
	151	128	3104			het_intron	1	1967
	137	118	89			het_intron	1	197
	14509	418	70			het_intron	1	1973
	86	1468	763			het_intron	1	1973
	86	121	2249			het_intron	1	1975
	74	121	2233			het_intron	1	1976
	74	60	361			het_intron	1	1977
	264	1124	311			het_intron	1	1980
	264	104	17069			het_intron	1	1982
	254	121	14750			het_intron	1	1982
	254	89	2552			het_intron	1	1984
	86	1148	783			het_intron	1	1984
	86	118	2212			het_intron	1	1991
	110	118	1237			het_intron	1	1991
	110	94	3450			het_intron	1	1992
	72	94	1650			het_intron	1	1993
	469	94	4012			het_intron	1	1994
	100	129	1748			het_intron	1	1995
	815	129	1748			het_intron	1	2004
	607	129	2027			het_intron	1	2004
	16132	109	1559			het_intron	1	2010
	439	109	5596			het_intron	1	2013
	188	109	88			het_intron	1	2015
	91	94	631			het_intron	1	2018
	100	94	1543			het_intron	1	2023
	128	94	237			het_intron	1	2025
	118	105	8363			het_intron	1	2025
	418	105	437			het_intron	1	2025
	1468	1158	1225			het_intron	1	2025
	1526	1163	2838			het_intron	1	2025
	121	97	1344			het_intron	1	2026
	121	97	2194			het_intron	1	2026
	60	84	2971			het_intron	1	2028
	1124	499	510			het_intron	1	2029
	104	107	513			het_intron	1	2030
	121	102	1072			het_intron	1	2037
	89	759	1072			het_intron	1	2038
	1148	80	1072			het_intron	1	204
	118	506	426			het_intron	1	2045
	118	170	1649			het_intron	1	2046
	94	86	4655			het_intron	1	2051
	94	103	4778			het_intron	1	2051
	94	217	1674			het_intron	1	2053
	129	309	92			het_intron	1	2054
	129	110	541			het_intron	1	2054
	129	77	1831			het_intron	1	2055
	109	563	1831			het_intron	1	2059
	109	218	744			het_intron	1	2063
	109	221	105			het_intron	1	2063
	94	312	3186			het_intron	1	2065
	94	312	1424			het_intron	1	2066
	94	360	1565			het_intron	1	2067
	105	363	1038			het_intron	1	2069
	105	910	1034			het_intron	1	2069
	1158	913	6238			het_intron	1	2071
	1163	90	1517			het_intron	1	2072
	97	90	1581			het_intron	1	2075
	97	126	1470			het_intron	1	208
	84	120	724			het_intron	1	2080
	499	85	959			het_intron	1	2081
	107	87	7951			het_intron	1	2083
	102	577	2256			het_intron	1	2083
	759	578	2256			het_intron	1	2083
	80	480	2038			het_intron	1	2085
	506	486	2111			het_intron	1	2087
	170	385	434			het_intron	1	2094
	86	391	3856			het_intron	1	2094
	103	87	3806			het_intron	1	2094
	217	128	11760			het_intron	1	2099
	309	105	2350			het_intron	1	21
	110	99	528			het_intron	1	2101
	77	86	7940			het_intron	1	2103
	563	149	593			het_intron	1	2103
	218	252	1092			het_intron	1	2104
	221	928	1946			het_intron	1	2106
	312	133	761			het_intron	1	2106
	312	222	761			het_intron	1	2108
	360	160	1119			het_intron	1	2113
	363	399	342			het_intron	1	2115
	910	638	1105			het_intron	1	2115
	913	638	1336			het_intron	1	2120
	90	453	1336			het_intron	1	2128
	90	453	786			het_intron	1	2128
	126	151	546			het_intron	1	213
	120	151	414			het_intron	1	213
	85	584	415			het_intron	1	213
	87	142	281			het_intron	1	2132
	577	160	813			het_intron	1	2133
	578	1248	2617			het_intron	1	2134
	480	312	2618			het_intron	1	2138
	486	159	999			het_intron	1	2139
	385	873	1088			het_intron	1	2147
	391	459	1312			het_intron	1	2148
	87	69	889			het_intron	1	2149
	128	89	889			het_intron	1	2150
	105	84	4996			het_intron	1	2153
	99	383	3576			het_intron	1	2153
	86	83	998			het_intron	1	2158
	149	253	4559			het_intron	1	2158
	252	88	1049			het_intron	1	216
	928	492	489			het_intron	1	2161
	133	78	4719			het_intron	1	2161
	222	90	5253			het_intron	1	2163
	160	142	757			het_intron	1	2163
	399	207	761			het_intron	1	2164
	638	414	275			het_intron	1	2165
	638	414	898			het_intron	1	2165
	453	382	279			het_intron	1	2169
	453	382	283			het_intron	1	217
	151	76	499			het_intron	1	217
	151	76	498			het_intron	1	2170
	584	154	1339			het_intron	1	2172
	142	154	3219			het_intron	1	218
	160	695	761			het_intron	1	2186
	1248	695	687			het_intron	1	219
	312	94	1745			het_intron	1	2194
	159	94	2020			het_intron	1	2194
	873	122	872			het_intron	1	2207
	459	122	509			het_intron	1	221
	69	129	1304			het_intron	1	2212
	89	132	880			het_intron	1	2213
	84	100	725			het_intron	1	2219
	383	488	725			het_intron	1	2221
	83	72	651			het_intron	1	2221
	1790	82	1143			het_intron	1	2222
	253	543	772			het_intron	1	2227
	88	521	452			het_intron	1	2227
	492	526	452			het_intron	1	223
	78	526	10676			het_intron	1	2232
	90	526	805			het_intron	1	2233
	142	380	801			het_intron	1	2235
	207	380	699			het_intron	1	2237
	414	380	698			het_intron	1	2241
	414	89	10663			het_intron	1	2241
	382	89	6434			het_intron	1	2242
	382	89	6434			het_intron	1	2242
	76	501	1735			het_intron	1	2248
	76	501	1012			het_intron	1	2249
	154	501	1042			het_intron	1	2249
	154	72	1042			het_intron	1	2251
	695	72	3060			het_intron	1	2256
	695	72	1789			het_intron	1	2256
	94	891	385			het_intron	1	226
	94	891	385			het_intron	1	226
	122	891	3769			het_intron	1	226
	122	891	2336			het_intron	1	226
	3174	109	511			het_intron	1	2260
	129	109	499			het_intron	1	2264
	132	109	548			het_intron	1	2267
	100	109	548			het_intron	1	2267
	488	221	548			het_intron	1	2268
	72	221	404			het_intron	1	2269
	82	221	2048			het_intron	1	227
	543	221	1549			het_intron	1	2274
	521	89	1111			het_intron	1	2275
	526	89	1111			het_intron	1	2275
	526	89	439			het_intron	1	2278
	526	89	110			het_intron	1	228
	380	82	732			het_intron	1	2287
	380	82	971			het_intron	1	2289
	380	82	964			het_intron	1	230
	89	82	964			het_intron	1	2300
	89	630	964			het_intron	1	2300
	89	630	1925			het_intron	1	2301
	501	630	1925			het_intron	1	2301
	501	630	1925			het_intron	1	2302
	501	246	11743			het_intron	1	231
	72	246	1498			het_intron	1	2312
	72	246	1498			het_intron	1	2314
	72	246	1498			het_intron	1	2314
	891	246	2327			het_intron	1	2316
	891	216	1795			het_intron	1	232
	891	216	930			het_intron	1	2326
	891	216	939			het_intron	1	2326
	109	216	944			het_intron	1	2327
	109	216	2563			het_intron	1	233
	109	205	2958			het_intron	1	2336
	109	206	4311			het_intron	1	234
	221	206	1304			het_intron	1	2340
	221	429	3906			het_intron	1	2340
	221	429	202			het_intron	1	2341
	221	579	2241			het_intron	1	2343
	89	579	2241			het_intron	1	2343
	89	240	1519			het_intron	1	2346
	89	240	9441			het_intron	1	2349
	89	187	9439			het_intron	1	235
	82	187	287			het_intron	1	2351
	82	285	2371			het_intron	1	2355
	82	285	1657			het_intron	1	2357
	82	194	1103			het_intron	1	236
	630	113	3687			het_intron	1	23636
	630	122	1343			het_intron	1	23636
	630	106	1343			het_intron	1	2368
	630	155	2642			het_intron	1	2368
	246	713	5553			het_intron	1	2368
	246	1427	12426			het_intron	1	2369
	246	116	97			het_intron	1	2371
	246	155	1643			het_intron	1	2374
	246	161	94			het_intron	1	2375
	216	399	106			het_intron	1	2378
	216	401	418			het_intron	1	2378
	216	91	3984			het_intron	1	2385
	216	197	1605			het_intron	1	2388
	216	106	1776			het_intron	1	239
	205	258	797			het_intron	1	2392
	206	259	2617			het_intron	1	2393
	206	160	1434			het_intron	1	2402
	429	164	1531			het_intron	1	2402
	429	558	3037			het_intron	1	2411
	579	554	2833			het_intron	1	2413
	579	1031	3589			het_intron	1	2413
	240	1005	1045			het_intron	1	2414
	240	166	3349			het_intron	1	242
	187	727	440			het_intron	1	242
	187	308	440			het_intron	1	242
	285	100	2393			het_intron	1	2420
	285	138	116			het_intron	1	2424
	194	176	1546			het_intron	1	2426
	113	575	1453			het_intron	1	2427
	122	392	1436			het_intron	1	2427
	106	690	1284			het_intron	1	2427
	155	329	2411			het_intron	1	2428
	713	92	284			het_intron	1	2428
	1427	492	121			het_intron	1	243
	116	2300	2697			het_intron	1	2437
	155	81	800			het_intron	1	244
	161	79	4670			het_intron	1	2440
	399	492	3721			het_intron	1	2441
	401	305	3284			het_intron	1	2442
	91	124	1097			het_intron	1	2445
	197	90	2987			het_intron	1	2445
	106	85	2995			het_intron	1	2445
	258	109	781			het_intron	1	2447
	259	383	820			het_intron	1	245
	160	94	1135			het_intron	1	2450
	164	103	331			het_intron	1	2452
	558	242	2958			het_intron	1	2452
	554	98	454			het_intron	1	2453
	1031	86	625			het_intron	1	2455
	1005	248	605			het_intron	1	2459
	166	117	3019			het_intron	1	246
	727	319	3001			het_intron	1	246
	308	139	1506			het_intron	1	2462
	100	621	1507			het_intron	1	2464
	138	103	917			het_intron	1	2464
	176	501	917			het_intron	1	247
	575	849	262			het_intron	1	2471
	392	535	262			het_intron	1	2471
	690	535	1651			het_intron	1	2473
	329	527	3404			het_intron	1	2474
	92	527	3880			het_intron	1	2476
	492	500	2800			het_intron	1	2477
	2300	500	1368			het_intron	1	2484
	81	717	964			het_intron	1	2486
	79	714	1986			het_intron	1	2492
	492	628	16751			het_intron	1	2492
	305	628	938			het_intron	1	2495
	124	1391	2005			het_intron	1	2495
	90	77	2123			het_intron	1	250
	85	95	2145			het_intron	1	2500
	109	75	3630			het_intron	1	2503
	383	192	64			het_intron	1	2504
	94	103	519			het_intron	1	2510
	611	124	218			het_intron	1	2516
	116	340	111			het_intron	1	2517
	103	111	834			het_intron	1	2522
	242	70	336			het_intron	1	2522
	98	553	2912			het_intron	1	253
	86	101	147			het_intron	1	253
	248	137	243			het_intron	1	2535
	117	308	9209			het_intron	1	2537
	319	74	833			het_intron	1	254
	3804	139	82			het_intron	1	2543
	139	526	3596			het_intron	1	2544
	621	110	2300			het_intron	1	2552
	103	479	3950			het_intron	1	2554
	501	172	255			het_intron	1	2565
	849	89	458			het_intron	1	2569
	535	193	157			het_intron	1	257
	535	822	96			het_intron	1	2572
	527	1504	1650			het_intron	1	2572
	527	80	1959			het_intron	1	2572
	500	124	2133			het_intron	1	2574
	500	144	276			het_intron	1	2580
	717	377	624			het_intron	1	2581
	714	274	144			het_intron	1	2587
	628	77	94			het_intron	1	2590
	628	100	5819			het_intron	1	2592
	1391	110	628			het_intron	1	2593
	77	86	146			het_intron	1	2595
	95	102	1490			het_intron	1	2598
	75	121	1423			het_intron	1	2598
	192	2402	287			het_intron	1	2605
	103	993	2151			het_intron	1	2606
	124	246	1648			het_intron	1	2609
	340	95	3921			het_intron	1	2609
	111	99	3921			het_intron	1	2612
	70	103	6277			het_intron	1	2617
	553	89	6277			het_intron	1	2617
	6122	71	64			het_intron	1	262
	101	149	322			het_intron	1	262
	137	92	106			het_intron	1	262
	308	90	243			het_intron	1	2620
	74	100	1427			het_intron	1	2620
	139	74	1427			het_intron	1	2622
	526	101	1241			het_intron	1	2623
	110	1443	1241			het_intron	1	2627
	479	109	1241			het_intron	1	263
	172	104	6599			het_intron	1	263
	89	77	1479			het_intron	1	2630
	796	90	161			het_intron	1	2632
	193	107	465			het_intron	1	2634
	822	113	3599			het_intron	1	2634
	1504	79	110			het_intron	1	2635
	80	86	3645			het_intron	1	2637
	124	99	1337			het_intron	1	264
	144	83	7135			het_intron	1	264
	377	346	11068			het_intron	1	264
	274	346	5710			het_intron	1	2641
	77	80	12342			het_intron	1	2642
	100	80	7811			het_intron	1	265
	110	102	7811			het_intron	1	2656
	86	102	4708			het_intron	1	2657
	102	87	4708			het_intron	1	2660
	121	87	2109			het_intron	1	2662
	2402	107	2289			het_intron	1	2663
	993	107	2138			het_intron	1	2665
	246	114	1839			het_intron	1	2665
	95	743	1075			het_intron	1	2668
	99	897	2907			het_intron	1	2671
	103	354	5852			het_intron	1	2672
	89	291	542			het_intron	1	2673
	71	80	4849			het_intron	1	2673
	149	456	4278			het_intron	1	2679
	92	81	81			het_intron	1	2680
	90	519	239			het_intron	1	269
	100	118	95			het_intron	1	269
	74	104	2036			het_intron	1	2692
	101	758	10495			het_intron	1	2695
	1443	80	2072			het_intron	1	2696
	109	288	783			het_intron	1	2697
	104	518	7575			het_intron	1	2697
	77	125	1456			het_intron	1	2697
	90	250	2312			het_intron	1	27
	107	245	2344			het_intron	1	27067
	113	129	89			het_intron	1	2708
	79	103	3342			het_intron	1	2709
	86	110	1636			het_intron	1	271
	99	217	580			het_intron	1	2715
	83	88	4444			het_intron	1	272
	346	94	3373			het_intron	1	2730
	346	63	1517			het_intron	1	2736
	80	73	371			het_intron	1	274
	80	73	373			het_intron	1	274
	102	96	4828			het_intron	1	2744
	102	96	7188			het_intron	1	2744
	87	191	9416			het_intron	1	2745
	87	191	636			het_intron	1	275
	107	147	1475			het_intron	1	2753
	107	1372	2791			het_intron	1	2754
	114	458	305			het_intron	1	27631
	743	945	2326			het_intron	1	2768
	897	176	1882			het_intron	1	277
	354	176	1879			het_intron	1	2780
	291	585	1967			het_intron	1	2782
	80	787	5862			het_intron	1	2787
	456	457	5862			het_intron	1	2791
	81	559	5862			het_intron	1	2792
	519	93	7492			het_intron	1	2795
	118	613	10071			het_intron	1	2795
	104	192	919			het_intron	1	2796
	758	1154	153			het_intron	1	2798
	80	108	3871			het_intron	1	280
	288	89	232			het_intron	1	280
	518	76	100			het_intron	1	280
	125	145	199			het_intron	1	280
	250	86	110			het_intron	1	280
	245	104	433			het_intron	1	2800
	129	1271	433			het_intron	1	2801
	103	88	90			het_intron	1	2803
	110	625	89			het_intron	1	2803
	217	77	2662			het_intron	1	2805
	88	323	1708			het_intron	1	2807
	94	90	1949			het_intron	1	2807
	63	1023	93			het_intron	1	2808
	73	1195	94			het_intron	1	2808
	73	102	99			het_intron	1	281
	96	366	2954			het_intron	1	2815
	96	1073	2637			het_intron	1	2815
	191	146	2477			het_intron	1	2817
	191	256	6798			het_intron	1	2822
	147	106	512			het_intron	1	2824
	1372	106	3376			het_intron	1	2828
	458	372	1006			het_intron	1	2828
	945	84	608			het_intron	1	2828
	176	170	141			het_intron	1	283
	176	75	135			het_intron	1	283
	585	92	334			het_intron	1	283
	787	87	542			het_intron	1	2833
	457	293	5483			het_intron	1	2833
	559	167	12455			het_intron	1	284
	93	167	170			het_intron	1	284
	613	71	868			het_intron	1	2847
	192	71	1497			het_intron	1	2847
	1154	356	740			het_intron	1	2851
	108	356	634			het_intron	1	2854
	89	361	624			het_intron	1	2856
	76	361	2077			het_intron	1	2869
	145	190	3142			het_intron	1	287
	86	190	1812			het_intron	1	287
	104	550	4460			het_intron	1	2871
	1445	550	5165			het_intron	1	2871
	1271	1010	558			het_intron	1	2872
	88	1010	432			het_intron	1	2874
	625	166	2327			het_intron	1	2876
	77	166	1289			het_intron	1	2885
	323	245	2891			het_intron	1	2885
	90	245	4127			het_intron	1	2887
	1023	279	5898			het_intron	1	2887
	1195	279	774			het_intron	1	289
	102	804	4495			het_intron	1	2892
	366	383	4495			het_intron	1	2892
	1073	269	483			het_intron	1	2892
	146	113	3700			het_intron	1	2897
	256	417	288			het_intron	1	290
	106	2119	1897			het_intron	1	2900
	106	367	1719			het_intron	1	2905
	372	95	11747			het_intron	1	2906
	84	101	2592			het_intron	1	2907
	170	91	180			het_intron	1	2911
	75	95	1363			het_intron	1	2911
	92	90	1325			het_intron	1	2912
	87	87	467			het_intron	1	2912
	293	405	3472			het_intron	1	2923
	167	415	695			het_intron	1	2925
	167	147	82			het_intron	1	2925
	71	116	540			het_intron	1	2926
	71	171	6065			het_intron	1	293
	356	7	1449			het_intron	1	2930
	356	171	2030			het_intron	1	2931
	361	119	4964			het_intron	1	2933
	361	124	4962			het_intron	1	2933
	190	148	2378			het_intron	1	2933
	190	87	1943			het_intron	1	294
	550	87	2995			het_intron	1	294
	550	2649	84			het_intron	1	2946
	1010	333	2450			het_intron	1	2948
	1010	2280	4343			het_intron	1	2950
	166	135	313			het_intron	1	2954
	166	139	2851			het_intron	1	2957
	245	99	1836			het_intron	1	2958
	245	71	1811			het_intron	1	2958
	279	156	734			het_intron	1	296
	279	112	387			het_intron	1	2968
	383	551	407			het_intron	1	2969
	804	88	444			het_intron	1	297
	269	1989	1717			het_intron	1	2970
	113	235	764			het_intron	1	2976
	417	150	5038			het_intron	1	2979
	2119	91	9026			het_intron	1	2980
	367	81	3715			het_intron	1	2982
	95	113	8112			het_intron	1	2984
	101	139	2809			het_intron	1	2987
	91	148	220			het_intron	1	299
	95	171	8684			het_intron	1	2990
	90	171	310			het_intron	1	2990
	87	81	6110			het_intron	1	2991
	405	81	103			het_intron	1	2991
	415	113	1015			het_intron	1	2992
	147	133	4787			het_intron	1	2993
	116	1454	1512			het_intron	1	2994
	171	198	1512			het_intron	1	2995
	7	112	644			het_intron	1	300
	171	304	644			het_intron	1	3000
	119	874	608			het_intron	1	3009
	6925	94	2428			het_intron	1	301
	124	110	5184			het_intron	1	3017
	148	106	173			het_intron	1	3018
	87	108	346			het_intron	1	3019
	87	229	1091			het_intron	1	3019
	2649	132	1456			het_intron	1	3019
	333	151	3982			het_intron	1	302
	2280	105	1708			het_intron	1	3020
	135	104	405			het_intron	1	3020
	139	99	2071			het_intron	1	3022
	99	288	1184			het_intron	1	3027
	71	109	2824			het_intron	1	303
	11795	156	7169			het_intron	1	3031
	6356	147	947			het_intron	1	3034
	5044	87	1084			het_intron	1	3037
	156	618	508			het_intron	1	3040
	112	137	508			het_intron	1	3042
	551	197	508			het_intron	1	3048
	88	80	2592			het_intron	1	3048
	1989	136	2492			het_intron	1	3048
	235	105	3150			het_intron	1	3050
	150	105	1720			het_intron	1	3055
	91	105	440			het_intron	1	3055
	81	153	440			het_intron	1	3057
	113	881	1480			het_intron	1	3059
	139	91	1476			het_intron	1	3062
	5922	103	1478			het_intron	1	3067
	148	109	6883			het_intron	1	3071
	1299	393	1143			het_intron	1	3071
	1303	86	474			het_intron	1	3071
	171	110	3059			het_intron	1	3077
	171	99	3050			het_intron	1	3078
	81	99	427			het_intron	1	3080
	81	102	4742			het_intron	1	3081
	113	102	3645			het_intron	1	3085
	133	881	3651			het_intron	1	3085
	1454	881	406			het_intron	1	3092
	198	385	92			het_intron	1	3093
	112	774	1389			het_intron	1	3093
	304	774	2053			het_intron	1	3095
	874	80	273			het_intron	1	3101
	94	80	1800			het_intron	1	3106
	110	708	1791			het_intron	1	3106
	106	708	1975			het_intron	1	3109
	108	335	334			het_intron	1	3118
	229	241	2108			het_intron	1	312
	132	82	2108			het_intron	1	3122
	151	82	1801			het_intron	1	3125
	105	84	1803			het_intron	1	313
	104	84	584			het_intron	1	3134
	99	90	698			het_intron	1	3136
	288	87	2909			het_intron	1	3136
	109	87	2912			het_intron	1	3137
	156	87	2912			het_intron	1	3139
	147	105	1977			het_intron	1	314
	87	100	3202			het_intron	1	314
	618	100	2134			het_intron	1	315
	137	711	3859			het_intron	1	3150
	197	714	1998			het_intron	1	3150
	80	714	686			het_intron	1	3153
	136	3440	4208			het_intron	1	3154
	105	3448	2660			het_intron	1	3155
	105	3448	5078			het_intron	1	3161
	105	883	4670			het_intron	1	3162
	153	847	1832			het_intron	1	3167
	881	849	1095			het_intron	1	3175
	91	84	734			het_intron	1	3177
	103	303	620			het_intron	1	3180
	109	309	4008			het_intron	1	3185
	393	111	1683			het_intron	1	3186
	86	114	1936			het_intron	1	3189
	110	118	5568			het_intron	1	3193
	99	285	462			het_intron	1	3195
	99	166	1142			het_intron	1	3196
	102	371	3213			het_intron	1	3198
	102	376	2865			het_intron	1	320
	881	520	8356			het_intron	1	320
	881	471	6056			het_intron	1	3200
	385	94	631			het_intron	1	3201
	774	112	3666			het_intron	1	3204
	774	547	348			het_intron	1	3213
	80	356	762			het_intron	1	322
	80	377	921			het_intron	1	322
	708	142	1145			het_intron	1	3220
	708	108	2457			het_intron	1	323
	335	112	1160			het_intron	1	3230
	241	271	1827			het_intron	1	324
	82	136	2119			het_intron	1	324
	82	128	4049			het_intron	1	324
	84	87	1664			het_intron	1	324
	84	526	1664			het_intron	1	3243
	90	77	3153			het_intron	1	326
	87	83	1215			het_intron	1	3268
	87	91	929			het_intron	1	327
	87	91	2984			het_intron	1	3273
	105	296	2574			het_intron	1	3273
	100	170	2574			het_intron	1	3275
	100	84	2574			het_intron	1	3280
	711	120	2574			het_intron	1	3280
	714	107	15186			het_intron	1	3281
	714	550	2184			het_intron	1	329
	3440	553	1578			het_intron	1	3292
	3448	121	1875			het_intron	1	3299
	3448	1529	1142			het_intron	1	3299
	883	438	1714			het_intron	1	3301
	847	86	1638			het_intron	1	3302
	849	139	1399			het_intron	1	331
	84	139	2756			het_intron	1	331
	303	176	1654			het_intron	1	331
	309	176	1462			het_intron	1	3312
	111	370	9436			het_intron	1	3314
	114	370	1717			het_intron	1	3316
	118	444	787			het_intron	1	3319
	285	444	1039			het_intron	1	3322
	166	163	1369			het_intron	1	3326
	371	163	625			het_intron	1	3328
	376	81	532			het_intron	1	333
	520	260	900			het_intron	1	3330
	471	228	3703			het_intron	1	3330
	94	92	2024			het_intron	1	3334
	112	200	1610			het_intron	1	3336
	547	475	2305			het_intron	1	3339
	356	89	960			het_intron	1	3341
	377	122	948			het_intron	1	3349
	142	109	2615			het_intron	1	3356
	108	108	6538			het_intron	1	336
	112	805	6184			het_intron	1	336
	271	93	692			het_intron	1	336
	136	301	4357			het_intron	1	336
	128	423	4353			het_intron	1	3373
	87	423	621			het_intron	1	3376
	526	84	621			het_intron	1	338
	77	84	77			het_intron	1	3384
	83	439	2475			het_intron	1	3384
	91	439	2474			het_intron	1	3386
	91	87	2365			het_intron	1	3388
	296	87	866			het_intron	1	3390
	170	265	866			het_intron	1	3396
	84	265	3767			het_intron	1	340
	120	87	3054			het_intron	1	340
	107	87	4439			het_intron	1	340
	550	101	197			het_intron	1	3404
	553	101	1876			het_intron	1	3404
	121	92	590			het_intron	1	3407
	1529	92	2194			het_intron	1	341
	438	134	2752			het_intron	1	3410
	86	134	962			het_intron	1	342
	139	203	790			het_intron	1	3420
	139	203	692			het_intron	1	3426
	176	545	694			het_intron	1	3427
	176	524	373			het_intron	1	343
	370	935	1113			het_intron	1	343
	370	103	4294			het_intron	1	3430
	444	103	656			het_intron	1	3439
	444	103	120			het_intron	1	3442
	163	82	732			het_intron	1	3446
	163	82	649			het_intron	1	3446
	81	87	207			het_intron	1	3453
	260	135	813			het_intron	1	346
	228	93	276			het_intron	1	3464
	92	71	217			het_intron	1	3471
	200	185	3031			het_intron	1	3474
	475	90	3368			het_intron	1	3478
	89	1511	1221			het_intron	1	348
	122	110	716			het_intron	1	3480
	109	109	2085			het_intron	1	3480
	108	1378	11239			het_intron	1	3480
	805	1383	435			het_intron	1	3485
	93	99	435			het_intron	1	3486
	301	99	4212			het_intron	1	3489
	423	894	329			het_intron	1	3489
	423	865	6968			het_intron	1	3490
	84	92	2515			het_intron	1	3496
	84	92	1052			het_intron	1	3496
	439	1027	1052			het_intron	1	3499
	439	1027	555			het_intron	1	3500
	87	519	115			het_intron	1	3502
	87	471	11108			het_intron	1	3504
	265	603	612			het_intron	1	3507
	265	508	3685			het_intron	1	3509
	87	97	2949			het_intron	1	351
	87	164	401			het_intron	1	3515
	101	120	401			het_intron	1	3519
	101	265	678			het_intron	1	3530
	92	383	1167			het_intron	1	3534
	92	151	1167			het_intron	1	3542
	134	191	297			het_intron	1	3543
	134	494	233			het_intron	1	3549
	203	105	1430			het_intron	1	3553
	203	175	1039			het_intron	1	356
	545	128	220			het_intron	1	3566
	524	77	87			het_intron	1	357
	935	90	15110			het_intron	1	3574
	103	100	87			het_intron	1	358
	103	87	89			het_intron	1	358
	103	129	327			het_intron	1	3585
	82	233	82			het_intron	1	3587
	82	121	86			het_intron	1	3587
	87	360	2061			het_intron	1	3590
	135	169	2064			het_intron	1	3593
	93	144	2187			het_intron	1	3599
	71	85	2187			het_intron	1	3599
	185	617	843			het_intron	1	3604
	90	103	843			het_intron	1	3604
	1511	705	10614			het_intron	1	3605
	110	521	117			het_intron	1	3608
	109	587	1396			het_intron	1	361
	1378	120	599			het_intron	1	361
	1383	531	4477			het_intron	1	3611
	99	126	1631			het_intron	1	3613
	99	104	1395			het_intron	1	3616
	894	571	3830			het_intron	1	3616
	865	79	7048			het_intron	1	362
	92	932	1592			het_intron	1	3623
	92	973	27631			het_intron	1	3626
	1027	2860	27631			het_intron	1	3626
	1027	1856	1272			het_intron	1	3630
	519	2092	2378			het_intron	1	3633
	471	21	713			het_intron	1	3638
	603	18	1153			het_intron	1	3641
	508	101	933			het_intron	1	3645
	97	101	2037			het_intron	1	3647
	164	954	1948			het_intron	1	3649
	120	474	2172			het_intron	1	3649
	265	119	2992			het_intron	1	3651
	383	145	1909			het_intron	1	3659
	151	95	3832			het_intron	1	366
	191	101	1474			het_intron	1	366
	494	109	1274			het_intron	1	366
	105	87	753			het_intron	1	3661
	175	110	6148			het_intron	1	3665
	128	84	1105			het_intron	1	3666
	77	97	2968			het_intron	1	3666
	90	504	895			het_intron	1	367
	100	112	5890			het_intron	1	367
	87	104	2390			het_intron	1	3676
	129	100	1769			het_intron	1	3676
	233	552	2186			het_intron	1	3677
	121	84	2351			het_intron	1	368
	360	47	1130			het_intron	1	3685
	169	98	2224			het_intron	1	3689
	144	124	6669			het_intron	1	369
	85	102	1144			het_intron	1	3697
	617	207	3203			het_intron	1	3698
	103	926	626			het_intron	1	3700
	705	114	1710			het_intron	1	3712
	521	103	1374			het_intron	1	3713
	587	91	1301			het_intron	1	372
	120	100	866			het_intron	1	372
	531	82	5278			het_intron	1	3725
	126	276	9812			het_intron	1	3728
	104	92	9543			het_intron	1	3728
	571	92	4527			het_intron	1	373
	79	117	213			het_intron	1	373
	932	248	489			het_intron	1	373
	973	129	690			het_intron	1	3732
	2860	481	3393			het_intron	1	3734
	1856	482	1022			het_intron	1	3734
	2092	270	1022			het_intron	1	3734
	21	270	1137			het_intron	1	3736
	18	354	2620			het_intron	1	3750
	101	353	2715			het_intron	1	3753
	101	133	390			het_intron	1	376
	954	135	2609			het_intron	1	3762
	474	1103	1507			het_intron	1	3765
	119	1106	1142			het_intron	1	3766
	145	831	1785			het_intron	1	3776
	95	507	4782			het_intron	1	3777
	101	249	4782			het_intron	1	3779
	109	203	727			het_intron	1	3781
	87	313	1677			het_intron	1	3790
	110	77	3485			het_intron	1	3798
	84	1168	994			het_intron	1	3806
	97	85	2886			het_intron	1	3818
	504	112	2892			het_intron	1	3822
	112	93	1640			het_intron	1	3825
	104	84	621			het_intron	1	3827
	100	686	6801			het_intron	1	3827
	552	85	10125			het_intron	1	3830
	2804	657	541			het_intron	1	3832
	84	87	530			het_intron	1	3836
	47	319	530			het_intron	1	3839
	98	90	705			het_intron	1	3839
	124	88	705			het_intron	1	3840
	102	1447	3297			het_intron	1	385
	207	80	835			het_intron	1	385
	926	628	9012			het_intron	1	3853
	114	824	1066			het_intron	1	3855
	103	99	1079			het_intron	1	3856
	91	3680	2469			het_intron	1	3858
	100	832	2982			het_intron	1	3859
	82	85	757			het_intron	1	3859
	276	84	757			het_intron	1	3860
	92	298	599			het_intron	1	3868
	92	78	1548			het_intron	1	387
	117	102	1548			het_intron	1	3871
	248	108	1914			het_intron	1	3873
	129	1151	4342			het_intron	1	3877
	481	74	1323			het_intron	1	3879
	482	119	446			het_intron	1	3881
	270	2126	345			het_intron	1	3891
	270	1439	809			het_intron	1	3895
	354	1439	817			het_intron	1	3898
	353	160	817			het_intron	1	3898
	133	99	3828			het_intron	1	3899
	135	95	363			het_intron	1	39
	1103	124	361			het_intron	1	390
	1106	162	827			het_intron	1	391
	831	162	4557			het_intron	1	3912
	507	611	570			het_intron	1	3921
	249	584	1546			het_intron	1	3921
	203	300	4827			het_intron	1	3927
	313	541	272			het_intron	1	3929
	77	648	6714			het_intron	1	3932
	1168	82	1702			het_intron	1	394
	85	86	1702			het_intron	1	394
	112	86	364			het_intron	1	3948
	93	2188	1092			het_intron	1	395
	84	214	2813			het_intron	1	397
	686	214	418			het_intron	1	3971
	85	1086	4505			het_intron	1	3973
	657	101	937			het_intron	1	3974
	87	110	290			het_intron	1	3979
	319	98	296			het_intron	1	3981
	90	168	1600			het_intron	1	3982
	88	357	1776			het_intron	1	3984
	1447	94	653			het_intron	1	3986
	80	92	925			het_intron	1	3986
	628	91	3779			het_intron	1	3988
	824	91	1083			het_intron	1	399
	99	267	1003			het_intron	1	3992
	3680	267	2467			het_intron	1	3995
	832	389	5284			het_intron	1	3998
	85	389	912			het_intron	1	40
	84	150	1450			het_intron	1	400
	298	150	1450			het_intron	1	400
	78	103	1531			het_intron	1	4006
	102	103	1716			het_intron	1	4009
	108	104	4770			het_intron	1	4009
	1151	104	1243			het_intron	1	401
	74	120	562			het_intron	1	4015
	119	120	1869			het_intron	1	4019
	2126	92	1869			het_intron	1	402
	1439	874	2059			het_intron	1	4025
	1439	209	2068			het_intron	1	403
	160	126	1304			het_intron	1	4035
	99	1622	1859			het_intron	1	4038
	95	261	734			het_intron	1	4039
	124	264	733			het_intron	1	4046
	162	1722	788			het_intron	1	405
	162	123	2657			het_intron	1	405
	611	92	3732			het_intron	1	4063
	584	145	2847			het_intron	1	4074
	300	135	2847			het_intron	1	4077
	541	153	2104			het_intron	1	4081
	648	352	996			het_intron	1	4081
	82	225	993			het_intron	1	4082
	86	116	247			het_intron	1	4087
	86	94	2308			het_intron	1	4089
	2188	157	1284			het_intron	1	4097
	214	504	91			het_intron	1	4098
	214	151	413			het_intron	1	410
	1086	319	413			het_intron	1	4107
	101	421	16096			het_intron	1	411
	110	91	16096			het_intron	1	4116
	98	207	16096			het_intron	1	4117
	168	226	16096			het_intron	1	4118
	357	226	3499			het_intron	1	4122
	94	77	2066			het_intron	1	4124
	92	77	293			het_intron	1	4127
	91	366	3410			het_intron	1	413
	91	366	2139			het_intron	1	413
	855	98	4758			het_intron	1	4132
	855	98	2106			het_intron	1	4147
	267	306	1956			het_intron	1	4148
	267	154	1442			het_intron	1	4148
	389	7	2634			het_intron	1	415
	389	74	2635			het_intron	1	4153
	150	74	3048			het_intron	1	4159
	150	74	3048			het_intron	1	4168
	103	151	1061			het_intron	1	417
	103	151	1492			het_intron	1	4170
	104	151	589			het_intron	1	4186
	104	165	1526			het_intron	1	4193
	120	165	1392			het_intron	1	4200
	120	165	537			het_intron	1	4201
	92	1644	3585			het_intron	1	4202
	874	83	427			het_intron	1	4213
	209	86	1494			het_intron	1	4213
	126	25	11738			het_intron	1	4213
	1622	84	1212			het_intron	1	422
	261	436	1212			het_intron	1	4220
	264	89	3777			het_intron	1	4235
	1722	94	2965			het_intron	1	424
	123	103	188			het_intron	1	424
	92	585	188			het_intron	1	4251
	5829	554	3645			het_intron	1	426
	3927	747	3409			het_intron	1	4265
	145	483	601			het_intron	1	4266
	135	145	601			het_intron	1	4266
	153	94	1601			het_intron	1	4273
	2292	92	538			het_intron	1	4275
	352	71	1444			het_intron	1	4276
	225	87	1282			het_intron	1	4277
	116	108	2654			het_intron	1	4278
	94	420	2800			het_intron	1	4282
	157	1024	2587			het_intron	1	4284
	504	120	1933			het_intron	1	4288
	8264	95	1132			het_intron	1	429
	132	84	2069			het_intron	1	4293
	151	166	729			het_intron	1	4294
	319	136	9177			het_intron	1	430
	421	133	612			het_intron	1	4301
	91	207	2945			het_intron	1	4309
	207	120	3553			het_intron	1	4311
	226	100	646			het_intron	1	432
	226	5000	633			het_intron	1	433
	77	260	19282			het_intron	1	433
	77	86	1412			het_intron	1	433
	366	83	2153			het_intron	1	4342
	366	91	122			het_intron	1	4344
	98	146	373			het_intron	1	4346
	98	141	901			het_intron	1	4348
	306	151	242			het_intron	1	435
	154	151	3388			het_intron	1	435
	7	577	3019			het_intron	1	435
	74	143	1275			het_intron	1	4357
	74	143	6749			het_intron	1	436
	74	317	4597			het_intron	1	436
	151	134	8171			het_intron	1	4360
	151	419	4759			het_intron	1	437
	151	475	4759			het_intron	1	4372
	165	100	1215			het_intron	1	4374
	165	90	369			het_intron	1	438
	165	144	369			het_intron	1	4385
	1644	711	939			het_intron	1	439
	83	592	3979			het_intron	1	439
	86	622	4526			het_intron	1	4394
	25	393	1708			het_intron	1	440
	84	145	1807			het_intron	1	440
	436	74	2715			het_intron	1	440
	4521	115	1809			het_intron	1	440
	89	1945	1159			het_intron	1	4405
	94	1363	1159			het_intron	1	4410
	103	109	1159			het_intron	1	4410
	585	935	1532			het_intron	1	4412
	554	115	2906			het_intron	1	4413
	747	85	912			het_intron	1	4415
	483	100	917			het_intron	1	442
	145	111	1437			het_intron	1	442
	94	82	599			het_intron	1	4420
	92	132	2246			het_intron	1	4425
	71	376	1191			het_intron	1	443
	87	347	5210			het_intron	1	443
	108	684	3150			het_intron	1	4436
	420	582	308			het_intron	1	4439
	1024	378	1438			het_intron	1	444
	120	153	2395			het_intron	1	444
	95	363	1973			het_intron	1	444
	84	314	778			het_intron	1	4442
	166	314	752			het_intron	1	4444
	136	81	3067			het_intron	1	4445
	133	81	3064			het_intron	1	4458
	207	129	1143			het_intron	1	446
	120	129	892			het_intron	1	447
	100	109	894			het_intron	1	447
	5000	109	1011			het_intron	1	4477
	260	717	3334			het_intron	1	448
	86	717	1281			het_intron	1	4488
	83	226	1375			het_intron	1	4489
	91	236	1672			het_intron	1	4495
	146	338	507			het_intron	1	4495
	141	95	508			het_intron	1	450
	151	126	1005			het_intron	1	4505
	151	116	6117			het_intron	1	4505
	577	95	113			het_intron	1	4505
	1470	142	6245			het_intron	1	452
	143	114	86			het_intron	1	452
	143	1243	3818			het_intron	1	4520
	317	915	2692			het_intron	1	4521
	134	1303	1232			het_intron	1	4525
	419	205	5508			het_intron	1	453
	475	682	1571			het_intron	1	4531
	100	682	2978			het_intron	1	4533
	90	466	18052			het_intron	1	4533
	144	466	4488			het_intron	1	4533
	711	145	1339			het_intron	1	4537
	592	145	9975			het_intron	1	454
	622	198	1326			het_intron	1	4540
	393	198	2967			het_intron	1	455
	145	233	2504			het_intron	1	4551
	448	233	1654			het_intron	1	4556
	74	381	5060			het_intron	1	4563
	115	381	132			het_intron	1	4571
	1945	431	1389			het_intron	1	4576
	1363	431	5906			het_intron	1	459
	109	124	2911			het_intron	1	459
	935	124	18269			het_intron	1	4591
	115	99	3850			het_intron	1	4592
	85	99	3566			het_intron	1	4593
	1425	140	2042			het_intron	1	4594
	100	140	1992			het_intron	1	4597
	111	88	1992			het_intron	1	460
	82	93	977			het_intron	1	460
	132	122	100			het_intron	1	4606
	376	115	389			het_intron	1	462
	347	179	590			het_intron	1	462
	684	102	1707			het_intron	1	4621
	582	178	1013			het_intron	1	4634
	378	92	231			het_intron	1	464
	153	111	1467			het_intron	1	4641
	363	111	1777			het_intron	1	4648
	314	100	3822			het_intron	1	4655
	314	100	326			het_intron	1	4656
	81	307	2801			het_intron	1	4656
	81	297	796			het_intron	1	4665
	129	111	797			het_intron	1	4665
	129	110	504			het_intron	1	4667
	109	87	494			het_intron	1	4670
	109	169	878			het_intron	1	4670
	717	83	395			het_intron	1	4670
	717	72	1785			het_intron	1	4674
	226	72	2010			het_intron	1	468
	236	520	4593			het_intron	1	4685
	539	523	4372			het_intron	1	4686
	338	85	13831			het_intron	1	4689
	95	82	13831			het_intron	1	4693
	126	299	619			het_intron	1	4695
	116	296	1542			het_intron	1	4702
	95	136	663			het_intron	1	4729
	142	136	1125			het_intron	1	473
	114	104	1787			het_intron	1	473
	1243	107	4124			het_intron	1	473
	915	85	3981			het_intron	1	4738
	1303	400	3367			het_intron	1	474
	205	309	4086			het_intron	1	474
	682	112	1805			het_intron	1	4742
	682	115	11231			het_intron	1	475
	466	93	3204			het_intron	1	4758
	466	280	3040			het_intron	1	4759
	145	176	642			het_intron	1	477
	145	151	9345			het_intron	1	4770
	198	149	115			het_intron	1	4778
	198	194	3929			het_intron	1	478
	233	80	6145			het_intron	1	4781
	233	80	1026			het_intron	1	4786
	381	114	433			het_intron	1	480
	381	114	1612			het_intron	1	4804
	431	427	588			het_intron	1	4807
	431	427	2805			het_intron	1	481
	124	99	2462			het_intron	1	482
	124	99	1997			het_intron	1	4822
	99	134	3093			het_intron	1	4830
	99	134	1102			het_intron	1	4847
	140	92	3649			het_intron	1	4849
	140	92	3078			het_intron	1	4859
	88	97	1088			het_intron	1	486
	93	130	11961			het_intron	1	486
	122	250	771			het_intron	1	486
	115	310	4038			het_intron	1	487
	179	74	2453			het_intron	1	4872
	102	450	803			het_intron	1	4875
	178	333	795			het_intron	1	4876
	92	123	92			het_intron	1	488
	111	86	2816			het_intron	1	488
	111	81	2816			het_intron	1	490
	100	380	700			het_intron	1	4900
	100	83	1134			het_intron	1	4906
	307	2180	1134			het_intron	1	491
	297	82	1972			het_intron	1	491
	111	110	2165			het_intron	1	492
	110	87	11242			het_intron	1	492
	87	96	11242			het_intron	1	494
	169	92	5159			het_intron	1	495
	83	508	3312			het_intron	1	495
	72	101	3312			het_intron	1	4958
	72	129	3312			het_intron	1	496
	520	923	2976			het_intron	1	4964
	523	296	2898			het_intron	1	497
	85	1296	2298			het_intron	1	497
	82	126	4360			het_intron	1	4972
	299	112	15833			het_intron	1	4976
	296	121	2635			het_intron	1	498
	136	88	3291			het_intron	1	4984
	136	86	568			het_intron	1	500
	104	89	3753			het_intron	1	501
	107	92	12999			het_intron	1	5017
	85	239	442			het_intron	1	502
	400	243	1031			het_intron	1	5027
	309	100	710			het_intron	1	503
	112	97	1972			het_intron	1	5038
	115	1288	6432			het_intron	1	5039
	93	1195	1219			het_intron	1	504
	280	107	88			het_intron	1	5044
	176	159	721			het_intron	1	505
	151	1186	1939			het_intron	1	505
	149	131	6185			het_intron	1	505
	4248	17	945			het_intron	1	5057
	194	101	2369			het_intron	1	5060
	80	288	96			het_intron	1	5060
	80	150	3009			het_intron	1	5061
	114	92	3010			het_intron	1	5066
	114	755	3010			het_intron	1	5066
	427	85	4665			het_intron	1	507
	427	1007	1818			het_intron	1	507
	99	293	4097			het_intron	1	5074
	99	131	1504			het_intron	1	5078
	134	151	1248			het_intron	1	508
	134	80	2501			het_intron	1	508
	92	96	2501			het_intron	1	5083
	92	105	758			het_intron	1	5087
	97	172	2133			het_intron	1	5096
	130	97	3880			het_intron	1	510
	250	127	704			het_intron	1	510
	310	83	530			het_intron	1	510
	74	88	1292			het_intron	1	510
	450	97	1598			het_intron	1	5103
	333	101	1074			het_intron	1	511
	123	365	2777			het_intron	1	512
	86	68	376			het_intron	1	512
	81	77	1192			het_intron	1	512
	380	89	5540			het_intron	1	513
	83	204	1144			het_intron	1	513
	2180	127	1144			het_intron	1	5135
	82	426	1762			het_intron	1	5137
	110	521	815			het_intron	1	5144
	87	396	1389			het_intron	1	515
	96	533	1238			het_intron	1	5159
	92	144	3762			het_intron	1	516
	508	562	10269			het_intron	1	5164
	101	801	622			het_intron	1	5169
	129	429	829			het_intron	1	5172
	923	536	1220			het_intron	1	518
	296	107	1220			het_intron	1	5184
	1296	79	1141			het_intron	1	519
	126	236	849			het_intron	1	519
	112	82	929			het_intron	1	519
	121	74	676			het_intron	1	520
	88	268	343			het_intron	1	5201
	86	117	343			het_intron	1	521
	89	148	1662			het_intron	1	521
	92	86	2045			het_intron	1	5210
	239	89	1970			het_intron	1	5222
	243	107	974			het_intron	1	5223
	100	96	354			het_intron	1	523
	97	163	13572			het_intron	1	5230
	1288	136	1061			het_intron	1	525
	1195	426	1798			het_intron	1	525
	411	146	413			het_intron	1	525
	615	99	8621			het_intron	1	5253
	107	616	1925			het_intron	1	5259
	159	616	699			het_intron	1	5274
	1186	446	364			het_intron	1	5278
	131	490	2476			het_intron	1	5284
	17	110	2497			het_intron	1	5296
	101	110	2488			het_intron	1	530
	288	191	2488			het_intron	1	530
	150	191	707			het_intron	1	5310
	92	90	1132			het_intron	1	5312
	755	90	1353			het_intron	1	5317
	85	669	3982			het_intron	1	5319
	1007	779	3879			het_intron	1	532
	293	77	1609			het_intron	1	5322
	131	77	769			het_intron	1	5324
	151	241	2213			het_intron	1	5329
	80	241	436			het_intron	1	535
	96	117	1669			het_intron	1	535
	105	77	896			het_intron	1	5351
	172	163	5409			het_intron	1	5362
	97	1202	3756			het_intron	1	5373
	127	108	501			het_intron	1	538
	83	71	1254			het_intron	1	538
	88	95	1957			het_intron	1	538
	97	84	3543			het_intron	1	5380
	101	813	3781			het_intron	1	5383
	365	91	2308			het_intron	1	5383
	68	119	2357			het_intron	1	539
	77	80	3709			het_intron	1	5407
	89	98	3531			het_intron	1	541
	204	115	3702			het_intron	1	542
	127	643	2828			het_intron	1	5451
	426	105	2828			het_intron	1	5458
	830	120	1964			het_intron	1	548
	521	102	1964			het_intron	1	548
	396	107	1964			het_intron	1	548
	533	378	920			het_intron	1	5480
	144	113	422			het_intron	1	5481
	562	88	1479			het_intron	1	549
	801	84	4591			het_intron	1	551
	429	86	1200			het_intron	1	552
	536	347	2368			het_intron	1	5523
	977	127	2368			het_intron	1	5528
	107	190	401			het_intron	1	553
	79	247	963			het_intron	1	556
	236	293	963			het_intron	1	556
	82	178	1865			het_intron	1	5560
	74	178	1867			het_intron	1	557
	268	317	1180			het_intron	1	557
	117	78	1187			het_intron	1	559
	148	78	657			het_intron	1	559
	86	154	654			het_intron	1	561
	89	689	699			het_intron	1	561
	107	617	578			het_intron	1	5617
	96	91	4738			het_intron	1	5622
	163	86	525			het_intron	1	5625
	136	345	1809			het_intron	1	563
	426	125	324			het_intron	1	5631
	146	103	226			het_intron	1	5631
	99	82	3665			het_intron	1	5649
	616	100	3626			het_intron	1	566
	616	119	3626			het_intron	1	566
	446	91	447			het_intron	1	5681
	490	118	399			het_intron	1	569
	110	84	1637			het_intron	1	569
	110	233	1637			het_intron	1	5697
	191	91	1561			het_intron	1	5699
	191	119	1506			het_intron	1	570
	90	81	1504			het_intron	1	57026
	90	406	376			het_intron	1	5726
	669	377	465			het_intron	1	573
	779	99	5223			het_intron	1	574
	77	123	2169			het_intron	1	5762
	77	81	1362			het_intron	1	5769
	241	254	3404			het_intron	1	5770
	241	132	3404			het_intron	1	5814
	117	243	5808			het_intron	1	5815
	77	608	5808			het_intron	1	5819
	163	108	872			het_intron	1	5838
	1202	113	872			het_intron	1	5842
	108	290	3492			het_intron	1	5847
	71	90	3492			het_intron	1	585
	95	141	10392			het_intron	1	585
	84	114	78			het_intron	1	5852
	813	69	114			het_intron	1	5862
	91	414	262			het_intron	1	5872
	119	106	94			het_intron	1	5873
	80	105	119			het_intron	1	588
	98	687	119			het_intron	1	588
	115	479	1954			het_intron	1	5880
	643	366	473			het_intron	1	5882
	105	481	351			het_intron	1	5890
	120	90	544			het_intron	1	5891
	102	271	479			het_intron	1	5896
	107	515	417			het_intron	1	590
	378	101	411			het_intron	1	590
	113	153	734			het_intron	1	5900
	88	362	77			het_intron	1	5906
	84	124	784			het_intron	1	591
	86	537	941			het_intron	1	592
	347	544	114			het_intron	1	592
	127	807	391			het_intron	1	592
	190	168	244			het_intron	1	5922
	247	119	1152			het_intron	1	593
	293	759	3420			het_intron	1	593
	178	121	1646			het_intron	1	593
	178	707	7596			het_intron	1	593
	317	909	1106			het_intron	1	593
	78	960	2115			het_intron	1	593
	78	197	2161			het_intron	1	5938
	154	197	2161			het_intron	1	5938
	689	696	1401			het_intron	1	5944
	617	696	1788			het_intron	1	5944
	91	365	5481			het_intron	1	5949
	86	365	631			het_intron	1	5949
	345	127	1103			het_intron	1	595
	125	127	1974			het_intron	1	596
	103	75	4474			het_intron	1	5967
	82	75	3750			het_intron	1	599
	100	161	1770			het_intron	1	5990
	119	168	105			het_intron	1	5990
	91	125	126			het_intron	1	60
	118	126	101			het_intron	1	600
	84	797	82			het_intron	1	600
	233	159	90			het_intron	1	603
	91	1529	185			het_intron	1	605
	119	371	13267			het_intron	1	608
	81	897	3604			het_intron	1	6081
	406	86	4458			het_intron	1	6081
	377	233	5373			het_intron	1	6095
	99	76	1829			het_intron	1	610
	123	82	1829			het_intron	1	6117
	81	415	1829			het_intron	1	612
	254	98	3150			het_intron	1	6122
	132	100	4984			het_intron	1	615
	243	801	1233			het_intron	1	615
	608	105	2950			het_intron	1	617
	108	554	526			het_intron	1	6184
	113	113	1836			het_intron	1	6185
	290	135	263			het_intron	1	619
	90	135	444			het_intron	1	621
	141	1035	103			het_intron	1	621
	114	1035	969			het_intron	1	621
	69	109	1209			het_intron	1	6212
	414	109	935			het_intron	1	6221
	106	662	908			het_intron	1	624
	105	662	1373			het_intron	1	6241
	687	102	1102			het_intron	1	625
	479	102	881			het_intron	1	628
	366	955	267			het_intron	1	628
	481	955	964			het_intron	1	629
	90	495	2442			het_intron	1	631
	271	495	3067			het_intron	1	631
	515	643	12814			het_intron	1	6317
	101	643	12801			het_intron	1	6317
	153	100	1310			het_intron	1	633
	362	100	6081			het_intron	1	634
	124	193	6081			het_intron	1	6343
	537	193	423			het_intron	1	6348
	544	315	324			het_intron	1	6356
	807	315	21			het_intron	1	636
	168	88	323			het_intron	1	6362
	2807	88	323			het_intron	1	6377
	119	106	2590			het_intron	1	638
	759	197	2150			het_intron	1	639
	121	70	96			het_intron	1	640
	707	934	2803			het_intron	1	640
	909	146	2803			het_intron	1	643
	960	380	161			het_intron	1	6433
	197	101	5891			het_intron	1	644
	197	691	3713			het_intron	1	644
	696	472	1229			het_intron	1	6460
	696	580	4984			het_intron	1	6464
	365	228	3661			het_intron	1	647
	365	302	1119			het_intron	1	649
	127	99	1119			het_intron	1	649
	127	345	3534			het_intron	1	649
	75	1208	621			het_intron	1	650
	75	887	600			het_intron	1	6512
	161	151	868			het_intron	1	6541
	168	268	2031			het_intron	1	6552
	125	203	2190			het_intron	1	6577
	126	464	2055			het_intron	1	659
	797	241	1827			het_intron	1	659
	159	1831	1577			het_intron	1	66
	1529	120	1876			het_intron	1	66
	371	373	2754			het_intron	1	663
	897	568	1461			het_intron	1	664
	86	2102	2523			het_intron	1	665
	233	653	2094			het_intron	1	6657
	76	121	1216			het_intron	1	666
	82	110	695			het_intron	1	666
	415	232	271			het_intron	1	6669
	98	232	685			het_intron	1	67
[truncated: 300,091+ more rows]

## Sheet: Fig4
Fig4 B	TPM	gene		Fig4 C	Development	entropy	gene		JA treatment	entropy	gene		ABA treatment	entropy	gene		Cold treatment	entropy	gene		Flood	entropy	gene
	2.15033	het_intron				5.43494	het_intron			1.62108	het_intron			1.27745	het_intron			2.25615	het_intron			1.98129	het_intron
	2.56884	het_intron				5.4084	het_intron			2.01253	het_intron			2.36545	het_intron			1.97319	het_intron			2.39046	het_intron
	42.7461	het_intron				5.21464	het_intron			2.3037	het_intron			1.52246	het_intron			1.81702	het_intron			1.51917	het_intron
	6.4183	het_intron				5.37392	het_intron			2.3143	het_intron			1.53762	het_intron			1.92678	het_intron			1.52065	het_intron
	0.391797	het_intron				4.08772	het_intron			1.83649	het_intron			2.3638	het_intron			1.88551	het_intron			2.45748	het_intron
	0.0185508	het_intron				5.41179	het_intron			1.57808	het_intron			2.36824	het_intron			2.01431	het_intron			2.51153	het_intron
	2.03444	het_intron				5.33062	het_intron			2.21947	het_intron			1.83308	het_intron			2.13688	het_intron			2.36232	het_intron
	0.214006	het_intron				5.29114	het_intron			2.44092	het_intron			1.56275	het_intron			2.34101	het_intron			2.33156	het_intron
	42.7929	het_intron				5.49907	het_intron			1.77173	het_intron			1.3796	het_intron			1.85623	het_intron			1.99359	het_intron
	0.0749257	het_intron				5.2961	het_intron			1.5403	het_intron			2.11335	het_intron			2.04379	het_intron			2.41961	het_intron
	0.525587	het_intron				4.79907	het_intron			1.56437	het_intron			2.14211	het_intron			2.06191	het_intron			2.42754	het_intron
	25.1293	het_intron				4.99066	het_intron			1.53043	het_intron			2.58496	het_intron			1.58934	het_intron			0	het_intron
	2.88915	het_intron				4.563	het_intron			2.07896	het_intron			1.70731	het_intron			2.12592	het_intron			2.48549	het_intron
	0.0112384	het_intron				4.76892	het_intron			1.64257	het_intron			0	het_intron			0	het_intron			1	het_intron
	10.7456	het_intron				5.40233	het_intron			1.21581	het_intron			1.51406	het_intron			2.50324	het_intron			1.45847	het_intron
	25.8569	het_intron				4.05887	het_intron			1	het_intron			1.84461	het_intron			2.21305	het_intron			2.05674	het_intron
	237.396	het_intron				4.9853	het_intron			2.44563	het_intron			2.42207	het_intron			2.18329	het_intron			2.2741	het_intron
	49.8632	het_intron				5.2587	het_intron			2.39777	het_intron			1.43002	het_intron			1.95571	het_intron			1.50537	het_intron
	7.28634	het_intron				4.14654	het_intron			2.29948	het_intron			1.64759	het_intron			1.6083	het_intron			1.70041	het_intron
	6.69427	het_intron				5.03022	het_intron			1	het_intron			1.00174	het_intron			0	het_intron			1.35634	het_intron
	0.0323877	het_intron				5.49989	het_intron			2.21292	het_intron			2.29217	het_intron			2.45851	het_intron			2.21434	het_intron
	0.208928	het_intron				5.2122	het_intron			1.69373	het_intron			2.22825	het_intron			2.51262	het_intron			2.43866	het_intron
	0.49912	het_intron				3.64634	het_intron			2.49859	het_intron			2.58496	het_intron			0	het_intron			0.871672	het_intron
	1.71528	het_intron				4.19473	het_intron			0	het_intron			2.58496	het_intron			2.58496	het_intron			2.80735	het_intron
	7.61506	het_intron				4.24834	het_intron			1.42997	het_intron			1.76372	het_intron			2.53171	het_intron			2.47857	het_intron
	0.396417	het_intron				5.40274	het_intron			1.7653	het_intron			1.17657	het_intron			1.46742	het_intron			1.16262	het_intron
	3.35637	het_intron				5.20758	het_intron			2.0662	het_intron			2.27318	het_intron			1.7628	het_intron			1.55131	het_intron
	0.864392	het_intron				4.33797	het_intron			2.33309	het_intron			1.44552	het_intron			2.04616	het_intron			2.15081	het_intron
	0.0253537	het_intron				5.39414	het_intron			0.649155	het_intron			2.44833	het_intron			2.19464	het_intron			2.1322	het_intron
	14.238	het_intron				4.18521	het_intron			1	het_intron			1.65463	het_intron			1.98075	het_intron			1.5338	het_intron
	0.215511	het_intron				5.01874	het_intron			2.37765	het_intron			2.28171	het_intron			2.47765	het_intron			2.52455	het_intron
	0.0552044	het_intron				5.20672	het_intron			1.05324	het_intron			1.56152	het_intron			2.02937	het_intron			2.42444	het_intron
	7.22818	het_intron				5.0852	het_intron			1.75486	het_intron			1.63501	het_intron			1.84655	het_intron			2.64939	het_intron
	0.572712	het_intron				5.37769	het_intron			1.65978	het_intron			1.6093	het_intron			1.85712	het_intron			2.66709	het_intron
	23.5503	het_intron				5.45222	het_intron			1.55802	het_intron			2.00489	het_intron			1.86586	het_intron			2.48483	het_intron
	7.12533	het_intron				5.48573	het_intron			2.28765	het_intron			2.31912	het_intron			2.4442	het_intron			2.0577	het_intron
	0.109565	het_intron				4.04822	het_intron			2.29844	het_intron			2.31395	het_intron			2.45789	het_intron			2.04294	het_intron
	0.0223556	het_intron				5.00846	het_intron			0.712227	het_intron			0	het_intron			0.827336	het_intron			0.805944	het_intron
	0.0148503	het_intron				4.46072	het_intron			2.54147	het_intron			2.47695	het_intron			1.7741	het_intron			2.50569	het_intron
	0.0255265	het_intron				4.54494	het_intron			2.34883	het_intron			2.47496	het_intron			2.10887	het_intron			2.36885	het_intron
	0.337118	het_intron				4.59089	het_intron			2.58496	het_intron			1.96324	het_intron			2.58496	het_intron			2.54331	het_intron
	0.326384	het_intron				4.08211	het_intron			2.58496	het_intron			1.65451	het_intron			0	het_intron			2.40353	het_intron
	2.52125	het_intron				4.69819	het_intron			1.97791	het_intron			2.31303	het_intron			2.4411	het_intron			1.9855	het_intron
	0.17157	het_intron				5.52406	het_intron			2.58496	het_intron			2.58496	het_intron			1	het_intron			2.80735	het_intron
	45.74	het_intron				4.92829	het_intron			0	het_intron			2.58496	het_intron			1	het_intron			2.80735	het_intron
	0.203336	het_intron				4.7972	het_intron			2.23036	het_intron			2.49638	het_intron			2.51547	het_intron			2.57805	het_intron
	0.876944	het_intron				4.82717	het_intron			2.48709	het_intron			0.924441	het_intron			2.18936	het_intron			2.16933	het_intron
	0.492584	het_intron				5.34779	het_intron			2.58496	het_intron			0.836983	het_intron			1	het_intron			1.72436	het_intron
	0.145321	het_intron				3.54793	het_intron			2.58496	het_intron			2.58496	het_intron			2.58496	het_intron			2.80735	het_intron
	47.0511	het_intron				4.08558	het_intron			2.33337	het_intron			1.24726	het_intron			2.2739	het_intron			2.33685	het_intron
	2.38999	het_intron				3.59418	het_intron			2.30952	het_intron			2.11024	het_intron			2.12482	het_intron			2.39253	het_intron
	0.249305	het_intron				3.42792	het_intron			1.51583	het_intron			2.22544	het_intron			2.03231	het_intron			1.93253	het_intron
	0.846064	het_intron				3.75896	het_intron			1.69638	het_intron			2.45386	het_intron			2.03736	het_intron			2.10643	het_intron
	1.16615	het_intron				2.7261	het_intron			1.9305	het_intron			1.90983	het_intron			1.87032	het_intron			2.49507	het_intron
	1.87515	het_intron				5.18559	het_intron			2.05858	het_intron			0	het_intron			1.58709	het_intron			1.09064	het_intron
	0.748975	het_intron				5.49248	het_intron			2.4516	het_intron			2.39386	het_intron			2.34203	het_intron			2.20806	het_intron
	43.4048	het_intron				4.65237	het_intron			2.46369	het_intron			2.2889	het_intron			2.51277	het_intron			2.3494	het_intron
	134.343	het_intron				4.29314	het_intron			2.14775	het_intron			2.3227	het_intron			2.09504	het_intron			2.35287	het_intron
	5.04223	het_intron				4.4523	het_intron			2.13568	het_intron			2.31987	het_intron			2.00895	het_intron			2.40104	het_intron
	6.73491	het_intron				4.82493	het_intron			1.95321	het_intron			2.30596	het_intron			1.94348	het_intron			2.35624	het_intron
	10.5972	het_intron				4.85997	het_intron			1	het_intron			1.89381	het_intron			1.30011	het_intron			1.02377	het_intron
	0.323297	het_intron				4.41397	het_intron			0.883078	het_intron			0.765095	het_intron			0	het_intron			0	het_intron
	0.928412	het_intron				4.43213	het_intron			2.10358	het_intron			2.52411	het_intron			2.41067	het_intron			1.4993	het_intron
	0.139049	het_intron				3.40555	het_intron			2.10657	het_intron			2.52397	het_intron			2.43374	het_intron			1.50087	het_intron
	1.0966	het_intron				5.26502	het_intron			2.45548	het_intron			2.20849	het_intron			1.44513	het_intron			2.0297	het_intron
	1.95896	het_intron				5.37301	het_intron			0.794633	het_intron			2.09812	het_intron			2.4931	het_intron			1.79763	het_intron
	2.04085	het_intron				5.25861	het_intron			2.168	het_intron			2.44633	het_intron			2.01259	het_intron			2.32465	het_intron
	7.78345	het_intron				4.0195	het_intron			1.71188	het_intron			2.50119	het_intron			2.13338	het_intron			1.97264	het_intron
	39.4322	het_intron				3.71411	het_intron			1.59554	het_intron			2.24112	het_intron			1.61128	het_intron			2.28394	het_intron
	0.412247	het_intron				4.99732	het_intron			1.59486	het_intron			2.24841	het_intron			1.60605	het_intron			2.31005	het_intron
	7.50001	het_intron				5.48868	het_intron			2.35312	het_intron			2.51024	het_intron			2.15235	het_intron			1.34435	het_intron
	2.17746	het_intron				2.19859	het_intron			2.35626	het_intron			2.51043	het_intron			2.12663	het_intron			1.32197	het_intron
	0.153606	het_intron				4.77305	het_intron			1	het_intron			0	het_intron			1	het_intron			0.193058	het_intron
	0.104908	het_intron				4.74043	het_intron			2.34322	het_intron			1.96719	het_intron			2.00927	het_intron			2.26504	het_intron
	0.202528	het_intron				3.98192	het_intron			0.911342	het_intron			2.12582	het_intron			0	het_intron			2.04426	het_intron
	0.0398955	het_intron				5.46365	het_intron			0	het_intron			2.33624	het_intron			1.25772	het_intron			2.0846	het_intron
	46.5575	het_intron				5.22843	het_intron			2.48242	het_intron			1.9688	het_intron			2.22604	het_intron			1.92079	het_intron
	0.401345	het_intron				5.47281	het_intron			1.12309	het_intron			1	het_intron			0	het_intron			2.43614	het_intron
	0.243296	het_intron				5.40689	het_intron			1.84481	het_intron			2.54274	het_intron			2.12445	het_intron			2.12431	het_intron
	4.62179	het_intron				5.25495	het_intron			2.34169	het_intron			2.29015	het_intron			2.17976	het_intron			2.44591	het_intron
	0.553435	het_intron				4.56347	het_intron			2.02895	het_intron			2.05265	het_intron			1.43079	het_intron			2.06327	het_intron
	6.68342	het_intron				4.08885	het_intron			2.09279	het_intron			2.44949	het_intron			2.37271	het_intron			2.44737	het_intron
	3.36453	het_intron				4.70221	het_intron			2.49023	het_intron			2.14952	het_intron			1.95477	het_intron			2.05876	het_intron
	4.27003	het_intron				4.72489	het_intron			2.50461	het_intron			2.0466	het_intron			1.88294	het_intron			2.09298	het_intron
	14.6592	het_intron				5.28037	het_intron			2.30163	het_intron			2.33154	het_intron			1.90862	het_intron			1.82661	het_intron
	1.5177	het_intron				5.43047	het_intron			2.26656	het_intron			2.33219	het_intron			1.92582	het_intron			1.87299	het_intron
	12.42	het_intron				4.92459	het_intron			2.27729	het_intron			2.35725	het_intron			1.58514	het_intron			1.783	het_intron
	0.670568	het_intron				5.35576	het_intron			2.16391	het_intron			2.08803	het_intron			1.94151	het_intron			2.67191	het_intron
	3.67146	het_intron				5.04372	het_intron			2.41359	het_intron			1.91087	het_intron			1.38269	het_intron			2.02947	het_intron
	4.11648	het_intron				4.297	het_intron			2.40808	het_intron			1.7348	het_intron			0.989355	het_intron			1.96412	het_intron
	5.28381	het_intron				5.12495	het_intron			0.698396	het_intron			1.40259	het_intron			1	het_intron			1.96147	het_intron
	0.747705	het_intron				5.34236	het_intron			0.702325	het_intron			0.82096	het_intron			1	het_intron			2.13998	het_intron
	14.2182	het_intron				4.44219	het_intron			1.70678	het_intron			2.58496	het_intron			0.186338	het_intron			0.822163	het_intron
	1.46174	het_intron				5.39185	het_intron			1.54012	het_intron			2.58496	het_intron			0.683593	het_intron			1.79171	het_intron
	1.45184	het_intron				5.30998	het_intron			1.31313	het_intron			2.13211	het_intron			2.38139	het_intron			2.22407	het_intron
	5.24766	het_intron				5.00028	het_intron			1	het_intron			1.21051	het_intron			2.05293	het_intron			2.80735	het_intron
	3.10457	het_intron				2.92868	het_intron			1.8543	het_intron			2.02075	het_intron			1.73154	het_intron			1.78377	het_intron
	0.0984872	het_intron				2.15935	het_intron			2.11446	het_intron			2.19192	het_intron			1.52191	het_intron			2.00485	het_intron
	0.0784708	het_intron				5.26935	het_intron			2.13439	het_intron			1.51851	het_intron			1.70971	het_intron			2.24236	het_intron
	3.00536	het_intron				4.5951	het_intron			1	het_intron			1.45032	het_intron			2.39139	het_intron			2.52173	het_intron
	0.022236	het_intron				5.02589	het_intron			1	het_intron			1.49133	het_intron			2.45669	het_intron			2.5712	het_intron
	3.06873	het_intron				5.40293	het_intron			2.01299	het_intron			1.66415	het_intron			2.58496	het_intron			0.42213	het_intron
	0.555446	het_intron				4.6206	het_intron			1.97592	het_intron			2.50021	het_intron			1.86749	het_intron			2.10229	het_intron
	0.0157321	het_intron				3.11448	het_intron			2.01834	het_intron			2.36787	het_intron			1.5566	het_intron			2.45145	het_intron
	5.57908	het_intron				2.23224	het_intron			2.40799	het_intron			2.12706	het_intron			2.45165	het_intron			1.96162	het_intron
	0.397957	het_intron				5.32373	het_intron			2.06688	het_intron			2.19413	het_intron			1.76887	het_intron			2.05577	het_intron
	0.0362959	het_intron				5.45684	het_intron			2.44207	het_intron			2.11167	het_intron			2.16966	het_intron			2.54017	het_intron
	0.0622607	het_intron				4.66808	het_intron			2.23782	het_intron			2.33382	het_intron			2.30773	het_intron			2.11161	het_intron
	0.708496	het_intron				3.92603	het_intron			1	het_intron			1	het_intron			0.649027	het_intron			2.80735	het_intron
	2.52251	het_intron				5.38309	het_intron			1.70532	het_intron			0.0979742	het_intron			1.32176	het_intron			1.91096	het_intron
	0.51153	het_intron				4.29056	het_intron			0	het_intron			2.58496	het_intron			2.58496	het_intron			2.80735	het_intron
	0.0905329	het_intron				4.31693	het_intron			1.15203	het_intron			0.95686	het_intron			1.09769	het_intron			1.15514	het_intron
	0.00681453	het_intron				5.35765	het_intron			1.97377	het_intron			2.16141	het_intron			2.00967	het_intron			2.63286	het_intron
	1.50192	het_intron				4.82893	het_intron			0.842703	het_intron			2.46241	het_intron			2.03714	het_intron			1.92744	het_intron
	16.5944	het_intron				5.40995	het_intron			2.08834	het_intron			2.16141	het_intron			2.38291	het_intron			2.45408	het_intron
	0.0802021	het_intron				5.25622	het_intron			2.34212	het_intron			2.17227	het_intron			2.08514	het_intron			1.40022	het_intron
	0.446113	het_intron				4.92849	het_intron			2.36117	het_intron			2.18152	het_intron			2.2588	het_intron			2.28595	het_intron
	260.04	het_intron				5.20352	het_intron			1.79787	het_intron			1.9806	het_intron			2.06797	het_intron			1	het_intron
	3.14246	het_intron				4.47912	het_intron			1.56547	het_intron			2.12166	het_intron			1.83813	het_intron			0	het_intron
	42.6579	het_intron				5.43073	het_intron			2.58496	het_intron			2.58496	het_intron			2.58496	het_intron			0	het_intron
	1.06894	het_intron				3.59832	het_intron			2.17557	het_intron			2.06739	het_intron			1.70454	het_intron			2.55225	het_intron
	106.378	het_intron				4.21729	het_intron			1.77238	het_intron			2.55019	het_intron			2.19701	het_intron			2.22981	het_intron
	80.0502	het_intron				5.32774	het_intron			1.97263	het_intron			2.51879	het_intron			2.23629	het_intron			2.38334	het_intron
	36.8462	het_intron				4.90677	het_intron			1.66896	het_intron			2.21079	het_intron			2.43156	het_intron			2.5404	het_intron
	2.2014	het_intron				4.7337	het_intron			0.782759	het_intron			2.12424	het_intron			1.27507	het_intron			2.07356	het_intron
	0.507439	het_intron				3.18221	het_intron			2.1294	het_intron			2.06684	het_intron			1.24585	het_intron			1.96782	het_intron
	0.057255	het_intron				4.31478	het_intron			2.25667	het_intron			2.33368	het_intron			2.54122	het_intron			2.08237	het_intron
	0.0605738	het_intron				5.25578	het_intron			1.94101	het_intron			2.00409	het_intron			2.27572	het_intron			2.10463	het_intron
	0.0124198	het_intron				5.32426	het_intron			2.41726	het_intron			2.29867	het_intron			2.26335	het_intron			1.79217	het_intron
	0.0695601	het_intron				3.3443	het_intron			1	het_intron			0	het_intron			2.58496	het_intron			1.21963	het_intron
	0.208787	het_intron				5.06557	het_intron			1.08944	het_intron			1.16874	het_intron			1.37729	het_intron			0.0969941	het_intron
	2.88744	het_intron				5.41895	het_intron			1	het_intron			2.58496	het_intron			1	het_intron			1.23066	het_intron
	1.09979	het_intron				5.11679	het_intron			2.58496	het_intron			1	het_intron			2.37557	het_intron			2.80735	het_intron
	0.869859	het_intron				5.34681	het_intron			2.12923	het_intron			2.34581	het_intron			2.11675	het_intron			2.15761	het_intron
	21.6913	het_intron				5.34978	het_intron			2.16329	het_intron			2.35218	het_intron			2.12418	het_intron			2.13057	het_intron
	0.811022	het_intron				4.72655	het_intron			2.2147	het_intron			1.51095	het_intron			2.34912	het_intron			1.57084	het_intron
	0.876786	het_intron				5.2378	het_intron			2.22594	het_intron			1.51372	het_intron			2.34157	het_intron			1.55155	het_intron
	0.0865331	het_intron				4.24936	het_intron			1.60779	het_intron			2.28156	het_intron			2.04129	het_intron			1.95059	het_intron
	0.654187	het_intron				5.27887	het_intron			2.01102	het_intron			1.86299	het_intron			2.10255	het_intron			2.16159	het_intron
	11.5017	het_intron				5.02262	het_intron			1.15191	het_intron			2.04779	het_intron			1	het_intron			1.55597	het_intron
	60.9418	het_intron				5.30217	het_intron			2.12356	het_intron			2.35351	het_intron			2.35832	het_intron			2.25761	het_intron
	34.9532	het_intron				4.69375	het_intron			1.91352	het_intron			2.10694	het_intron			2.18914	het_intron			1.52523	het_intron
	4.45204	het_intron				5.50404	het_intron			2.38717	het_intron			2.05075	het_intron			2.47417	het_intron			2.10031	het_intron
	12.4823	het_intron				3.09338	het_intron			2.58496	het_intron			2.58496	het_intron			2.58496	het_intron			0	het_intron
	4.43561	het_intron				4.83422	het_intron			1.38062	het_intron			2.56305	het_intron			1.78013	het_intron			1.79485	het_intron
	7.79032	het_intron				5.44532	het_intron			2.12752	het_intron			2.13444	het_intron			2.19836	het_intron			2.66989	het_intron
	12.2976	het_intron				5.20354	het_intron			2.58496	het_intron			1.14812	het_intron			0.538826	het_intron			1	het_intron
	2.30092	het_intron				3.41573	het_intron			2.09759	het_intron			1.81725	het_intron			2.35977	het_intron			2.475	het_intron
	1.21463	het_intron				3.88615	het_intron			2.49976	het_intron			2.1149	het_intron			1.90657	het_intron			2.2408	het_intron
	21.9005	het_intron				4.10088	het_intron			2.40803	het_intron			2.02791	het_intron			2.2607	het_intron			2.53006	het_intron
	18.5519	het_intron				5.31263	het_intron			1.98902	het_intron			1.85728	het_intron			1.63199	het_intron			1.68168	het_intron
	16.7899	het_intron				5.4276	het_intron			0.43401	het_intron			2.15033	het_intron			1.60222	het_intron			1.68648	het_intron
	0.0498397	het_intron				5.42729	het_intron			1.94375	het_intron			2.35504	het_intron			2.06442	het_intron			1.33115	het_intron
	8.66158	het_intron				4.58259	het_intron			1	het_intron			1.96669	het_intron			2.1088	het_intron			1.84672	het_intron
	0.0428376	het_intron				4.88241	het_intron			2.58496	het_intron			2.58496	het_intron			0	het_intron			2.80735	het_intron
	5.36012	het_intron				5.42997	het_intron			1.33753	het_intron			1.71533	het_intron			1.50218	het_intron			2.49196	het_intron
	9.15802	het_intron				5.45361	het_intron			1.04521	het_intron			1.73259	het_intron			1.63607	het_intron			2.48606	het_intron
	0.00956707	het_intron				5.01695	het_intron			1.16834	het_intron			1.6881	het_intron			1.04141	het_intron			2.26175	het_intron
	4.34839	het_intron				4.88351	het_intron			0	het_intron			2.58496	het_intron			2.58496	het_intron			2.80735	het_intron
	6.47439	het_intron				4.78167	het_intron			1	het_intron			2.24819	het_intron			2.40819	het_intron			2.18693	het_intron
	0.0192745	het_intron				4.93132	het_intron			0	het_intron			1.9548	het_intron			2.58496	het_intron			2.80735	het_intron
	0.442262	het_intron				5.27211	het_intron			2.29122	het_intron			1.59505	het_intron			1.97469	het_intron			2.31043	het_intron
	0.151545	het_intron				3.47734	het_intron			2.30357	het_intron			1.92747	het_intron			2.06267	het_intron			2.54594	het_intron
	0.853435	het_intron				5.38428	het_intron			0	het_intron			1.92734	het_intron			2.58496	het_intron			2.33255	het_intron
	46.7957	het_intron				5.27154	het_intron			1	het_intron			2.05712	het_intron			2.58496	het_intron			2.30686	het_intron
	0.269852	het_intron				5.27998	het_intron			2.00449	het_intron			2.43972	het_intron			1.65674	het_intron			1.94589	het_intron
	0.0777616	het_intron				3.41281	het_intron			1	het_intron			1.31244	het_intron			1.04463	het_intron			2.64746	het_intron
	2.438	het_intron				5.22303	het_intron			0.583184	het_intron			0.0921536	het_intron			2.39582	het_intron			0	het_intron
	0.176493	het_intron				4.61723	het_intron			2.55638	het_intron			1.82759	het_intron			1.95806	het_intron			1	het_intron
	15.7606	het_intron				4.09222	het_intron			2.09862	het_intron			2.40033	het_intron			2.17038	het_intron			2.26977	het_intron
	4.87501	het_intron				3.26754	het_intron			1.79244	het_intron			0.470266	het_intron			2.58496	het_intron			0	het_intron
	0.0251876	het_intron				2.10919	het_intron			2.53285	het_intron			1.1504	het_intron			2.35741	het_intron			2.53298	het_intron
	1.18757	het_intron				4.71434	het_intron			0.769073	het_intron			1.23015	het_intron			1.98936	het_intron			1.18659	het_intron
	2.03401	het_intron				5.37097	het_intron			1.45923	het_intron			0.805072	het_intron			2.38207	het_intron			2.12804	het_intron
	9.00974	het_intron				4.29225	het_intron			2.58496	het_intron			2.28762	het_intron			0	het_intron			2.59459	het_intron
	10.8579	het_intron				5.39499	het_intron			0	het_intron			1.81043	het_intron			0.775883	het_intron			2.09767	het_intron
	1.4602	het_intron				4.93326	het_intron			1.24147	het_intron			1.84255	het_intron			2.22177	het_intron			1.82192	het_intron
	0.277636	het_intron				3.98176	het_intron			2.22887	het_intron			2.28017	het_intron			2.26974	het_intron			2.45488	het_intron
	22.8899	het_intron				5.37747	het_intron			2.58496	het_intron			1.03605	het_intron			0	het_intron			1.05066	het_intron
	0.726591	het_intron				5.06455	het_intron			2.20695	het_intron			2.10871	het_intron			2.05652	het_intron			2.52624	het_intron
	1.21925	het_intron				4.83433	het_intron			2.58496	het_intron			2.58496	het_intron			2.58496	het_intron			2.80735	het_intron
	75.9828	het_intron				4.27831	het_intron			2.31193	het_intron			1.91737	het_intron			2.21006	het_intron			2.16459	het_intron
	14.3829	het_intron				5.12865	het_intron			0	het_intron			2.58496	het_intron			2.58496	het_intron			0	het_intron
	3.45307	het_intron				4.4256	het_intron			2.05647	het_intron			2.38775	het_intron			1.66942	het_intron			2.2326	het_intron
	0.101802	het_intron				5.32828	het_intron			1.93924	het_intron			2.44793	het_intron			2.52109	het_intron			2.17093	het_intron
	0.186345	het_intron				4.77338	het_intron			1.68344	het_intron			1.69353	het_intron			2.08653	het_intron			2.26431	het_intron
	2.66852	het_intron				4.5208	het_intron			2.39386	het_intron			2.23944	het_intron			1.98196	het_intron			2.29782	het_intron
	0.0470254	het_intron				5.04223	het_intron			2.57	het_intron			2.11563	het_intron			2.44013	het_intron			2.51382	het_intron
	0.529879	het_intron				4.9046	het_intron			2.54304	het_intron			2.08996	het_intron			2.4279	het_intron			2.50016	het_intron
	0.010159	het_intron				5.22231	het_intron			0	het_intron			0.877553	het_intron			0.751974	het_intron			1.77771	het_intron
	2.57358	het_intron				4.67585	het_intron			2.06569	het_intron			2.1116	het_intron			0.197615	het_intron			2.29509	het_intron
	0.0134472	het_intron				5.00969	het_intron			2.58496	het_intron			2.04897	het_intron			1.21988	het_intron			2.05894	het_intron
	10.6461	het_intron				5.36996	het_intron			2.58496	het_intron			0	het_intron			2.58496	het_intron			2.80735	het_intron
	0.104949	het_intron				5.42155	het_intron			2.58496	het_intron			2.58496	het_intron			2.58496	het_intron			2.80735	het_intron
	1.2485	het_intron				5.16017	het_intron			1.21154	het_intron			1.13128	het_intron			1.05918	het_intron			2.58063	het_intron
	0.239978	het_intron				5.37308	het_intron			0	het_intron			1.03851	het_intron			0	het_intron			0.278029	het_intron
	0.484861	het_intron				4.37089	het_intron			2.47587	het_intron			1.96993	het_intron			1.24944	het_intron			2.02866	het_intron
	7.86636	het_intron				5.35711	het_intron			2.0004	het_intron			1.10091	het_intron			1.46712	het_intron			2.34337	het_intron
	0.52676	het_intron				3.54669	het_intron			2.58496	het_intron			0.783322	het_intron			1.18777	het_intron			1	het_intron
	0.204174	het_intron				4.87011	het_intron			2.09633	het_intron			2.41919	het_intron			2.43148	het_intron			2.46691	het_intron
	4.43632	het_intron				3.94419	het_intron			2.58496	het_intron			0	het_intron			2.58496	het_intron			1	het_intron
	0.0277245	het_intron				3.89422	het_intron			2.14328	het_intron			2.18239	het_intron			2.18201	het_intron			2.33982	het_intron
	3.07305	het_intron				4.12046	het_intron			2.12208	het_intron			2.1828	het_intron			2.18672	het_intron			2.37264	het_intron
	0.229442	het_intron				2.5296	het_intron			2.22144	het_intron			2.22313	het_intron			2.11438	het_intron			2.3797	het_intron
	0.0132985	het_intron				4.76723	het_intron			2.343	het_intron			1.69861	het_intron			2.08678	het_intron			1.95821	het_intron
	8.48299	het_intron				3.45233	het_intron			1.5817	het_intron			1.21051	het_intron			0	het_intron			2.58773	het_intron
	0.539908	het_intron				4.90425	het_intron			0.864293	het_intron			1.78526	het_intron			1.58645	het_intron			1.98653	het_intron
	42.8669	het_intron				3.6333	het_intron			1	het_intron			0	het_intron			1.90763	het_intron			1.9696	het_intron
	3.77446	het_intron				5.16706	het_intron			2.58496	het_intron			2.58496	het_intron			0.179814	het_intron			2.80735	het_intron
	10648.6	het_intron				5.41857	het_intron			1.13382	het_intron			1	het_intron			1.19866	het_intron			1	het_intron
	2.62109	het_intron				3.82058	het_intron			1.8006	het_intron			2.25412	het_intron			2.25993	het_intron			2.36594	het_intron
	0.0444095	het_intron				5.4989	het_intron			1.68865	het_intron			2.20762	het_intron			2.39199	het_intron			2.29135	het_intron
	3.15625	het_intron				3.92317	het_intron			2.24443	het_intron			2.0708	het_intron			2.41992	het_intron			2.43059	het_intron
	0.0139863	het_intron				2.83101	het_intron			2.55687	het_intron			1.45331	het_intron			1.70273	het_intron			2.35112	het_intron
	0.277725	het_intron				5.36057	het_intron			2.01857	het_intron			1.5197	het_intron			2.47454	het_intron			2.41904	het_intron
	0.428352	het_intron				5.43449	het_intron			0.892684	het_intron			2.52508	het_intron			1.6352	het_intron			2.01106	het_intron
	3.68288	het_intron				4.1303	het_intron			1	het_intron			2.40935	het_intron			1.96707	het_intron			1.65818	het_intron
	9.21501	het_intron				4.90045	het_intron			2.40771	het_intron			2.14717	het_intron			2.1253	het_intron			2.22522	het_intron
	0.0214	het_intron				5.26888	het_intron			2.58496	het_intron			2.58496	het_intron			2.58496	het_intron			2.80735	het_intron
	5.84406	het_intron				2.32539	het_intron			2.14284	het_intron			1.88161	het_intron			2.1365	het_intron			2.62713	het_intron
	0.0433432	het_intron				4.69948	het_intron			2.08117	het_intron			2.2596	het_intron			2.29749	het_intron			2.6693	het_intron
	0.0906755	het_intron				5.00942	het_intron			2.12015	het_intron			2.4395	het_intron			1.17874	het_intron			2.10542	het_intron
	0.0192745	het_intron				5.03207	het_intron			2.13988	het_intron			2.44525	het_intron			1.22176	het_intron			2.03384	het_intron
	0.0322211	het_intron				5.39626	het_intron			2.18156	het_intron			2.44702	het_intron			1.13399	het_intron			2.08601	het_intron
	233.872	het_intron				4.90297	het_intron			1.97106	het_intron			1.88629	het_intron			2.20868	het_intron			2.48778	het_intron
	0.0481371	het_intron				4.46001	het_intron			2.23651	het_intron			2.29484	het_intron			2.36196	het_intron			2.28413	het_intron
	46.9755	het_intron				5.27899	het_intron			1.9263	het_intron			1.72039	het_intron			2.01927	het_intron			2.20768	het_intron
	0.28759	het_intron				5.10681	het_intron			1.82116	het_intron			2.38811	het_intron			2.21917	het_intron			1.65859	het_intron
	0.0075657	het_intron				5.37148	het_intron			1.83294	het_intron			2.31195	het_intron			2.22081	het_intron			1.67575	het_intron
	0.860592	het_intron				2.55198	het_intron			1.30755	het_intron			2.02243	het_intron			1.52748	het_intron			2.00715	het_intron
	4.34646	het_intron				5.22385	het_intron			1.94018	het_intron			2.45227	het_intron			2.01258	het_intron			2.41085	het_intron
	1.04022	het_intron				5.21543	het_intron			1.39624	het_intron			1.63681	het_intron			0.962386	het_intron			1.92505	het_intron
	9.89397	het_intron				2.95288	het_intron			2.58496	het_intron			2.58496	het_intron			2.58496	het_intron			2.80735	het_intron
	1.84777	het_intron				5.42607	het_intron			1.60804	het_intron			1.95981	het_intron			1.01287	het_intron			2.49051	het_intron
	7.29905	het_intron				3.28933	het_intron			2.33087	het_intron			2.30574	het_intron			2.30732	het_intron			1.74052	het_intron
	19.2275	het_intron				5.24733	het_intron			2.07184	het_intron			2.38906	het_intron			1.90954	het_intron			2.62188	het_intron
	0.0660496	het_intron				5.11099	het_intron			2.58496	het_intron			1.98546	het_intron			0	het_intron			0.558171	het_intron
	3.22465	het_intron				4.43659	het_intron			2.45799	het_intron			2.34858	het_intron			2.41415	het_intron			2.43287	het_intron
	32.0731	het_intron				2.5303	het_intron			2.58496	het_intron			1	het_intron			0	het_intron			2.04368	het_intron
	21.3511	het_intron				4.33122	het_intron			2.58496	het_intron			2.58496	het_intron			2.58496	het_intron			2.80735	het_intron
	0.0971443	het_intron				4.49095	het_intron			2.00706	het_intron			2.47865	het_intron			1.87822	het_intron			2.25631	het_intron
	0.0390783	het_intron				0.195096	het_intron			2.04427	het_intron			2.47883	het_intron			1.95116	het_intron			2.26067	het_intron
	7.07295	het_intron				3.53555	het_intron			2.06753	het_intron			2.45721	het_intron			1.62217	het_intron			2.25272	het_intron
	3.22297	het_intron				5.19517	het_intron			2.48333	het_intron			2.41605	het_intron			2.18606	het_intron			2.61127	het_intron
	15.1271	het_intron				3.8329	het_intron			2.58496	het_intron			0	het_intron			2.58496	het_intron			0	het_intron
	3.05047	het_intron				2.12024	het_intron			0.672414	het_intron			1.1857	het_intron			2.25805	het_intron			0	het_intron
	3.4307	het_intron				4.37091	het_intron			1.34961	het_intron			2.29933	het_intron			1.77091	het_intron			2.42881	het_intron
	0.0382041	het_intron				5.38231	het_intron			2.58496	het_intron			1	het_intron			0	het_intron			0	het_intron
	0.0975468	het_intron				2.30413	het_intron			2.06399	het_intron			1.11568	het_intron			1.81879	het_intron			2.08203	het_intron
	13.7981	het_intron				5.42472	het_intron			2.32139	het_intron			2.30453	het_intron			2.01094	het_intron			2.6555	het_intron
	0.125935	het_intron				5.41766	het_intron			2.53941	het_intron			2.34403	het_intron			2.06487	het_intron			2.57892	het_intron
	0.00811844	het_intron				3.37332	het_intron			2.21168	het_intron			1.52128	het_intron			2.30376	het_intron			2.59862	het_intron
	1.35154	het_intron				4.61889	het_intron			2.32405	het_intron			2.02256	het_intron			2.43475	het_intron			1.99321	het_intron
	0.280638	het_intron				5.45732	het_intron			2.39596	het_intron			1.85508	het_intron			1.32841	het_intron			2.52903	het_intron
	3.30987	het_intron				5.27963	het_intron			2.04152	het_intron			1.73916	het_intron			2.00783	het_intron			1.92434	het_intron
	0.0277978	het_intron				5.43189	het_intron			1.15156	het_intron			1.97681	het_intron			1.32697	het_intron			2.10765	het_intron
	5.98236	het_intron				5.18237	het_intron			2.58496	het_intron			2.58496	het_intron			2.58496	het_intron			0	het_intron
	3.96545	het_intron				5.52707	het_intron			2.58496	het_intron			2.58496	het_intron			2.58496	het_intron			0	het_intron
	0.379709	het_intron				1.83169	het_intron			1.6744	het_intron			2.17254	het_intron			2.42587	het_intron			1.82873	het_intron
	3.67257	het_intron				5.22415	het_intron			1.2649	het_intron			1	het_intron			2.48332	het_intron			2.43759	het_intron
	0.0435779	het_intron				4.40857	het_intron			0.999166	het_intron			0	het_intron			2.4111	het_intron			2.22778	het_intron
	3.00151	het_intron				3.48537	het_intron			2.58496	het_intron			2.58496	het_intron			2.58496	het_intron			2.80735	het_intron
	0.07557	het_intron				5.10201	het_intron			2.25922	het_intron			2.08023	het_intron			2.14468	het_intron			2.47595	het_intron
	0.0289444	het_intron				4.46744	het_intron			2.05746	het_intron			1.48473	het_intron			2.30305	het_intron			2.36266	het_intron
	0.0991895	het_intron				3.93352	het_intron			2.00837	het_intron			2.17985	het_intron			1.49762	het_intron			2.57525	het_intron
	5.61226	het_intron				5.55074	het_intron			0.798042	het_intron			1.28212	het_intron			1.40993	het_intron			1.19102	het_intron
	15.5272	het_intron				4.58309	het_intron			1.97772	het_intron			0.424307	het_intron			0.787847	het_intron			2.19138	het_intron
	5.29093	het_intron				3.85258	het_intron			1.95256	het_intron			0.606372	het_intron			0.79481	het_intron			2.04401	het_intron
	8.33899	het_intron				5.49793	het_intron			1.3112	het_intron			0	het_intron			0	het_intron			1	het_intron
	0.212271	het_intron				3.15787	het_intron			1.17842	het_intron			0	het_intron			0	het_intron			0	het_intron
	13.6467	het_intron				3.3611	het_intron			1.74883	het_intron			2.3917	het_intron			2.27038	het_intron			1.57955	het_intron
	0.237078	het_intron				5.45554	het_intron			2.23427	het_intron			1.68692	het_intron			2.22614	het_intron			2.34788	het_intron
	8.26225	het_intron				5.42936	het_intron			1.4931	het_intron			2.0977	het_intron			1.95577	het_intron			2.1488	het_intron
	23.1627	het_intron				5.27349	het_intron			2.1886	het_intron			2.02285	het_intron			2.12877	het_intron			2.2786	het_intron
	2.75044	het_intron				3.86274	het_intron			1.58712	het_intron			2.54915	het_intron			1.51853	het_intron			1.79818	het_intron
	16.0263	het_intron				4.58411	het_intron			1.66622	het_intron			2.54966	het_intron			1.70201	het_intron			1.84555	het_intron
	0.267413	het_intron				4.78743	het_intron			1.69295	het_intron			2.53704	het_intron			1.69647	het_intron			1.75569	het_intron
	9.74049	het_intron				3.75646	het_intron			1.68104	het_intron			2.55176	het_intron			1.72333	het_intron			1.83874	het_intron
	0.0145242	het_intron				5.07994	het_intron			1.77004	het_intron			2.55596	het_intron			1.82682	het_intron			1.89294	het_intron
	0.364468	het_intron				3.49243	het_intron			1.68443	het_intron			2.5551	het_intron			2.34611	het_intron			1.91928	het_intron
	0.15273	het_intron				3.83961	het_intron			2.22169	het_intron			2.15733	het_intron			2.04015	het_intron			2.51353	het_intron
	3.92072	het_intron				4.60909	het_intron			1.0678	het_intron			0	het_intron			1	het_intron			2.80735	het_intron
	102.772	het_intron				4.99847	het_intron			0	het_intron			0	het_intron			2.58496	het_intron			2.80735	het_intron
	0.493146	het_intron				4.30367	het_intron			2.58496	het_intron			2.58496	het_intron			2.58496	het_intron			0	het_intron
	0.031742	het_intron				5.505	het_intron			1.94352	het_intron			1.58305	het_intron			2.35046	het_intron			1.89095	het_intron
	2.69546	het_intron				5.14321	het_intron			1	het_intron			1	het_intron			0	het_intron			0	het_intron
	0.500521	het_intron				3.67152	het_intron			2.58496	het_intron			2.58496	het_intron			2.58496	het_intron			2.80735	het_intron
	1.24734	het_intron				4.14684	het_intron			1.75266	het_intron			2.45227	het_intron			2.14222	het_intron			1.8525	het_intron
	4.22752	het_intron				4.00805	het_intron			2.42523	het_intron			2.10323	het_intron			1.87398	het_intron			2.39738	het_intron
	6.64846	het_intron				4.91068	het_intron			2.14017	het_intron			1.97434	het_intron			1.33174	het_intron			2.46309	het_intron
	0.0262446	het_intron				5.4242	het_intron			1	het_intron			2.58496	het_intron			0	het_intron			1.23416	het_intron
	0.00957559	het_intron				4.18921	het_intron			2.04107	het_intron			2.50729	het_intron			1.3435	het_intron			1.74115	het_intron
	0.00719985	het_intron				2.61215	het_intron			2.18873	het_intron			0.370095	het_intron			0	het_intron			1	het_intron
	39.741	het_intron				3.68942	het_intron			2.5021	het_intron			2.16067	het_intron			2.22977	het_intron			2.62152	het_intron
	2.74811	het_intron				4.30132	het_intron			0.618653	het_intron			0.584055	het_intron			1.15401	het_intron			1	het_intron
	0.0651055	het_intron				3.0824	het_intron			2.05589	het_intron			1.87662	het_intron			2.08259	het_intron			2.63652	het_intron
	0.0195204	het_intron				5.33826	het_intron			2.02208	het_intron			2.44956	het_intron			2.43168	het_intron			2.28523	het_intron
	3.55101	het_intron				3.20806	het_intron			2.58496	het_intron			2.58496	het_intron			2.58496	het_intron			2.80735	het_intron
	0.0186026	het_intron				3.38624	het_intron			1.94168	het_intron			2.51097	het_intron			1.18606	het_intron			1.8711	het_intron
	0.226142	het_intron				4.83306	het_intron			1.93096	het_intron			2.51159	het_intron			1.2266	het_intron			1.86723	het_intron
	4.92049	het_intron				5.25246	het_intron			2.10442	het_intron			1.67744	het_intron			0.939045	het_intron			2.47376	het_intron
	2.37728	het_intron				5.50755	het_intron			2.58496	het_intron			0.541221	het_intron			0	het_intron			0.856872	het_intron
	0.650123	het_intron				3.46888	het_intron			1.97405	het_intron			2.34892	het_intron			2.4036	het_intron			2.43625	het_intron
	1.77382	het_intron				5.37191	het_intron			0	het_intron			1.70675	het_intron			1	het_intron			1.62389	het_intron
	73.8763	het_intron				5.30357	het_intron			2.14031	het_intron			2.1207	het_intron			1.98462	het_intron			2.50452	het_intron
	0.483171	het_intron				4.49569	het_intron			2.29972	het_intron			2.08466	het_intron			2.17101	het_intron			1.80022	het_intron
	0.348758	het_intron				5.35564	het_intron			0	het_intron			1	het_intron			0	het_intron			0	het_intron
	5.55966	het_intron				4.52792	het_intron			0	het_intron			0	het_intron			1	het_intron			2.80735	het_intron
	0.00955636	het_intron				3.48876	het_intron			0	het_intron			2.36646	het_intron			0	het_intron			2.22676	het_intron
	3.07962	het_intron				4.0819	het_intron			1.48856	het_intron			1.73424	het_intron			1.46219	het_intron			2.41871	het_intron
	0.0329041	het_intron				5.27015	het_intron			1.90667	het_intron			1.99309	het_intron			1.74111	het_intron			2.19041	het_intron
	11.0723	het_intron				5.47702	het_intron			2.09729	het_intron			2.51956	het_intron			2.36435	het_intron			1.80458	het_intron
	10.4721	het_intron				4.52137	het_intron			0.573006	het_intron			2.26277	het_intron			1.76113	het_intron			1.69716	het_intron
	33.3196	het_intron				5.30143	het_intron			0.408913	het_intron			1.77646	het_intron			0	het_intron			1	het_intron
	5.09745	het_intron				5.11399	het_intron			1.64932	het_intron			1.37536	het_intron			2.21836	het_intron			1.08573	het_intron
	0.175509	het_intron				4.71707	het_intron			1.53391	het_intron			2.0558	het_intron			1.49197	het_intron			2.45516	het_intron
	8.63801	het_intron				5.38239	het_intron			1.68982	het_intron			2.06873	het_intron			2.31401	het_intron			1.88682	het_intron
	0.0302252	het_intron				5.34222	het_intron			0.550518	het_intron			2.33624	het_intron			1.21807	het_intron			2.23802	het_intron
	2.04242	het_intron				4.70001	het_intron			2.46598	het_intron			1.82121	het_intron			1.27867	het_intron			2.39548	het_intron
	0.216888	het_intron				4.24049	het_intron			2.42965	het_intron			1.77112	het_intron			1.24808	het_intron			2.50302	het_intron
	10.2799	het_intron				5.37555	het_intron			2.22228	het_intron			2.0022	het_intron			2.16104	het_intron			2.5752	het_intron
	0.349054	het_intron				5.00004	het_intron			1.45636	het_intron			2.01267	het_intron			1.84855	het_intron			2.47856	het_intron
	8.51839	het_intron				5.06006	het_intron			1.77747	het_intron			1.49478	het_intron			2.20832	het_intron			2.04347	het_intron
	139.373	het_intron				5.4438	het_intron			2.30108	het_intron			1.70259	het_intron			1.58754	het_intron			1.45389	het_intron
	0.162511	het_intron				5.39841	het_intron			2.27955	het_intron			2.4988	het_intron			1.48574	het_intron			1.85718	het_intron
	5.00935	het_intron				4.02168	het_intron			2.27677	het_intron			2.50172	het_intron			1.48057	het_intron			1.83353	het_intron
	119.868	het_intron				5.16731	het_intron			2.16074	het_intron			2.46883	het_intron			2.21045	het_intron			1.77516	het_intron
	7.21245	het_intron				4.70757	het_intron			2.30613	het_intron			2.51761	het_intron			1.50985	het_intron			1.766	het_intron
	0.0862486	het_intron				5.43429	het_intron			1.79869	het_intron			1.56936	het_intron			1.25688	het_intron			1.7584	het_intron
	6.30316	het_intron				5.52912	het_intron			2.28012	het_intron			2.26804	het_intron			2.17561	het_intron			2.05383	het_intron
	18.8223	het_intron				5.31567	het_intron			2.58496	het_intron			2.33624	het_intron			2.58496	het_intron			2.15207	het_intron
	0.0376534	het_intron				4.03059	het_intron			2.44923	het_intron			2.33298	het_intron			1.35095	het_intron			2.60299	het_intron
	3.33477	het_intron				5.12634	het_intron			2.42492	het_intron			1.87155	het_intron			2.21158	het_intron			2.42941	het_intron
	13.8171	het_intron				4.8747	het_intron			2.58496	het_intron			0	het_intron			2.58496	het_intron			1	het_intron
	0.745983	het_intron				4.57761	het_intron			1.86757	het_intron			2.55339	het_intron			2.06906	het_intron			2.0099	het_intron
	17.5082	het_intron				5.50199	het_intron			0.573917	het_intron			2.2152	het_intron			1.69977	het_intron			1.39885	het_intron
	0.0566273	het_intron				3.22767	het_intron			2.33273	het_intron			2.2063	het_intron			2.14063	het_intron			2.33673	het_intron
	50.8003	het_intron				5.31034	het_intron			2.30025	het_intron			2.30438	het_intron			2.11656	het_intron			1.72551	het_intron
	40.0504	het_intron				4.75052	het_intron			2.48474	het_intron			2.15778	het_intron			1.58241	het_intron			1.61441	het_intron
	0.0250361	het_intron				4.35395	het_intron			2.58496	het_intron			0	het_intron			2.58496	het_intron			2.80735	het_intron
	9.18741	het_intron				4.69995	het_intron			2.43395	het_intron			1.63836	het_intron			1.19788	het_intron			0.485245	het_intron
	328.324	het_intron				4.78634	het_intron			2.43493	het_intron			1.57651	het_intron			1.24756	het_intron			0.484455	het_intron
	0.0114305	het_intron				5.32265	het_intron			1.36956	het_intron			1.73372	het_intron			0.978213	het_intron			0.400265	het_intron
	38.1095	het_intron				5.31646	het_intron			0	het_intron			0	het_intron			0	het_intron			0	het_intron
	0.0264353	het_intron				3.73666	het_intron			2.0378	het_intron			2.51418	het_intron			1.93416	het_intron			2.5661	het_intron
	0.0767211	het_intron				5.39639	het_intron			2.1707	het_intron			2.5279	het_intron			1.80367	het_intron			1.94281	het_intron
	1.75158	het_intron				5.21748	het_intron			2.14956	het_intron			2.38722	het_intron			1.99853	het_intron			2.58829	het_intron
	11.8034	het_intron				3.61355	het_intron			1.52399	het_intron			1.91849	het_intron			1.264	het_intron			2.30688	het_intron
	6.21431	het_intron				5.17601	het_intron			1.22699	het_intron			2.30943	het_intron			1.96502	het_intron			2.25069	het_intron
	3.4066	het_intron				4.87306	het_intron			2.09893	het_intron			2.2301	het_intron			1.60232	het_intron			2.39951	het_intron
	119.694	het_intron				3.40455	het_intron			2.31746	het_intron			1.30122	het_intron			2.47437	het_intron			2.51414	het_intron
	13.0807	het_intron				5.34653	het_intron			2.31158	het_intron			1.07771	het_intron			2.13941	het_intron			2.4579	het_intron
	0.0735799	het_intron				4.58531	het_intron			2.27042	het_intron			2.19838	het_intron			2.1216	het_intron			2.56684	het_intron
	0.0188112	het_intron				5.42737	het_intron			1.97389	het_intron			1.40734	het_intron			2.33019	het_intron			1.22507	het_intron
	0.0435088	het_intron				5.36377	het_intron			2.58496	het_intron			2.15514	het_intron			1	het_intron			0.931542	het_intron
	0.0239423	het_intron				3.55125	het_intron			1.11758	het_intron			2.39192	het_intron			0.952232	het_intron			0.801703	het_intron
	33.2046	het_intron				5.32364	het_intron			1.34996	het_intron			1.90933	het_intron			1.74295	het_intron			2.15312	het_intron
	2.98025	het_intron				5.29413	het_intron			1.61959	het_intron			1.90317	het_intron			2.3253	het_intron			2.42618	het_intron
	0.224664	het_intron				5.40353	het_intron			2.21878	het_intron			2.47827	het_intron			1.69178	het_intron			2.29118	het_intron
	7.01782	het_intron				0.84285	het_intron			0.995026	het_intron			2.45406	het_intron			2.23137	het_intron			2.68639	het_intron
	0.0564436	het_intron				5.01499	het_intron			2.34466	het_intron			2.47308	het_intron			0.945669	het_intron			1.73306	het_intron
	0.116431	het_intron				5.42807	het_intron			2.35317	het_intron			2.24335	het_intron			0.881813	het_intron			2.02381	het_intron
	29.848	het_intron				5.41329	het_intron			0.843249	het_intron			2.08404	het_intron			2.28338	het_intron			1.25316	het_intron
	17.8717	het_intron				5.47432	het_intron			2.58496	het_intron			2.58496	het_intron			2.58496	het_intron			2.80735	het_intron
	0.596623	het_intron				4.05146	het_intron			1.20021	het_intron			1.98343	het_intron			1.52106	het_intron			2.17715	het_intron
	7.14902	het_intron				3.90018	het_intron			2.11935	het_intron			2.08319	het_intron			2.43105	het_intron			2.42769	het_intron
	0.0215112	het_intron				5.4836	het_intron			2.08836	het_intron			2.13885	het_intron			2.3816	het_intron			2.43726	het_intron
	0.950997	het_intron				5.34514	het_intron			2.02699	het_intron			1.74721	het_intron			1.67237	het_intron			1.8799	het_intron
	0.113669	het_intron				4.5993	het_intron			2.13591	het_intron			1.97653	het_intron			1.70799	het_intron			2.60095	het_intron
	22.3336	het_intron				4.39107	het_intron			1.65245	het_intron			1.49016	het_intron			2.13956	het_intron			1.99033	het_intron
	0.318494	het_intron				3.28524	het_intron			2.25063	het_intron			1.65663	het_intron			1.68527	het_intron			2.54884	het_intron
	2.38171	het_intron				4.56344	het_intron			2.49095	het_intron			2.27595	het_intron			1.8634	het_intron			2.6187	het_intron
	0.010383	het_intron				5.21992	het_intron			1.77526	het_intron			2.16801	het_intron			1.83418	het_intron			1.7531	het_intron
	0.0568797	het_intron				4.46096	het_intron			2.27393	het_intron			2.3677	het_intron			2.30231	het_intron			2.34422	het_intron
	4.0444	het_intron				5.30651	het_intron			2.2551	het_intron			2.36429	het_intron			2.3288	het_intron			2.34424	het_intron
	40.4216	het_intron				4.86651	het_intron			2.30286	het_intron			1.60865	het_intron			1.8829	het_intron			2.4473	het_intron
	0.493485	het_intron				5.25723	het_intron			2.49338	het_intron			2.32194	het_intron			2.05492	het_intron			2.36436	het_intron
	1.24508	het_intron				5.23619	het_intron			2.39652	het_intron			2.31122	het_intron			2.35034	het_intron			2.38617	het_intron
	2.33857	het_intron				2.20763	het_intron			2.58496	het_intron			2.58496	het_intron			2.58496	het_intron			2.80735	het_intron
	2.1841	het_intron				5.33532	het_intron			2.27169	het_intron			2.51813	het_intron			2.26592	het_intron			1.85446	het_intron
	30.7456	het_intron				5.12018	het_intron			2.27499	het_intron			2.01157	het_intron			2.01524	het_intron			2.19415	het_intron
	5.91307	het_intron				3.87587	het_intron			1.85355	het_intron			2.09735	het_intron			2.24464	het_intron			2.00852	het_intron
	0.744481	het_intron				4.94882	het_intron			2.58496	het_intron			2.58496	het_intron			2.58496	het_intron			0	het_intron
	1.08559	het_intron				4.6421	het_intron			2.33466	het_intron			2.0727	het_intron			2.28601	het_intron			2.35573	het_intron
	0.035441	het_intron				5.08143	het_intron			2.58496	het_intron			2.58496	het_intron			2.58496	het_intron			2.80735	het_intron
	9.17069	het_intron				4.58217	het_intron			1.09536	het_intron			2.14646	het_intron			2.35021	het_intron			2.33042	het_intron
	0.0365201	het_intron				4.42141	het_intron			1	het_intron			1.67461	het_intron			2.08598	het_intron			1.15748	het_intron
	2.2608	het_intron				5.41977	het_intron			1.15909	het_intron			1.64156	het_intron			1.60377	het_intron			1.11348	het_intron
	0.108789	het_intron				4.40088	het_intron			1.80938	het_intron			1.23509	het_intron			1.57085	het_intron			1.21685	het_intron
	0.0677778	het_intron				5.03204	het_intron			1.6904	het_intron			2.49803	het_intron			1.44245	het_intron			2.44215	het_intron
	72.4614	het_intron				4.42289	het_intron			1.5983	het_intron			2.40078	het_intron			1.7158	het_intron			2.50508	het_intron
	1.10737	het_intron				5.28033	het_intron			1	het_intron			2.58496	het_intron			1.12325	het_intron			2.80735	het_intron
	1.13875	het_intron				4.57961	het_intron			1.71616	het_intron			2.58496	het_intron			2.02127	het_intron			0	het_intron
	3.77902	het_intron				4.6489	het_intron			2.05087	het_intron			2.58496	het_intron			2.07601	het_intron			0	het_intron
	0.0405545	het_intron				5.28538	het_intron			0.663832	het_intron			2.1585	het_intron			2.47242	het_intron			1	het_intron
	9.37197	het_intron				4.75121	het_intron			2.00998	het_intron			2.52386	het_intron			0.907807	het_intron			2.30025	het_intron
	1.22138	het_intron				2.29674	het_intron			2.312	het_intron			2.15331	het_intron			2.38711	het_intron			2.11261	het_intron
	0.851265	het_intron				4.14637	het_intron			2.2921	het_intron			1.69088	het_intron			2.41184	het_intron			1.97309	het_intron
	1.91544	het_intron				4.40417	het_intron			1.87172	het_intron			2.06801	het_intron			2.527	het_intron			1.67294	het_intron
	0.0114305	het_intron				4.23867	het_intron			2.18878	het_intron			2.35031	het_intron			2.19082	het_intron			1.88689	het_intron
	0.0518654	het_intron				4.60928	het_intron			1.96619	het_intron			2.24673	het_intron			2.46001	het_intron			2.11823	het_intron
	0.0800012	het_intron				4.77343	het_intron			2.58496	het_intron			1.81644	het_intron			1.15913	het_intron			1	het_intron
	71.1227	het_intron				5.06025	het_intron			0	het_intron			1.89959	het_intron			0.338954	het_intron			0.629875	het_intron
	0.0947087	het_intron				4.33885	het_intron			0	het_intron			2.49555	het_intron			2.58496	het_intron			2.31145	het_intron
	8.52511	het_intron				4.40452	het_intron			1.66469	het_intron			2.11967	het_intron			1.12365	het_intron			1.14887	het_intron
	10.0679	het_intron				5.22112	het_intron			2.18288	het_intron			2.36136	het_intron			2.00181	het_intron			2.37284	het_intron
	0.0769533	het_intron				5.20529	het_intron			2.58496	het_intron			1.73122	het_intron			1	het_intron			1.33758	het_intron
	16.2406	het_intron				5.49386	het_intron			1.96678	het_intron			2.37727	het_intron			2.2193	het_intron			2.56807	het_intron
	0.110733	het_intron				5.45749	het_intron			1.94297	het_intron			2.39552	het_intron			2.29968	het_intron			2.44218	het_intron
	2.89187	het_intron				4.81829	het_intron			1.60188	het_intron			1.21051	het_intron			0	het_intron			2.37907	het_intron
	10.961	het_intron				5.48855	het_intron			2.1431	het_intron			2.04874	het_intron			2.50724	het_intron			1.98892	het_intron
	0.0148951	het_intron				4.267	het_intron			2.2024	het_intron			1.64526	het_intron			2.25025	het_intron			2.567	het_intron
	1.20569	het_intron				3.48573	het_intron			1.27962	het_intron			2.16538	het_intron			2.10285	het_intron			2.61767	het_intron
	0.0137251	het_intron				4.08167	het_intron			2.25989	het_intron			1.98667	het_intron			2.50333	het_intron			2.36451	het_intron
	0.216517	het_intron				5.3135	het_intron			2.26383	het_intron			2.00061	het_intron			2.50987	het_intron			2.31184	het_intron
	1380.65	het_intron				4.41337	het_intron			2.58496	het_intron			1	het_intron			0	het_intron			2.80735	het_intron
	1.44125	het_intron				5.24843	het_intron			2.58496	het_intron			1	het_intron			0	het_intron			2.80735	het_intron
	6972.48	het_intron				5.51286	het_intron			1.98072	het_intron			2.11196	het_intron			1.65607	het_intron			2.62679	het_intron
	0.0523779	het_intron				4.85901	het_intron			1.97329	het_intron			2.15194	het_intron			1.77858	het_intron			2.65038	het_intron
	1.84886	het_intron				5.05254	het_intron			2.58496	het_intron			1	het_intron			1.6013	het_intron			1.92559	het_intron
	9.9663	het_intron				3.78887	het_intron			2.33009	het_intron			1.76563	het_intron			2.10816	het_intron			1.97872	het_intron
	0.197424	het_intron				4.44498	het_intron			2.49617	het_intron			1.98341	het_intron			2.25375	het_intron			2.28079	het_intron
	8.25378	het_intron				4.15443	het_intron			2.31927	het_intron			2.01663	het_intron			1.68109	het_intron			2.42984	het_intron
	1.21434	het_intron				5.4603	het_intron			2.08085	het_intron			1.87631	het_intron			2.05392	het_intron			1.73137	het_intron
	0.0345943	het_intron				3.58769	het_intron			2.58496	het_intron			2.58496	het_intron			2.58496	het_intron			2.80735	het_intron
	78.0655	het_intron				5.32234	het_intron			0	het_intron			1.1714	het_intron			1	het_intron			2.80735	het_intron
	5.35121	het_intron				3.83168	het_intron			1.94636	het_intron			2.11111	het_intron			2.20089	het_intron			2.28241	het_intron
	0.174167	het_intron				3.82703	het_intron			1.82665	het_intron			2.13604	het_intron			1.96735	het_intron			2.56209	het_intron
	0.761591	het_intron				4.29736	het_intron			1.8105	het_intron			2.38861	het_intron			1.60026	het_intron			1.84384	het_intron
	28.3243	het_intron				4.63847	het_intron			0	het_intron			2.05541	het_intron			1.207	het_intron			1.85191	het_intron
	0.281007	het_intron				5.36552	het_intron			2.11748	het_intron			2.49973	het_intron			1.7177	het_intron			2.18865	het_intron
	9.20434	het_intron				5.46152	het_intron			2.39281	het_intron			2.29922	het_intron			2.34241	het_intron			2.57701	het_intron
	37.5154	het_intron				4.41757	het_intron			2.39193	het_intron			2.29483	het_intron			2.07769	het_intron			2.57726	het_intron
	15.6493	het_intron				3.84941	het_intron			2.58496	het_intron			2.58496	het_intron			2.58496	het_intron			2.80735	het_intron
	0.0308677	het_intron				4.18974	het_intron			1.66418	het_intron			1.76119	het_intron			2.13156	het_intron			2.14874	het_intron
	3.2903	het_intron				4.90673	het_intron			2.16714	het_intron			2.19739	het_intron			1.9032	het_intron			2.56261	het_intron
	4.65714	het_intron				5.11768	het_intron			1	het_intron			1.21088	het_intron			0.804025	het_intron			2.00346	het_intron
	15.1234	het_intron				4.2138	het_intron			1.87881	het_intron			1.9114	het_intron			1.83845	het_intron			2.52011	het_intron
	12.047	het_intron				5.42383	het_intron			1.42976	het_intron			1.9911	het_intron			1.94562	het_intron			2.48909	het_intron
	0.460467	het_intron				3.86228	het_intron			1.58263	het_intron			2.12903	het_intron			2.13521	het_intron			2.54014	het_intron
	48.0162	het_intron				4.82194	het_intron			1.94263	het_intron			2.08088	het_intron			1.50754	het_intron			2.02006	het_intron
	121.086	het_intron				4.43107	het_intron			2.42456	het_intron			2.23713	het_intron			2.09268	het_intron			2.17868	het_intron
	0.023054	het_intron				2.1903	het_intron			2.34128	het_intron			1.66457	het_intron			1.29908	het_intron			2.51339	het_intron
	284.662	het_intron				5.03261	het_intron			2.35562	het_intron			1.64976	het_intron			1.2497	het_intron			2.53249	het_intron
	0.00926347	het_intron				4.07723	het_intron			0	het_intron			2.39713	het_intron			0.29301	het_intron			1.97175	het_intron
	15.6143	het_intron				4.99195	het_intron			0.89693	het_intron			0.464143	het_intron			1.0707	het_intron			1.9676	het_intron
	4.4541	het_intron				3.15599	het_intron			0.936086	het_intron			0.409969	het_intron			2.48278	het_intron			1.71854	het_intron
	0.00856001	het_intron				5.46755	het_intron			0.649026	het_intron			2.1123	het_intron			2.15109	het_intron			0.956203	het_intron
	0.105779	het_intron				5.35598	het_intron			0.662256	het_intron			2.02296	het_intron			2.07543	het_intron			0.941276	het_intron
	1.79136	het_intron				3.94888	het_intron			2.25545	het_intron			1.73699	het_intron			1.66586	het_intron			2.33653	het_intron
	4.39398	het_intron				5.4733	het_intron			2.42774	het_intron			1.96225	het_intron			2.44253	het_intron			2.57552	het_intron
	10.192	het_intron				3.63397	het_intron			1.64419	het_intron			2.03314	het_intron			2.07216	het_intron			2.30184	het_intron
	54.8008	het_intron				3.35902	het_intron			1.60849	het_intron			2.27385	het_intron			2.3528	het_intron			2.42382	het_intron
	0.189131	het_intron				5.33002	het_intron			2.15169	het_intron			2.51447	het_intron			1.80427	het_intron			2.59227	het_intron
	45.0806	het_intron				5.35563	het_intron			2.13361	het_intron			2.47461	het_intron			1.82086	het_intron			2.37267	het_intron
	0.087426	het_intron				2.04791	het_intron			2.31709	het_intron			1.50408	het_intron			2.26995	het_intron			2.48133	het_intron
	1.13569	het_intron				3.90636	het_intron			0.663259	het_intron			1.87082	het_intron			1.26269	het_intron			2.48062	het_intron
	1.16917	het_intron				5.3316	het_intron			0.796498	het_intron			2.58496	het_intron			0.387392	het_intron			1.40682	het_intron
	0.449235	het_intron				5.29923	het_intron			2.58496	het_intron			0	het_intron			0	het_intron			2.80735	het_intron
	17.5561	het_intron				4.26367	het_intron			2.33363	het_intron			2.26549	het_intron			2.00166	het_intron			2.02902	het_intron
	16.6404	het_intron				5.17472	het_intron			2.58496	het_intron			2.58496	het_intron			2.58496	het_intron			2.80735	het_intron
	0.306048	het_intron				3.27067	het_intron			2.08639	het_intron			2.33627	het_intron			2.3563	het_intron			2.00891	het_intron
	1.72996	het_intron				4.96607	het_intron			1	het_intron			1.83224	het_intron			1.88281	het_intron			2.54234	het_intron
	0.0141934	het_intron				5.07626	het_intron			1.75843	het_intron			2.23267	het_intron			2.54271	het_intron			2.41619	het_intron
	0.0626691	het_intron				1.84558	het_intron			1.58358	het_intron			2.49837	het_intron			1.99273	het_intron			2.38794	het_intron
	18.8329	het_intron				5.41385	het_intron			1.78192	het_intron			2.20356	het_intron			1.78155	het_intron			2.10391	het_intron
	0.0739015	het_intron				4.70137	het_intron			1.93969	het_intron			2.40342	het_intron			1.13394	het_intron			2.21285	het_intron
	2.37031	het_intron				2.95753	het_intron			1.69306	het_intron			1.72622	het_intron			1.20637	het_intron			2.34848	het_intron
	1.619	het_intron				3.00262	het_intron			1.70575	het_intron			1.54631	het_intron			0.919835	het_intron			2.48228	het_intron
	63.3072	het_intron				5.51658	het_intron			2.00562	het_intron			2.45089	het_intron			2.47541	het_intron			2.37428	het_intron
	0.0868954	het_intron				5.2251	het_intron			2.00308	het_intron			2.45309	het_intron			2.47999	het_intron			2.3452	het_intron
	4.9027	het_intron				5.43854	het_intron			1.86601	het_intron			2.38122	het_intron			2.3228	het_intron			2.27619	het_intron
	32.0775	het_intron				5.38835	het_intron			0	het_intron			2.37683	het_intron			0	het_intron			2.20022	het_intron
	17.5334	het_intron				4.59666	het_intron			1	het_intron			1.51609	het_intron			1.78671	het_intron			1	het_intron
	1.74759	het_intron				3.15426	het_intron			1.86409	het_intron			0	het_intron			1.92551	het_intron			1	het_intron
	19.1957	het_intron				5.38259	het_intron			2.08307	het_intron			1.73257	het_intron			1.73344	het_intron			2.61028	het_intron
	298.126	het_intron				5.15433	het_intron			2.56434	het_intron			1.73681	het_intron			0.932738	het_intron			2.21063	het_intron
	8.77051	het_intron				4.84428	het_intron			0.803557	het_intron			2.51209	het_intron			0.799117	het_intron			2.52647	het_intron
	56.0402	het_intron				3.79832	het_intron			1.75081	het_intron			2.4856	het_intron			2.1124	het_intron			2.5921	het_intron
	9.22073	het_intron				3.74098	het_intron			2.07746	het_intron			2.09618	het_intron			1.98748	het_intron			2.6629	het_intron
	13.2142	het_intron				1.02779	het_intron			1.9801	het_intron			0	het_intron			1	het_intron			0	het_intron
	6.07173	het_intron				4.53133	het_intron			2.08102	het_intron			1.35493	het_intron			1.58774	het_intron			2.47934	het_intron
	0.0480372	het_intron				3.0332	het_intron			2.24519	het_intron			2.16401	het_intron			2.3537	het_intron			2.06802	het_intron
	2.34109	het_intron				5.43882	het_intron			1	het_intron			0.874646	het_intron			1.42166	het_intron			1.32205	het_intron
	0.333166	het_intron				4.37504	het_intron			2.12047	het_intron			2.38109	het_intron			1.9961	het_intron			2.64294	het_intron
	2.77564	het_intron				5.16808	het_intron			2.11735	het_intron			2.38182	het_intron			1.98292	het_intron			2.6429	het_intron
	0.187833	het_intron				3.84594	het_intron			2.32417	het_intron			2.4375	het_intron			2.02686	het_intron			2.32234	het_intron
	3.73349	het_intron				4.93072	het_intron			1.70032	het_intron			1.90807	het_intron			2.27311	het_intron			1.46339	het_intron
	148.022	het_intron				3.65172	het_intron			1.70947	het_intron			1.90536	het_intron			2.26297	het_intron			1.46456	het_intron
	2.49209	het_intron				5.3969	het_intron			1.68256	het_intron			1.91564	het_intron			2.27375	het_intron			1.47256	het_intron
	1.99416	het_intron				4.95951	het_intron			1.61724	het_intron			2.0332	het_intron			2.0821	het_intron			1.48424	het_intron
	9.73815	het_intron				4.44857	het_intron			1.61871	het_intron			1.26251	het_intron			1.79709	het_intron			1.69072	het_intron
	6.53883	het_intron				4.68836	het_intron			2.58496	het_intron			2.58496	het_intron			1	het_intron			0	het_intron
	0.221345	het_intron				4.8349	het_intron			1.12781	het_intron			2.06576	het_intron			2.32017	het_intron			2.07729	het_intron
	64.0214	het_intron				3.89029	het_intron			1.06409	het_intron			2.04614	het_intron			2.02963	het_intron			1.97018	het_intron
	30.4747	het_intron				2.82645	het_intron			2.30454	het_intron			1.47179	het_intron			2.0542	het_intron			1.59384	het_intron
	0.403784	het_intron				3.20065	het_intron			2.05176	het_intron			2.11902	het_intron			1.44501	het_intron			2.4222	het_intron
	9.5268	het_intron				4.571	het_intron			2.04114	het_intron			1.64793	het_intron			1.80374	het_intron			2.1261	het_intron
	0.293888	het_intron				5.45965	het_intron			2.58496	het_intron			1.53379	het_intron			1.2001	het_intron			1.70445	het_intron
	6.75523	het_intron				5.13984	het_intron			1.99743	het_intron			1.88254	het_intron			2.04877	het_intron			1.6776	het_intron
	0.312963	het_intron				5.32634	het_intron			2.39998	het_intron			1.38113	het_intron			2.42992	het_intron			2.56135	het_intron
	4.50486	het_intron				5.02743	het_intron			2.1687	het_intron			1.94955	het_intron			2.2881	het_intron			1.85524	het_intron
	0.353034	het_intron				4.2838	het_intron			2.36706	het_intron			2.18852	het_intron			2.01577	het_intron			2.4124	het_intron
	1.75252	het_intron				5.38449	het_intron			2.37693	het_intron			2.19788	het_intron			1.7156	het_intron			2.38623	het_intron
	3.97512	het_intron				5.2786	het_intron			2.34318	het_intron			2.1424	het_intron			2.06645	het_intron			2.23339	het_intron
	50.0343	het_intron				5.5019	het_intron			1.86286	het_intron			2.58496	het_intron			0.93822	het_intron			0	het_intron
	2.5703	het_intron				3.92685	het_intron			2.58496	het_intron			1.53379	het_intron			1.2001	het_intron			1.70445	het_intron
	27.3097	het_intron				3.89573	het_intron			1.93931	het_intron			1.86605	het_intron			2.16467	het_intron			2.433	het_intron
	0.966202	het_intron				4.64825	het_intron			1.39249	het_intron			2.33405	het_intron			2.47705	het_intron			0.824298	het_intron
	8.1197	het_intron				5.05185	het_intron			1.41801	het_intron			2.20838	het_intron			2.04748	het_intron			0.839189	het_intron
	70.0108	het_intron				3.70832	het_intron			2.44679	het_intron			2.14604	het_intron			2.04317	het_intron			1.50531	het_intron
	0.126103	het_intron				5.35151	het_intron			2.58496	het_intron			1.18831	het_intron			1	het_intron			0.223191	het_intron
	0.0530469	het_intron				2.30428	het_intron			1.28821	het_intron			2.14156	het_intron			2.28688	het_intron			2.0227	het_intron
	4.86962	het_intron				4.62562	het_intron			2.00755	het_intron			2.13797	het_intron			2.23089	het_intron			2.01959	het_intron
	0.0611625	het_intron				5.416	het_intron			2.4822	het_intron			1.65348	het_intron			2.43331	het_intron			2.19992	het_intron
	0.234819	het_intron				5.41899	het_intron			2.48946	het_intron			1.66535	het_intron			2.43678	het_intron			2.17499	het_intron
	53.9211	het_intron				3.72523	het_intron			1.69847	het_intron			2.20201	het_intron			2.37266	het_intron			2.05939	het_intron
	5.69729	het_intron				4.0307	het_intron			2.30496	het_intron			2.18495	het_intron			2.48013	het_intron			1.55695	het_intron
	43.2853	het_intron				4.82524	het_intron			1.98872	het_intron			1.39828	het_intron			1.68014	het_intron			1.85903	het_intron
	11.8012	het_intron				3.97543	het_intron			1.35254	het_intron			2.09173	het_intron			1.86921	het_intron			2.52768	het_intron
	13.6715	het_intron				4.39809	het_intron			2.14976	het_intron			1.74662	het_intron			1.71885	het_intron			1.53962	het_intron
	14.8626	het_intron				5.43594	het_intron			1.03621	het_intron			1.99125	het_intron			2.17162	het_intron			2.55215	het_intron
	36.875	het_intron				4.1976	het_intron			2.11685	het_intron			2.34053	het_intron			2.27932	het_intron			2.17894	het_intron
	14.8519	het_intron				5.43737	het_intron			2.00304	het_intron			2.23118	het_intron			2.02811	het_intron			1.91209	het_intron
	2.6979	het_intron				4.8765	het_intron			1.90062	het_intron			0.689241	het_intron			2.44479	het_intron			0	het_intron
	200.362	het_intron				4.80496	het_intron			2.58496	het_intron			2.58496	het_intron			2.58496	het_intron			2.80735	het_intron
	0.156902	het_intron				5.00399	het_intron			2.58496	het_intron			2.58496	het_intron			2.58496	het_intron			0	het_intron
	0.0613896	het_intron				3.25437	het_intron			2.29087	het_intron			2.47808	het_intron			2.56693	het_intron			2.36608	het_intron
	15.8894	het_intron				4.22013	het_intron			1.69196	het_intron			1.62171	het_intron			2.05925	het_intron			2.41016	het_intron
	0.129802	het_intron				4.82571	het_intron			2.18008	het_intron			2.11305	het_intron			2.06108	het_intron			2.07807	het_intron
	0.0606198	het_intron				3.88112	het_intron			2.20632	het_intron			2.02324	het_intron			1.83776	het_intron			1.80935	het_intron
	3.61141	het_intron				4.17882	het_intron			1.73872	het_intron			2.18738	het_intron			1.9371	het_intron			2.25464	het_intron
	1.31613	het_intron				4.44136	het_intron			1	het_intron			1.124	het_intron			2.52608	het_intron			2.03142	het_intron
	0.605714	het_intron				5.34019	het_intron			1	het_intron			2.58496	het_intron			1.17445	het_intron			2.80735	het_intron
	0.0146215	het_intron				1.02471	het_intron			2.10631	het_intron			2.39946	het_intron			2.3151	het_intron			2.35519	het_intron
	0.569042	het_intron				4.25865	het_intron			2.1778	het_intron			2.28611	het_intron			2.45538	het_intron			2.65972	het_intron
	0.0286979	het_intron				5.47383	het_intron			2.16777	het_intron			2.37125	het_intron			2.38058	het_intron			2.66058	het_intron
	2.27959	het_intron				5.48359	het_intron			2.17884	het_intron			2.47654	het_intron			1.62224	het_intron			2.57915	het_intron
	3.52778	het_intron				4.76332	het_intron			2.20144	het_intron			2.01092	het_intron			2.22186	het_intron			2.3872	het_intron
	49.4636	het_intron				3.38111	het_intron			1.01085	het_intron			2.45288	het_intron			2.18534	het_intron			2.40019	het_intron
	0.293045	het_intron				5.45229	het_intron			0.664915	het_intron			2.40162	het_intron			2.11733	het_intron			2.1406	het_intron
	0.506003	het_intron				3.85603	het_intron			1.98912	het_intron			2.52289	het_intron			1.62742	het_intron			2.43354	het_intron
	25.3033	het_intron				5.28688	het_intron			2.39045	het_intron			2.27241	het_intron			2.10094	het_intron			2.15349	het_intron
	0.0249511	het_intron				5.23518	het_intron			2.17747	het_intron			1.8804	het_intron			2.27566	het_intron			2.12281	het_intron
	4.587	het_intron				3.74006	het_intron			2.3688	het_intron			2.42617	het_intron			2.18848	het_intron			2.08518	het_intron
	0.0454907	het_intron				5.45887	het_intron			2.3684	het_intron			2.48136	het_intron			2.45729	het_intron			2.06612	het_intron
	3.65788	het_intron				5.36129	het_intron			2.54348	het_intron			1.92864	het_intron			2.26715	het_intron			2.23412	het_intron
	17.7975	het_intron				5.18806	het_intron			1.36452	het_intron			2.1487	het_intron			1.21793	het_intron			2.24939	het_intron
	2.92584	het_intron				4.51763	het_intron			2.18242	het_intron			2.48487	het_intron			2.52775	het_intron			2.06026	het_intron
	2.58743	het_intron				5.08764	het_intron			2.58496	het_intron			0.645268	het_intron			1	het_intron			0.63435	het_intron
	0.699684	het_intron				4.7382	het_intron			0.604672	het_intron			1.86677	het_intron			2.29388	het_intron			1.5083	het_intron
	0.917329	het_intron				5.49605	het_intron			2.58496	het_intron			0	het_intron			2.58496	het_intron			2.80735	het_intron
	7.65156	het_intron				5.48694	het_intron			1.85307	het_intron			1	het_intron			1.62763	het_intron			0.402871	het_intron
	0.960465	het_intron				3.14365	het_intron			2.04832	het_intron			2.37037	het_intron			2.34389	het_intron			2.02079	het_intron
	50.9953	het_intron				5.50832	het_intron			2.26018	het_intron			1.76096	het_intron			2.01439	het_intron			2.648	het_intron
	1.13681	het_intron				4.60324	het_intron			1.03521	het_intron			2.11376	het_intron			2.22547	het_intron			2.2518	het_intron
	1.02559	het_intron				5.41419	het_intron			2.03643	het_intron			2.45554	het_intron			1.68457	het_intron			2.00407	het_intron
	0.167301	het_intron				4.98953	het_intron			2.01745	het_intron			1.41514	het_intron			2.31722	het_intron			2.21725	het_intron
	0.0435366	het_intron				3.73976	het_intron			2.37797	het_intron			1.69262	het_intron			2.07355	het_intron			1.62849	het_intron
	0.0696122	het_intron				4.61974	het_intron			1.83381	het_intron			2.41249	het_intron			1.98157	het_intron			2.21375	het_intron
	18.7327	het_intron				3.88906	het_intron			1.86115	het_intron			2.47834	het_intron			1.76978	het_intron			2.28313	het_intron
	4.81714	het_intron				5.16265	het_intron			1.69036	het_intron			2.46739	het_intron			2.25727	het_intron			2.11698	het_intron
	2.75269	het_intron				5.44663	het_intron			1.98455	het_intron			2.47288	het_intron			2.30852	het_intron			2.34909	het_intron
	0.0624574	het_intron				3.57307	het_intron			1.76065	het_intron			1.22029	het_intron			0	het_intron			2.45834	het_intron
	9.19362	het_intron				5.48802	het_intron			1.75808	het_intron			1.20094	het_intron			0	het_intron			2.41605	het_intron
	39.6595	het_intron				5.30903	het_intron			0.569727	het_intron			1.12994	het_intron			0	het_intron			2.57314	het_intron
	0.0175774	het_intron				5.24817	het_intron			2.19228	het_intron			2.10719	het_intron			1.64274	het_intron			1.95632	het_intron
	0.108723	het_intron				4.80609	het_intron			1.62411	het_intron			0	het_intron			2.58496	het_intron			2.80735	het_intron
	13.1533	het_intron				5.54591	het_intron			0	het_intron			0	het_intron			2.58496	het_intron			2.80735	het_intron
	0.199539	het_intron				5.40062	het_intron			2.06796	het_intron			0.501573	het_intron			0.584715	het_intron			1.764	het_intron
	30.4318	het_intron				5.13642	het_intron			2.58496	het_intron			1	het_intron			1.95777	het_intron			1.23505	het_intron
	1.72178	het_intron				3.94832	het_intron			2.02247	het_intron			1.95302	het_intron			1.24256	het_intron			0.934747	het_intron
	6.16256	het_intron				4.79453	het_intron			2.15845	het_intron			2.47421	het_intron			1.81531	het_intron			2.65996	het_intron
	0.0162253	het_intron				3.23531	het_intron			2.00335	het_intron			0.0744669	het_intron			2.25823	het_intron			1.16526	het_intron
	8.71467	het_intron				4.54243	het_intron			1.89233	het_intron			0	het_intron			2.05519	het_intron			1	het_intron
	0.205877	het_intron				4.80216	het_intron			1.66303	het_intron			2.1836	het_intron			1.99831	het_intron			2.59128	het_intron
	1.0922	het_intron				5.10032	het_intron			1.7101	het_intron			2.1732	het_intron			2.06361	het_intron			2.59095	het_intron
	0.258656	het_intron				5.24428	het_intron			1.6588	het_intron			1.45844	het_intron			1.85718	het_intron			2.55303	het_intron
	0.542261	het_intron				4.44127	het_intron			1.91457	het_intron			1.42634	het_intron			2.33802	het_intron			1.98057	het_intron
	8.31513	het_intron				2.86747	het_intron			1.64006	het_intron			2.036	het_intron			1.6279	het_intron			2.28566	het_intron
	0.415679	het_intron				4.95808	het_intron			2.10607	het_intron			1.02054	het_intron			0.843361	het_intron			1.1558	het_intron
	16.0175	het_intron				4.58677	het_intron			1.62904	het_intron			1.81451	het_intron			2.42818	het_intron			2.35396	het_intron
	36.7823	het_intron				4.90065	het_intron			2.25958	het_intron			2.49362	het_intron			2.51811	het_intron			2.61911	het_intron
	16.7568	het_intron				3.22289	het_intron			0	het_intron			0.641169	het_intron			0.809914	het_intron			1.13714	het_intron
	0.0174029	het_intron				4.1505	het_intron			2.44603	het_intron			1.76676	het_intron			2.45428	het_intron			2.57206	het_intron
	139.486	het_intron				3.03483	het_intron			2.45668	het_intron			1.71821	het_intron			2.4586	het_intron			2.57952	het_intron
	0.0351788	het_intron				4.86236	het_intron			2.01407	het_intron			1.83301	het_intron			2.47418	het_intron			2.23195	het_intron
	3.41054	het_intron				5.11691	het_intron			1	het_intron			1.93537	het_intron			2.58496	het_intron			0.306098	het_intron
	0.301803	het_intron				5.2571	het_intron			0	het_intron			1.30653	het_intron			0	het_intron			0	het_intron
	0.067643	het_intron				2.42292	het_intron			2.03981	het_intron			2.09073	het_intron			2.2441	het_intron			1.63149	het_intron
	0.00536892	het_intron				5.04336	het_intron			2.28771	het_intron			1.90235	het_intron			2.27473	het_intron			2.28906	het_intron
	0.0687384	het_intron				3.8909	het_intron			1.71592	het_intron			2.20184	het_intron			1.75737	het_intron			2.42639	het_intron
	0.0140207	het_intron				3.85235	het_intron			2.50643	het_intron			1.80193	het_intron			1.48603	het_intron			2.53908	het_intron
	1.533	het_intron				2.78834	het_intron			1.67211	het_intron			2.34279	het_intron			2.44659	het_intron			1.88273	het_intron
	10.2651	het_intron				5.42823	het_intron			1.21291	het_intron			1.90784	het_intron			1.09356	het_intron			0.604207	het_intron
	0.00883	het_intron				3.64406	het_intron			1.9853	het_intron			1.79268	het_intron			2.18753	het_intron			1.93537	het_intron
	1.08781	het_intron				1.31447	het_intron			1	het_intron			2.36496	het_intron			1	het_intron			1.81702	het_intron
	92.5118	het_intron				5.45537	het_intron			1.29605	het_intron			2.54602	het_intron			2.25868	het_intron			1.88488	het_intron
	37.4942	het_intron				4.31557	het_intron			1.07941	het_intron			2.21825	het_intron			1.98299	het_intron			2.08085	het_intron
	4.89087	het_intron				4.77006	het_intron			1.17861	het_intron			2.24696	het_intron			1.67106	het_intron			2.09336	het_intron
	41.2423	het_intron				5.3726	het_intron			1.253	het_intron			2.2222	het_intron			1.64346	het_intron			2.15008	het_intron
	0.200181	het_intron				4.34763	het_intron			1.77187	het_intron			2.13738	het_intron			2.12927	het_intron			2.25383	het_intron
	0.0221351	het_intron				4.6499	het_intron			1	het_intron			1.43168	het_intron			0.821457	het_intron			0.333815	het_intron
	615.327	het_intron				4.61106	het_intron			2.20596	het_intron			2.40522	het_intron			2.25368	het_intron			2.20613	het_intron
	0.130708	het_intron				4.81089	het_intron			2.27795	het_intron			2.41981	het_intron			2.25658	het_intron			2.24761	het_intron
	6.1865	het_intron				5.31014	het_intron			2.0153	het_intron			2.39839	het_intron			2.52382	het_intron			2.51539	het_intron
	23.7715	het_intron				4.46635	het_intron			1.66895	het_intron			0.337606	het_intron			1.13481	het_intron			1.80701	het_intron
	0.0993264	het_intron				5.47647	het_intron			1.12736	het_intron			0.951677	het_intron			1.97569	het_intron			1.98516	het_intron
	7.17596	het_intron				5.37897	het_intron			1.53644	het_intron			1.89076	het_intron			2.55403	het_intron			2.00006	het_intron
	0.0307069	het_intron				5.32647	het_intron			2.51289	het_intron			2.21308	het_intron			2.00339	het_intron			1.79707	het_intron
	8.62619	het_intron				5.2839	het_intron			2.3855	het_intron			2.48095	het_intron			1.69263	het_intron			2.22476	het_intron
	0.765314	het_intron				5.41096	het_intron			2.3828	het_intron			2.46439	het_intron			1.62061	het_intron			2.11993	het_intron
	4.73737	het_intron				4.50475	het_intron			1.87071	het_intron			1.12316	het_intron			1.36497	het_intron			1.95712	het_intron
	0.441583	het_intron				5.3408	het_intron			1.89245	het_intron			2.5056	het_intron			1.256	het_intron			2.48925	het_intron
	26.6631	het_intron				3.32496	het_intron			2.17285	het_intron			2.07139	het_intron			2.53677	het_intron			2.53529	het_intron
	0.800847	het_intron				3.10431	het_intron			2.25589	het_intron			1.01433	het_intron			1	het_intron			1.15212	het_intron
	22.829	het_intron				4.67484	het_intron			2.26354	het_intron			1.03743	het_intron			1	het_intron			1.11972	het_intron
	0.55277	het_intron				3.31712	het_intron			2.12854	het_intron			0	het_intron			2.21996	het_intron			1	het_intron
	0.19986	het_intron				3.26585	het_intron			1.74182	het_intron			2.58496	het_intron			2.22414	het_intron			0	het_intron
	21.8272	het_intron				4.02421	het_intron			1	het_intron			1.62421	het_intron			2.58496	het_intron			1.56009	het_intron
	2.35099	het_intron				4.49479	het_intron			1.17792	het_intron			1.75162	het_intron			0.806093	het_intron			2.37076	het_intron
	14.4164	het_intron				1.7584	het_intron			1.82891	het_intron			2.46818	het_intron			2.30501	het_intron			2.43252	het_intron
	13.532	het_intron				5.48505	het_intron			1.88799	het_intron			2.4556	het_intron			2.30526	het_intron			2.54286	het_intron
	4.09299	het_intron				4.4404	het_intron			2.12399	het_intron			1.78785	het_intron			1.74762	het_intron			1.19296	het_intron
	17.6209	het_intron				5.52003	het_intron			2.58496	het_intron			1.82618	het_intron			1	het_intron			1	het_intron
	6.4487	het_intron				3.77166	het_intron			2.1987	het_intron			2.41124	het_intron			2.48232	het_intron			1.99744	het_intron
	3.81705	het_intron				5.45412	het_intron			2.55633	het_intron			1.98602	het_intron			1.39223	het_intron			2.50832	het_intron
	4.86962	het_intron				1.83173	het_intron			2.54279	het_intron			1.99389	het_intron			1.44348	het_intron			2.55367	het_intron
	69.6786	het_intron				4.90054	het_intron			1.60182	het_intron			2.52417	het_intron			1.72846	het_intron			1.99416	het_intron
	0.0127908	het_intron				5.21926	het_intron			2.58496	het_intron			0	het_intron			2.58496	het_intron			0.820361	het_intron
	1.72593	het_intron				5.33861	het_intron			2.36254	het_intron			2.16342	het_intron			1.36934	het_intron			1.82916	het_intron
	0.270494	het_intron				2.08739	het_intron			1.57038	het_intron			2.25372	het_intron			1.59742	het_intron			2.29117	het_intron
	2.06344	het_intron				5.20821	het_intron			2.36326	het_intron			2.18823	het_intron			1.79814	het_intron			2.47038	het_intron
	4.23785	het_intron				5.34095	het_intron			1.17833	het_intron			2.26068	het_intron			1.61261	het_intron			2.22966	het_intron
	0.604467	het_intron				4.20399	het_intron			2.32796	het_intron			2.15857	het_intron			2.20262	het_intron			1.13096	het_intron
	0.11535	het_intron				4.90396	het_intron			1.98727	het_intron			2.5364	het_intron			2.0977	het_intron			1.44619	het_intron
	18.5258	het_intron				4.62443	het_intron			1.72717	het_intron			2.30428	het_intron			2.16649	het_intron			2.23841	het_intron
	0.234294	het_intron				2.46936	het_intron			1.49875	het_intron			2.02611	het_intron			2.27686	het_intron			2.14322	het_intron
	77.5531	het_intron				4.20547	het_intron			0	het_intron			1	het_intron			1.89691	het_intron			1.39149	het_intron
	0.00726877	het_intron				5.26484	het_intron			1.81321	het_intron			2.46243	het_intron			1.8058	het_intron			2.41465	het_intron
	44.5113	het_intron				4.77818	het_intron			1.95215	het_intron			1.87803	het_intron			1.26724	het_intron			1.9984	het_intron
	22.347	het_intron				5.34522	het_intron			1.38415	het_intron			1.74594	het_intron			1.41399	het_intron			1.40888	het_intron
	4.52627	het_intron				4.64126	het_intron			1.29209	het_intron			2.50935	het_intron			2.36037	het_intron			0.988517	het_intron
	19.8593	het_intron				5.27163	het_intron			1.85313	het_intron			1.96309	het_intron			2.1321	het_intron			1	het_intron
	17.6671	het_intron				5.53389	het_intron			2.47064	het_intron			1.59531	het_intron			2.17449	het_intron			2.54938	het_intron
	4.93179	het_intron				5.31848	het_intron			2.38577	het_intron			1.89907	het_intron			2.11479	het_intron			2.52612	het_intron
	0.163759	het_intron				4.10081	het_intron			2.45315	het_intron			2.45329	het_intron			1.94618	het_intron			2.0667	het_intron
	0.150994	het_intron				2.73191	het_intron			1	het_intron			1.45494	het_intron			1.80328	het_intron			1	het_intron
	9.88545	het_intron				5.1373	het_intron			0	het_intron			0	het_intron			2.58496	het_intron			2.80735	het_intron
	82.3776	het_intron				5.0494	het_intron			1.69254	het_intron			1.6215	het_intron			1.62615	het_intron			2.12806	het_intron
	5.42435	het_intron				5.35526	het_intron			0.906114	het_intron			2.21098	het_intron			1.72975	het_intron			2.48111	het_intron
	0.0741821	het_intron				4.07305	het_intron			0.361928	het_intron			2.39284	het_intron			1.76131	het_intron			2.42395	het_intron
	92.0339	het_intron				4.90838	het_intron			2.58496	het_intron			2.58496	het_intron			0	het_intron			2.80735	het_intron
	17.1606	het_intron				3.94475	het_intron			2.28721	het_intron			1.70688	het_intron			1.93593	het_intron			1.23075	het_intron
	0.0140446	het_intron				5.13509	het_intron			2.3626	het_intron			1.03877	het_intron			2.1837	het_intron			1	het_intron
	38.3007	het_intron				3.94267	het_intron			2.22316	het_intron			2.5352	het_intron			1.17459	het_intron			2.38316	het_intron
	0.0158197	het_intron				4.88404	het_intron			1	het_intron			0.531025	het_intron			1	het_intron			0	het_intron
	0.0200531	het_intron				5.1779	het_intron			1	het_intron			1	het_intron			1	het_intron			0	het_intron
	0.196351	het_intron				5.37594	het_intron			1.99408	het_intron			2.1306	het_intron			1.55581	het_intron			2.38695	het_intron
	48.9923	het_intron				5.45142	het_intron			1.29706	het_intron			2.31792	het_intron			2.22213	het_intron			1.90092	het_intron
	4.54162	het_intron				5.18453	het_intron			1.29711	het_intron			2.31637	het_intron			2.19643	het_intron			1.90118	het_intron
	5.63712	het_intron				5.45371	het_intron			1.99482	het_intron			2.31637	het_intron			1.73318	het_intron			2.39049	het_intron
	6.19095	het_intron				5.30869	het_intron			0	het_intron			1	het_intron			1.65048	het_intron			2.80735	het_intron
	6.61464	het_intron				4.95378	het_intron			1.80833	het_intron			2.39722	het_intron			1.36193	het_intron			1.88284	het_intron
	0.816331	het_intron				5.29019	het_intron			1.7082	het_intron			2.39685	het_intron			1.22144	het_intron			1.94823	het_intron
	27.9871	het_intron				2.60188	het_intron			1.63382	het_intron			1.65037	het_intron			2.18035	het_intron			2.44086	het_intron
	0.462933	het_intron				4.11886	het_intron			2.58496	het_intron			0	het_intron			0	het_intron			0	het_intron
	48.6406	het_intron				4.71098	het_intron			1.91402	het_intron			1.73868	het_intron			1.30422	het_intron			0.790689	het_intron
	3.99292	het_intron				4.05152	het_intron			1.67524	het_intron			1.75837	het_intron			1.9983	het_intron			0.777751	het_intron
	17.8198	het_intron				5.06165	het_intron			2.52922	het_intron			1.75841	het_intron			1.60853	het_intron			1.81703	het_intron
	0.30227	het_intron				4.87789	het_intron			2.58496	het_intron			2.58496	het_intron			2.58496	het_intron			2.80735	het_intron
	0.0397448	het_intron				4.37437	het_intron			0.195487	het_intron			1	het_intron			2.37626	het_intron			1.18096	het_intron
	6.71067	het_intron				5.44044	het_intron			0.292132	het_intron			1	het_intron			2.10169	het_intron			1.16347	het_intron
	8.56629	het_intron				5.31338	het_intron			1.34967	het_intron			2.32876	het_intron			1.95944	het_intron			2.22821	het_intron
	8.43225	het_intron				4.50586	het_intron			1.33671	het_intron			2.32197	het_intron			1.96533	het_intron			2.22423	het_intron
	0.0898315	het_intron				4.39215	het_intron			1.35121	het_intron			2.32861	het_intron			1.95944	het_intron			2.22825	het_intron
	18.1544	het_intron				3.72384	het_intron			2.41547	het_intron			2.10531	het_intron			1.84644	het_intron			2.5691	het_intron
	0.0298758	het_intron				3.96474	het_intron			1.26432	het_intron			1.78357	het_intron			1.23805	het_intron			2.26258	het_intron
	12.8964	het_intron				5.5432	het_intron			2.54673	het_intron			2.22055	het_intron			1.9672	het_intron			2.15011	het_intron
	18.7648	het_intron				4.75083	het_intron			2.47362	het_intron			1.96748	het_intron			1.59961	het_intron			2.16954	het_intron
	32.2439	het_intron				5.55395	het_intron			2.34746	het_intron			2.01819	het_intron			1.49472	het_intron			2.59437	het_intron
	11.4852	het_intron				4.66655	het_intron			0	het_intron			2.58496	het_intron			1.93067	het_intron			0	het_intron
	4.23681	het_intron				5.39373	het_intron			1.67632	het_intron			2.28619	het_intron			1.42774	het_intron			2.14355	het_intron
	126.306	het_intron				5.02049	het_intron			1.84891	het_intron			2.47188	het_intron			2.20007	het_intron			2.62073	het_intron
	4.90819	het_intron				3.9017	het_intron			1.8746	het_intron			2.47729	het_intron			2.11755	het_intron			2.62881	het_intron
	0.0269126	het_intron				5.3749	het_intron			1.88077	het_intron			2.47542	het_intron			2.07936	het_intron			2.6149	het_intron
	0.038216	het_intron				5.07171	het_intron			1.75388	het_intron			2.46647	het_intron			2.12332	het_intron			2.61645	het_intron
	5.66214	het_intron				4.4973	het_intron			2.11341	het_intron			1.11923	het_intron			2.16751	het_intron			2.61185	het_intron
	343.305	het_intron				5.34668	het_intron			1.8895	het_intron			1.10649	het_intron			2.29539	het_intron			2.62625	het_intron
	0.0581668	het_intron				3.32668	het_intron			2.04626	het_intron			1.03545	het_intron			2.16475	het_intron			2.64002	het_intron
	16.6572	het_intron				3.97622	het_intron			1.96879	het_intron			0.856229	het_intron			2.34048	het_intron			2.59973	het_intron
	2.80433	het_intron				3.99273	het_intron			2.19416	het_intron			2.30723	het_intron			1.5524	het_intron			2.16972	het_intron
	12.1963	het_intron				2.58314	het_intron			2.34367	het_intron			1	het_intron			0.799543	het_intron			0	het_intron
	30.6698	het_intron				4.82816	het_intron			2.31988	het_intron			1	het_intron			2.26638	het_intron			0	het_intron
	19.2146	het_intron				4.82267	het_intron			1.63881	het_intron			0	het_intron			2.06762	het_intron			2.80735	het_intron
	0.220964	het_intron				3.80083	het_intron			1.18832	het_intron			1.70909	het_intron			1.13686	het_intron			2.31713	het_intron
	27.63	het_intron				5.51641	het_intron			1.57338	het_intron			1.64609	het_intron			2.32149	het_intron			1.76394	het_intron
	0.10402	het_intron				5.23768	het_intron			1.21453	het_intron			1.55202	het_intron			1.95036	het_intron			2.31449	het_intron
	33.0292	het_intron				5.37371	het_intron			2.1055	het_intron			2.48135	het_intron			2.1685	het_intron			2.67514	het_intron
	1.56443	het_intron				5.23264	het_intron			1.89052	het_intron			0.746142	het_intron			1.99478	het_intron			2.59658	het_intron
	156.327	het_intron				4.5542	het_intron			2.58496	het_intron			2.58496	het_intron			2.58496	het_intron			2.80735	het_intron
	0.858197	het_intron				4.90807	het_intron			2.38243	het_intron			2.18319	het_intron			1.75954	het_intron			2.54804	het_intron
	13.9189	het_intron				3.85798	het_intron			2.40735	het_intron			2.2272	het_intron			1.06676	het_intron			2.53403	het_intron
	1.41026	het_intron				5.29018	het_intron			2.28195	het_intron			2.44585	het_intron			1.98284	het_intron			2.02904	het_intron
	0.0105905	het_intron				5.09043	het_intron			2.3797	het_intron			2.3387	het_intron			2.3055	het_intron			2.54899	het_intron
	8.26743	het_intron				3.2427	het_intron			2.40758	het_intron			2.41084	het_intron			2.28072	het_intron			2.62696	het_intron
	8.3203	het_intron				4.49309	het_intron			2.10354	het_intron			2.04286	het_intron			1.76852	het_intron			2.08305	het_intron
	11.5338	het_intron				3.85404	het_intron			2.16063	het_intron			2.17691	het_intron			2.10331	het_intron			2.34822	het_intron
	10.6693	het_intron				5.31436	het_intron			1.90993	het_intron			2.03002	het_intron			1.92017	het_intron			2.23354	het_intron
	7.08482	het_intron				3.84998	het_intron			1.29809	het_intron			2.51621	het_intron			2.43069	het_intron			2.42088	het_intron
	1.461	het_intron				4.22197	het_intron			1.7915	het_intron			2.2746	het_intron			1.88466	het_intron			2.26414	het_intron
	9.84531	het_intron				5.25476	het_intron			1.97857	het_intron			2.48317	het_intron			2.05264	het_intron			1.88642	het_intron
	0.0116887	het_intron				3.56695	het_intron			2.02397	het_intron			2.14563	het_intron			1.70847	het_intron			2.4163	het_intron
[truncated: 43,760 more rows]

## Sheet: Fig5
Fig5 B		Relative expression	S.E.M
[truncated: 6 more rows]

[truncated: 7 more sheets: FigS2, FigS3, FigS5, FigS7, FigS8, FigS12, FigS13]
